# Supplementary material for: Bioinformatic analysis of long-lasting transcriptional and translational changes in the basolateral amygdala following acute stress
Source: PLoS One. 2019 Jan 10;14(1):e0209846. doi: 10.1371/journal.pone.0209846 (PMC6328204; doi:10.1371/journal.pone.0209846)
Supplement: S1 File — Tables A-D. (XLSX) [file pone.0209846.s001.xlsx]

## Sheet: Table A
miRNA	naïve-1	naïve-2	naïve-3	naïve-4	stress-1	stress-2	stress-3	stress-4
mmu-let-7a-1-3p	3354.63	3443.88	2996.83	2770.97	2889.81	1007.46	2077.52	1655.53
mmu-let-7a-2-3p	13.3429	19.1478	8.88455	10.9825	6.34079	7.40778	4.18012	10.7642
mmu-let-7a-5p	97232.1	145522	113819	86934.2	154782	76288.2	108402	39310.7
mmu-let-7a-5p	97738.1	147848	114133	86990.9	155429	75626.1	109647	39027.2
mmu-let-7b-3p	494.8	497.844	541.274	473.093	447.026	280.014	431.598	352.347
mmu-let-7b-5p	34918.4	42107	37080	27806	29131.2	12206.5	23880	10361.6
mmu-let-7c-1-3p	108.967	142.241	121.65	94.6186	117.305	77.0409	98.2328	56.6912
mmu-let-7c-2-3p	2797.57	2865.79	2458.97	2292.81	2384.14	862.265	1817.31	1331.88
mmu-let-7c-5p	107617	125822	111837	76618.2	124045	78033.6	96851.3	40264.4
mmu-let-7c-5p	100045	115979	103795	70695.3	116208	73526.7	90423.3	37471.4
mmu-let-7d-3p	4944.67	5510.93	5667.66	7300.84	5158.23	3031.26	3619.98	2680.99
mmu-let-7d-5p	72085.2	72682.5	61531	69814.2	58392.3	17701.6	44259.1	21294.4
mmu-let-7e-3p	343.58	344.661	341.714	301.597	299.602	162.971	318.734	238.964
mmu-let-7e-5p	17092.3	23168.9	22823.7	8947.38	27744.1	11811	20682.2	7059.13
mmu-let-7f-1-3p	163.451	171.419	135.319	146.152	172.786	54.8176	127.494	121.276
mmu-let-7f-2-3p	266.859	275.364	276.105	263.581	221.928	81.4856	189.15	268.386
mmu-let-7f-5p	165290	263892	146968	123615	419131	280916	280973	86655.8
mmu-let-7f-5p	208973	332226	186058	155145	520472	343616	350127	107115
mmu-let-7g-3p	25.5739	11.8534	11.6183	19.4306	22.1928	2.96311	4.18012	5.74088
mmu-let-7g-5p	171409	239990	153753	132121	270848	134149	197447	93999.1
mmu-let-7i-3p	605.992	538.875	513.254	653.037	305.943	81.4856	309.329	306.419
mmu-let-7i-5p	223085	304432	202305	183170	335361	282957	259917	122678
mmu-miR-100-3p	2.22382	3.64721	1	1	1	1	1	2.87044
mmu-miR-100-5p	39014.7	52394.9	38552.1	41088.1	57758.2	66913	51953.7	47556
mmu-miR-101a-3p	51492.6	55546.1	43675.8	36210.2	68770.6	155421	77588.3	68088.3
mmu-miR-101a-5p	7.78337	3.64721	6.83427	9.2929	1.5852	1.48156	2.09006	5.02327
mmu-miR-101b-3p	24694.4	25105.6	19839.2	19408.6	37344.1	77878	36143.4	27542.6
mmu-miR-101b-5p	2.22382	1	1	1	1	1	1	1
mmu-miR-101c	1	1	1	1	1	1	1	1
mmu-miR-103-1-5p	1	1	1	1	1	1	1	1
mmu-miR-103-2-5p	2.22382	1	1	1	1.5852	1	3.13509	1
mmu-miR-103-3p	5496.17	5738.88	4912.48	4688.69	5148.72	3526.1	4120.56	3598.81
mmu-miR-103-3p	27280.7	29328.1	23987.6	21034.9	27273.3	16793.4	26662.9	20241.6
mmu-miR-105	1	1	1	1	1	1	1	1
mmu-miR-106a-3p	1	1	1	1	1	1	1	1
mmu-miR-106a-5p	1.11191	1.8236	1	3.37924	3.17039	1	1.04503	1.43522
mmu-miR-106b-3p	605.992	859.83	675.226	600.659	946.362	780.78	778.548	271.257
mmu-miR-106b-5p	261.299	261.687	211.179	254.288	133.156	57.7807	158.845	177.25
mmu-miR-107-3p	7333.05	6797.48	6286.16	6145.99	4662.06	1488.96	4075.62	3656.22
mmu-miR-107-5p	1	2.73541	1	1	1.5852	1	1	1
mmu-miR-10a-3p	1	1	2.73371	1	1	1	1.04503	1
mmu-miR-10a-5p	55.5955	47.4137	86.7952	56.6022	88.771	102.227	80.4673	79.6547
mmu-miR-10b-3p	1	1	1	1	1	1	1	1
mmu-miR-10b-5p	8.89529	10.9416	17.0857	13.5169	7.92598	4.44467	13.5854	4.30566
mmu-miR-1186	1	1	1	1	1	1	1	1
mmu-miR-1186b	1	1	1	1	1	1	1	1
mmu-miR-1187	1	1	1	1	1	1	1	1
mmu-miR-1188-3p	8.89529	1.8236	1.36685	1.68962	1	1	2.09006	1
mmu-miR-1188-5p	102.296	88.4448	107.298	75.188	101.453	50.3729	58.5217	43.7742
mmu-miR-1190	1	1	1	1	1	1	1	1
mmu-miR-1191	11.1191	10.0298	11.6183	13.5169	7.92598	16.2971	13.5854	3.58805
mmu-miR-1192	1	1	1	1	1	1	1	1
mmu-miR-1193-3p	78.9457	80.2386	59.4582	86.1706	57.0671	16.2971	52.2515	31.5749
mmu-miR-1193-5p	3.33573	1.8236	2.05028	1.68962	3.17039	1.48156	2.09006	1
mmu-miR-1195	1	1	1	1	1	1	1	1
mmu-miR-1196-3p	1	1	1	1	1	1	1	1
mmu-miR-1196-5p	1	1	1	1	1	1	1	1
mmu-miR-1197-3p	26.6859	18.236	19.8194	28.7235	26.9483	10.3709	14.6304	20.0931
mmu-miR-1197-5p	1	1	1	1	1	1	1	1
mmu-miR-1198-3p	12.231	13.677	12.3017	8.44809	4.75559	1	5.22515	8.61132
mmu-miR-1198-5p	590.425	762.267	615.085	674.158	646.761	494.84	501.614	282.738
mmu-miR-1199-3p	1	1	1	1	1	1	1	1
mmu-miR-1199-5p	2.22382	1.8236	1	1	1	1	1.04503	1
mmu-miR-122-3p	1	1	1	1	1	1	1	1
mmu-miR-1224-3p	65.6027	66.5616	62.8753	87.0153	68.1635	13.334	32.3959	27.2692
mmu-miR-1224-5p	818.366	1028.51	1097.58	633.607	1333.15	1195.62	1215.37	404.014
mmu-miR-122-5p	173.458	219.744	187.259	234.857	218.757	124.451	136.899	119.841
mmu-miR-1231-3p	2.22382	5.47081	4.78399	10.1377	3.17039	1.48156	1.04503	1.43522
mmu-miR-1231-5p	1.11191	1	1	1.68962	1.5852	1	1.04503	1
mmu-miR-124-3p	56081.4	40027.2	46007.6	52112.1	28985.3	13061.4	32821.3	40434.5
mmu-miR-124-3p	57630.3	41219.9	47113.4	53318.4	29598.8	13371	33754.5	41788.6
mmu-miR-124-3p	55526.6	39550.3	45558.6	51634.7	28709.5	12969.5	32583	40152.5
mmu-miR-124-5p	877.297	1036.72	942.446	627.693	773.576	194.084	658.369	487.975
mmu-miR-124-5p	877.297	1036.72	943.129	627.693	773.576	194.084	658.369	487.975
mmu-miR-124-5p	875.074	1033.07	941.08	627.693	771.991	197.047	658.369	487.975
mmu-miR-1247-3p	1.11191	1	1.36685	1	1.5852	1.48156	1	2.87044
mmu-miR-1247-5p	36.6931	20.9715	10.2514	16.0514	9.51118	4.44467	10.4503	18.6579
mmu-miR-1249-3p	1799.07	1654.01	1511.06	1595	1268.16	724.481	1168.34	646.567
mmu-miR-1249-5p	1.11191	2.73541	1.36685	1.68962	1.5852	2.96311	1.04503	1.43522
mmu-miR-1251-3p	1.11191	1	1	1	1	1	1.04503	1
mmu-miR-1251-5p	80.0576	45.5901	43.7393	69.2744	61.8227	26.668	39.7112	20.8107
mmu-miR-125a-3p	255.739	333.72	375.202	272.029	293.261	253.346	273.798	165.05
mmu-miR-125a-5p	122891	153368	129991	118670	129981	54644.2	109201	40204.8
mmu-miR-125b-1-3p	1586.7	1705.07	1686.01	1645.69	1822.98	1946.76	1351.22	1038.38
mmu-miR-125b-2-3p	2482.9	2154.59	2139.81	2017.4	2184.4	1863.8	2069.16	1900.23
mmu-miR-125b-5p	180078	152817	148528	151717	141561	99508.7	149545	81181.8
mmu-miR-125b-5p	233617	196076	189105	188711	175302	112268	188544	101149
mmu-miR-126-3p	106572	98282.3	43486.5	76215.3	78373.6	34815.1	90991.9	37554.7
mmu-miR-1264-3p	1107.46	1006.63	898.023	1950.66	556.404	66.67	342.77	236.811
mmu-miR-1264-5p	352.476	331.896	175.641	317.648	220.342	100.746	175.565	213.13
mmu-miR-126-5p	4174.11	3639.91	2674.25	3903.02	1870.53	1302.29	2304.29	2563.3
mmu-miR-127-3p	179241	209622	196994	169924	230025	225005	166268	141884
mmu-miR-127-5p	2430.64	2398.95	2634.61	2182.99	2748.73	4022.43	2341.91	3547.86
mmu-miR-128-1-5p	197.92	256.217	248.768	128.411	240.95	328.905	299.924	129.887
mmu-miR-128-2-5p	237.949	349.22	349.231	205.289	351.914	389.649	418.012	149.981
mmu-miR-128-3p	1.18469e+06	1.46777e+06	1.20868e+06	1.63411e+06	1.06773e+06	431586	911537	924323
mmu-miR-128-3p	893966	1.07075e+06	923573	1.25396e+06	818362	355353	667874	696046
mmu-miR-129-1-3p	600.432	648.292	498.219	536.454	629.323	183.713	546.551	490.845
mmu-miR-129-2-3p	3595.92	2829.32	3041.25	2425.45	2652.03	1497.85	2696.18	6933.55
mmu-miR-129-5p	49476.7	47727.4	38929.4	37556.8	57615.6	70871.7	44884.1	35934.3
mmu-miR-129-5p	49405.5	47676.3	38860.4	37480	57644.1	70774	44838.1	35870.4
mmu-miR-1298-3p	813.918	825.181	993.704	703.726	827.473	1170.43	633.288	984.561
mmu-miR-1298-5p	16076	14873.3	6775.5	9605.48	26942	23827.9	21404.3	5943.25
mmu-miR-1306-3p	30.0216	22.7951	34.8548	17.741	12.6816	11.8525	17.7655	11.4818
mmu-miR-1306-5p	1	1	1	1	1	1	1	1
mmu-miR-130a-3p	411.407	241.628	185.892	209.513	150.594	124.451	187.06	144.24
mmu-miR-130a-5p	3.33573	1	1	1	1	1	1	4.30566
mmu-miR-130b-3p	37.805	20.0597	23.2365	19.4306	49.1411	14.8156	26.1258	17.2226
mmu-miR-130b-5p	591.537	795.091	554.943	625.159	678.464	320.016	488.029	246.858
mmu-miR-132-3p	22000.3	20175.4	15081.2	16162.9	23598.8	9453.81	18997.6	10732.6
mmu-miR-132-5p	10340.8	7483.16	4486.7	6937.58	6175.93	1819.35	4922.1	2602.05
mmu-miR-133a-3p	33.3573	51.9727	29.3874	81.9465	25.3631	1.48156	14.6304	10.7642
mmu-miR-133a-3p	34.4692	51.9727	29.3874	84.4809	25.3631	1.48156	14.6304	12.1994
mmu-miR-133a-5p	1	1	1	1	1	1	1	1
mmu-miR-133a-5p	1	1	1	1	1	1	1	1
mmu-miR-133b-3p	4.44764	5.47081	5.46742	20.2754	1	1	5.22515	4.30566
mmu-miR-133b-5p	1	1	1	1	1	1	1	1
mmu-miR-134-3p	72.2742	60.1789	49.2068	62.5159	55.4819	23.7049	49.1164	33.0101
mmu-miR-134-5p	2644.12	2498.34	2715.94	2313.09	2942.13	4121.69	2752.61	2784.33
mmu-miR-135a-1-3p	12.231	18.236	11.6183	9.2929	17.4372	29.6311	14.6304	11.4818
mmu-miR-135a-2-3p	152.332	122.182	171.54	92.929	172.786	265.199	110.773	107.642
mmu-miR-135a-5p	4702.27	2820.2	3434.91	5149.96	1764.32	672.627	1356.45	2558.28
mmu-miR-135a-5p	4796.78	2878.56	3511.45	5258.09	1783.35	699.295	1397.21	2654.44
mmu-miR-135b-3p	17.7906	22.7951	10.9348	19.4306	17.4372	7.40778	5.22515	7.1761
mmu-miR-135b-5p	1576.69	961.952	1053.85	1139.65	846.495	299.274	530.876	832.428
mmu-miR-136-3p	5380.54	3914.37	4811.33	5173.61	2753.49	854.858	2479.86	3401.47
mmu-miR-136-5p	31401.5	19158.8	10359.4	17461.4	19536	4324.66	16737.2	4758.47
mmu-miR-137-3p	9312.26	6514.83	5948.55	5487.03	4330.76	3111.27	5901.29	7125.15
mmu-miR-137-5p	243.508	229.774	226.898	195.151	190.224	105.191	133.764	117.688
mmu-miR-138-1-3p	211.263	200.597	146.253	130.945	214.002	99.2643	217.366	94.0069
mmu-miR-138-2-3p	296.88	268.982	153.771	190.927	233.024	74.0778	122.269	97.595
mmu-miR-138-5p	10228.5	7577.07	7435.69	7419.12	5681.34	2771.99	6406.04	6686.69
mmu-miR-138-5p	19377.3	14447.5	13779.3	13360.7	9806.03	4982.47	12492.3	12009.9
mmu-miR-139-3p	2852.05	3210.45	2805.47	2904.45	3536.57	2809.03	2530.02	1298.16
mmu-miR-139-5p	72476.6	57106.2	38675.8	70158.8	64412.9	18098.7	41064.5	29085.5
mmu-miR-140-3p	3762.71	4005.55	3553.82	3496.67	4609.75	8400.42	4935.68	5050.54
mmu-miR-140-5p	2644.12	1929.37	2010.64	2671.29	1228.53	348.166	1312.56	1224.24
mmu-miR-141-3p	1.11191	9.11802	1	7.60328	1	1	5.22515	1
mmu-miR-141-5p	1	1	1	1	1	1	1	1
mmu-miR-142-3p	174.57	113.975	88.8455	117.428	85.6006	25.1865	90.9176	74.6315
mmu-miR-142-5p	187.913	145.888	107.298	122.497	152.179	42.9651	127.494	46.6447
mmu-miR-143-3p	72383.1	76763.8	60790.9	90004.3	59814.2	121200	59540.6	66124.9
mmu-miR-143-5p	138.989	112.152	110.715	90.3946	58.6523	19.2602	61.6568	48.7975
mmu-miR-144-3p	699.392	422.165	392.287	724.847	673.709	182.231	363.671	324.36
mmu-miR-144-5p	36.6931	39.2075	23.2365	24.4995	55.4819	4.44467	34.486	17.9402
mmu-miR-145-3p	356.923	420.341	274.738	393.681	258.387	69.6331	187.06	160.027
mmu-miR-145-5p	738.309	693.881	524.872	593.901	443.855	294.83	368.896	510.938
mmu-miR-146a-3p	1	1	1	1	1	1	1	1
mmu-miR-146a-5p	1427.69	1727.87	1161.83	880.291	1981.5	819.301	1634.43	355.935
mmu-miR-146b-3p	32.2454	21.8833	26.6537	27.0339	20.6076	10.3709	17.7655	14.3522
mmu-miR-146b-5p	10621	12739.7	9565.25	10151.2	12684.7	6232.91	9124.16	5948.27
mmu-miR-147-3p	10.0072	5.47081	9.56798	8.44809	4.75559	7.40778	6.27018	12.1994
mmu-miR-147-5p	6.67146	7.29442	5.46742	2.53443	3.17039	1.48156	5.22515	1
mmu-miR-148a-3p	46043.1	51058.2	33628	33642	54480	65961.8	39479.2	20486.3
mmu-miR-148a-5p	165.675	126.741	141.469	105.601	223.513	391.131	221.546	124.147
mmu-miR-148b-3p	23350.1	23059.5	9596	12274.2	22641.4	19306.2	15285.7	5660.51
mmu-miR-148b-5p	363.595	340.102	243.3	266.115	415.322	342.239	385.616	278.433
mmu-miR-149-3p	7.78337	5.47081	10.9348	1	1.5852	1.48156	6.27018	1
mmu-miR-149-5p	9113.22	7896.21	7279.87	8353.47	7006.57	2441.6	5318.16	4538.17
mmu-miR-150-3p	14.4548	22.7951	4.78399	16.8962	6.34079	11.8525	16.7205	9.32893
mmu-miR-150-5p	2786.45	3000.74	2405.66	3043	1975.15	783.744	2014.82	1611.03
mmu-miR-151-3p	10542	14172.1	8735.57	12660.3	13269.7	18135.7	11662.5	6143.46
mmu-miR-151-5p	579.306	410.311	388.187	593.056	370.936	112.598	328.14	492.998
mmu-miR-152-3p	1624.5	1922.08	1342.93	1392.25	1710.43	1564.52	1829.85	846.78
mmu-miR-152-5p	11.1191	10.0298	9.56798	6.75847	6.34079	25.1865	10.4503	7.89371
mmu-miR-153-3p	5471.71	3756.62	2746.01	5020.7	2396.82	502.248	2026.31	1889.47
mmu-miR-153-5p	1	1.8236	1	1	3.17039	1.48156	1.04503	2.15283
mmu-miR-154-3p	130.094	88.4448	94.9964	103.912	63.4079	19.2602	34.486	55.256
mmu-miR-154-5p	465.891	343.75	376.568	535.609	356.669	45.9283	260.213	401.862
mmu-miR-155-3p	1	1	1	1	1	1	1.04503	1
mmu-miR-155-5p	16.6787	24.6187	6.83427	21.1202	12.6816	4.44467	12.5404	7.1761
mmu-miR-15a-3p	8.89529	6.38262	10.9348	7.60328	9.51118	1	5.22515	1.43522
mmu-miR-15a-5p	223.494	169.595	151.721	174.875	139.497	60.7438	118.088	117.688
mmu-miR-15b-3p	12.231	13.677	9.56798	5.06886	4.75559	7.40778	1.04503	1
mmu-miR-15b-5p	17.7906	29.1777	23.92	28.7235	22.1928	2.96311	21.9456	18.6579
mmu-miR-16-1-3p	56.7074	105.769	78.5941	106.446	77.6746	57.7807	80.4673	94.0069
mmu-miR-16-2-3p	3.33573	1	1	1.68962	1.5852	1	1	1.43522
mmu-miR-16-5p	5394.99	4774.2	2520.48	3638.59	3584.13	595.586	3819.58	1333.32
mmu-miR-16-5p	5059.19	4484.25	2328.44	3407.96	3365.37	527.434	3587.59	1176.88
mmu-miR-17-3p	65.6027	46.5019	31.4377	32.1028	33.2891	13.334	31.3509	50.9503
mmu-miR-17-5p	575.97	453.166	354.016	459.576	293.261	111.117	356.355	182.273
mmu-miR-181a-1-3p	1492.18	1850.05	1366.85	1415.06	1864.19	2275.67	1984.51	1352.7
mmu-miR-181a-2-3p	1	1	1	1	1	1	1	1
mmu-miR-181a-5p	117439	115099	79438.8	108497	97424.6	44428.9	93982.7	64953
mmu-miR-181a-5p	120034	117371	81324.4	110586	98700.7	45363.8	95655.8	67601
mmu-miR-181b-1-3p	14.4548	36.4721	24.6034	14.3618	41.2151	34.0758	44.9363	24.3987
mmu-miR-181b-2-3p	5.55955	1.8236	2.73371	2.53443	1	1	3.13509	3.58805
mmu-miR-181b-5p	21932.4	25690.9	18777.8	22983	22734.9	11157.6	21296.7	14162
mmu-miR-181b-5p	19424	23008.4	16921.7	20586.3	20693.2	10082	19487.7	13096.4
mmu-miR-181c-3p	332.461	382.957	393.654	316.804	385.203	277.051	341.725	444.201
mmu-miR-181c-5p	1711.23	1305.7	1213.08	1709.89	916.243	564.473	809.898	1274.48
mmu-miR-181d-3p	1	1	1.36685	1	1	1	1	1
mmu-miR-181d-5p	6379.03	6861.31	5433.25	6534.6	6285.3	3520.18	5718.41	4121.95
mmu-miR-182-3p	1	1	1	1	1	1	1	1
mmu-miR-182-5p	88.9529	594.495	183.158	301.597	147.423	44.4467	514.155	22.9635
mmu-miR-183-3p	1	1	1	1	1	1	1	1
mmu-miR-183-5p	85.6171	462.284	181.792	408.043	142.668	77.0409	443.093	30.1396
mmu-miR-1839-3p	147.884	144.977	116.866	123.342	106.208	37.0389	132.719	117.688
mmu-miR-1839-5p	4616.65	5653.18	4837.3	3529.61	6635.63	8104.12	5797.83	4544.62
mmu-miR-1843-3p	843.94	1013.01	852.234	1038.27	722.85	718.555	680.315	418.367
mmu-miR-1843-5p	6349.01	7378.3	5646.48	5560.54	8498.24	7384.08	7576.47	4069.57
mmu-miR-1843b-3p	20.0144	18.236	22.5531	33.7924	15.852	10.3709	7.31521	10.7642
mmu-miR-1843b-5p	1984.76	1962.2	1618.36	1623.72	2350.85	1973.43	2145.45	1360.59
mmu-miR-184-3p	57.8194	93.0038	58.0913	79.4121	104.623	94.8196	73.1521	56.6912
mmu-miR-184-5p	1	1	1	1	1	1	1	1
mmu-miR-185-3p	237.949	318.219	334.196	222.185	239.365	272.606	265.438	195.908
mmu-miR-185-5p	15682.4	18349.1	16295.6	9863.99	17074.1	8721.92	14779.9	8304.19
mmu-miR-186-3p	4.44764	3.64721	2.73371	1.68962	1.5852	1	1	2.15283
mmu-miR-186-5p	5617.37	5520.05	5233.69	5397.49	4566.95	1712.68	3632.52	3056.3
mmu-miR-187-3p	2222.71	2313.24	1101	3053.99	2574.36	459.282	1176.7	553.995
mmu-miR-187-5p	133.429	172.331	64.9256	209.513	190.224	41.4836	115.998	26.5516
mmu-miR-188-3p	6.67146	4.55901	4.10056	10.9825	1	2.96311	1.04503	5.74088
mmu-miR-188-5p	108.967	70.2088	81.3278	87.8601	71.3338	31.1127	77.3323	52.3855
mmu-miR-1892	1	1	1	1	1	1	1	1
mmu-miR-1893	1	1	1	1	1	1	1	1
mmu-miR-1894-3p	1	1	1	1	1	1	1	1
mmu-miR-1894-5p	1	1	1	1	1	1	1	1
mmu-miR-1895	1	1	1	1	1	1	1	1
mmu-miR-1896	1	1	1	1	1	1	1	1
mmu-miR-1897-3p	1	1	1	1	1	1	1	1
mmu-miR-1897-5p	1	1	1	1	1	1	1	1
mmu-miR-1898	1	1	1	1	1	1	1	1
mmu-miR-1899	1	1	1	1	1	1	1	1
mmu-miR-18a-3p	8.89529	4.55901	4.78399	10.9825	3.17039	1.48156	1.04503	1
mmu-miR-18a-5p	15.5667	8.20622	5.46742	5.91367	9.51118	2.96311	9.40527	7.89371
mmu-miR-18b-3p	1	1	1	1	1	1	1	1
mmu-miR-18b-5p	2.22382	1.8236	1	1	1	1	1.04503	1
mmu-miR-1900	1	1	1	1	1	1	1	1
mmu-miR-1901	1	1	1	1	1	1	1	1
mmu-miR-1902	1	1	1	1	1	1	1	1
mmu-miR-1903	1	1	1	1	1	1	1	1
mmu-miR-190-3p	1.11191	1	1.36685	1	1.5852	1.48156	1	1
mmu-miR-1904	1	1	1	1	1	1	1	1
mmu-miR-1905	1	1	1	1	1	1	1	1
mmu-miR-190-5p	104.52	92.092	64.2422	120.808	82.4303	13.334	56.4316	54.5384
mmu-miR-1906	1	1	1	1	1	1	1	1
mmu-miR-1906	1	1	1	1	1	1	1	1
mmu-miR-1907	1	1	1	1	1	1	1	1
mmu-miR-190b-3p	1	1	1	3.37924	3.17039	1.48156	1	1
mmu-miR-190b-5p	16.6787	9.11802	12.3017	23.6547	14.2668	1	16.7205	7.1761
mmu-miR-1912-3p	8.89529	7.29442	16.4023	5.06886	22.1928	1	13.5854	4.30566
mmu-miR-1912-5p	7.78337	1	6.83427	9.2929	4.75559	1	3.13509	2.87044
mmu-miR-191-3p	63.3789	52.8845	47.8399	54.9126	34.8743	16.2971	27.1708	27.2692
mmu-miR-191-5p	37343.5	36430.1	32934.4	34609.3	28787.2	12883.6	26878.2	22685.8
mmu-miR-192-3p	1	1	1	1.68962	1	1	1	1
mmu-miR-192-5p	2089.28	2402.6	1901.29	1806.2	2625.09	3650.55	2424.47	2208.09
mmu-miR-1927	7.78337	11.8534	8.20113	4.22405	3.17039	1.48156	9.40527	5.74088
mmu-miR-1928	1	1	1	1	1	1	1	1
mmu-miR-1929-3p	1	1	1	1	1	1	1	1
mmu-miR-1929-5p	2.22382	1	4.78399	2.53443	3.17039	1	6.27018	1.43522
mmu-miR-1930-3p	1	1.8236	1	1.68962	1.5852	1	1	1.43522
mmu-miR-1930-5p	4.44764	4.55901	5.46742	2.53443	1.5852	1	1	1
mmu-miR-1931	1	1	1	1	1	1.48156	1	1
mmu-miR-1932	1	1	1	1	1	1	1	1
mmu-miR-1933-3p	1	1.8236	1	4.22405	1.5852	2.96311	1	1
mmu-miR-1933-5p	1	1	1	1.68962	1	1	1	1
mmu-miR-193-3p	3.33573	2.73541	8.88455	4.22405	6.34079	5.92623	13.5854	7.1761
mmu-miR-1934-3p	1.11191	1	1	2.53443	1.5852	1.48156	1.04503	1
mmu-miR-1934-5p	12.231	14.5888	12.3017	2.53443	17.4372	13.334	16.7205	3.58805
mmu-miR-1935	1	1	1	1	1	1	1	1
mmu-miR-193-5p	34.4692	49.2373	21.1862	36.3268	25.3631	8.88934	11.4953	17.9402
mmu-miR-1936	2.22382	3.64721	1	1.68962	4.75559	1.48156	1.04503	1.43522
mmu-miR-1938	1	1	2.05028	1	1	1	1.04503	1
mmu-miR-193b-3p	211.263	153.183	127.117	122.497	543.722	186.676	295.744	129.887
mmu-miR-193b-5p	26.6859	28.2659	17.0857	22.8098	28.5335	10.3709	14.6304	8.61132
mmu-miR-1940	20.0144	33.7367	47.1565	16.8962	20.6076	16.2971	14.6304	16.505
mmu-miR-1941-3p	1.11191	3.64721	2.05028	1	6.34079	1	3.13509	2.15283
mmu-miR-194-1-3p	1	1	1	1	1	1	1	1
mmu-miR-1941-5p	1.11191	1	1	3.37924	1	1.48156	3.13509	1
mmu-miR-1942	1	1	1	1	1	1	1	1
mmu-miR-194-2-3p	14.4548	9.11802	12.9851	9.2929	17.4372	10.3709	7.31521	5.02327
mmu-miR-1943-3p	3.33573	1	2.05028	1.68962	1	1	3.13509	1
mmu-miR-1943-5p	10.0072	16.4124	9.56798	4.22405	6.34079	13.334	7.31521	4.30566
mmu-miR-1945	6.67146	8.20622	5.46742	2.53443	7.92598	2.96311	10.4503	5.02327
mmu-miR-194-5p	716.07	531.581	449.012	680.072	410.566	93.3381	338.59	193.755
mmu-miR-194-5p	1597.82	1334.88	907.591	1451.38	909.903	197.047	885.141	420.52
mmu-miR-1946a	1	1	1	1	1	1	1	1
mmu-miR-1946b	1	1	1	1	1	1	1	1
mmu-miR-1947-3p	1	1	1	1	1	1	1	1
mmu-miR-1947-5p	85.6171	76.5914	49.2068	44.7749	106.208	44.4467	80.4673	38.0333
mmu-miR-1948-3p	1	1	1	1	1	1	1.04503	1
mmu-miR-1948-5p	1	1	1	2.53443	1.5852	1	1	1
mmu-miR-1949	1	1	1	1	1	1	1	1
mmu-miR-1950	1	1	1	1	1	1	1	1
mmu-miR-1951	2.22382	1	2.05028	2.53443	1.5852	2.96311	1.04503	1
mmu-miR-1952	1	1	1	1	1	1	1	1
mmu-miR-1953	2.22382	1	2.05028	1	1	1	1	1
mmu-miR-195-3p	171.234	220.656	145.57	200.22	209.246	228.16	132.719	104.053
mmu-miR-1954	1	1	1	1	1	1	1	1
mmu-miR-1955-3p	6.67146	9.11802	2.73371	3.37924	6.34079	1.48156	8.36024	1.43522
mmu-miR-1955-5p	5.55955	2.73541	2.05028	4.22405	1.5852	1.48156	1.04503	2.15283
mmu-miR-195-5p	595.984	485.079	296.607	411.422	345.573	97.7827	329.185	181.555
mmu-miR-1956	1	1	1	1	1	1	1	1
mmu-miR-1957	1	1	1	1	1	1	1	1
mmu-miR-1958	1	1	1	1.68962	1	1	1	1
mmu-miR-1960	3.33573	3.64721	1	1	3.17039	10.3709	1.04503	1
mmu-miR-1961	1	2.73541	91.5792	16.0514	28.5335	53.336	1.04503	106.206
mmu-miR-1962	1	1	1	1	1	1	1	1
mmu-miR-1963	1	1	1	1	1	1	1	1
mmu-miR-1964-3p	416.967	496.021	251.501	413.957	473.974	568.918	257.078	195.19
mmu-miR-1964-5p	1	1	1	1	1	1	1	1
mmu-miR-1965	3.33573	3.64721	2.05028	3.37924	1	2.96311	1.04503	2.87044
mmu-miR-1966	1	1	1	1	1	1.48156	1	1
mmu-miR-1967	1.11191	1	1	1	1	1	1	1
mmu-miR-1968-3p	1	1.8236	1	1	1	1	1	1
mmu-miR-1968-5p	23.3501	17.3243	13.6685	16.0514	11.0964	20.7418	12.5404	7.89371
mmu-miR-1969	47.8122	48.3255	45.1062	45.6197	72.9191	22.2233	48.0714	22.9635
mmu-miR-196a-1-3p	1	1	1	1	1	1	1	1
mmu-miR-196a-2-3p	1	1	1	1	1	1	1	1
mmu-miR-196a-5p	1	1	1	1	1	1	1	1
mmu-miR-196a-5p	1	1	1	1	1	1	1	1
mmu-miR-196b-3p	1	1	1	1	1	1	1	1
mmu-miR-196b-5p	1	1	1	1	1	1	1	1
mmu-miR-1970	1	1	1	1	1	1	1	1
mmu-miR-1971	1	1	1	1	1	1	1	1
mmu-miR-1981-3p	349.14	458.637	406.639	288.925	489.826	385.205	483.849	251.163
mmu-miR-1981-5p	12698	13791.9	8295.44	8353.47	14036.9	17310.5	13283.4	4689.58
mmu-miR-1982.1-3p	43.3645	38.2957	28.0205	47.3093	31.7039	11.8525	14.6304	9.32893
mmu-miR-1982.2-3p	4.44764	5.47081	7.5177	3.37924	1.5852	5.92623	3.13509	2.87044
mmu-miR-1982-5p	1	1	1	1	1	1	1	1
mmu-miR-1983	1918.05	1402.35	995.07	1468.28	1309.37	414.836	1023.08	642.979
mmu-miR-199a-3p	265.747	238.892	222.114	208.668	204.49	78.5225	218.411	123.429
mmu-miR-199a-3p	76.7218	75.6796	66.2925	66.7399	60.2375	29.6311	31.3509	25.1164
mmu-miR-199a-5p	263.523	170.507	189.993	208.668	196.564	325.943	272.753	226.047
mmu-miR-199a-5p	264.635	172.331	192.043	210.358	196.564	324.461	273.798	226.765
mmu-miR-199b-3p	71.1623	69.297	55.3576	54.0678	50.7263	29.6311	29.2608	20.8107
mmu-miR-199b-5p	28.9097	22.7951	21.1862	16.0514	22.1928	14.8156	14.6304	17.2226
mmu-miR-19a-3p	34.4692	29.1777	21.1862	34.6372	14.2668	1.48156	9.40527	13.6346
mmu-miR-19a-5p	1	1	1	1	1	1	1	1
mmu-miR-19b-1-5p	1	1	1	1	1	1	1	1
mmu-miR-19b-2-5p	1	1	1	1	1	1	1	1
mmu-miR-19b-3p	305.775	254.393	211.179	328.631	122.06	10.3709	79.4223	111.947
mmu-miR-19b-3p	306.887	258.04	215.963	334.544	125.231	11.8525	82.5574	114.818
mmu-miR-1a-1-5p	1	1	1	1	1	1	1	1
mmu-miR-1a-2-5p	1	1	1	1	1	1	1	1
mmu-miR-1a-3p	888.417	1672.25	464.047	979.134	2599.72	1059.31	1543.51	379.616
mmu-miR-1a-3p	911.766	1741.54	487.284	1008.7	2639.35	1084.5	1561.28	387.51
mmu-miR-1b-3p	12.231	9.11802	8.20113	8.44809	1	2.96311	7.31521	4.30566
mmu-miR-1b-5p	1	1	1	1	1.5852	1	5.22515	1
mmu-miR-200a-3p	81.1695	722.148	322.578	1067.84	58.6523	28.1496	683.45	106.206
mmu-miR-200a-5p	1.11191	18.236	2.73371	11.8273	1.5852	1.48156	24.0357	1
mmu-miR-200b-3p	42.2526	280.835	93.6295	280.477	47.5559	22.2233	233.042	38.0333
mmu-miR-200b-5p	1.11191	4.55901	2.05028	5.06886	1.5852	1	3.13509	1
mmu-miR-200c-3p	21.1263	54.7081	22.5531	76.8777	15.852	4.44467	82.5574	7.1761
mmu-miR-200c-5p	1	1	1	1	1	1	1	1
mmu-miR-201-3p	1	1	1	1	1	2.96311	1	1
mmu-miR-201-5p	6.67146	1	1	2.53443	1	1	2.09006	1
mmu-miR-202-3p	1	1	1	1	1	1	1.04503	1
mmu-miR-202-5p	2.22382	1	1	1	1	1	2.09006	1
mmu-miR-203-3p	502.584	745.854	600.049	492.524	488.24	250.383	583.127	337.277
mmu-miR-203-5p	1.11191	2.73541	1.36685	3.37924	6.34079	1.48156	5.22515	2.15283
mmu-miR-204-3p	249.068	223.392	220.747	394.526	131.571	80.004	117.043	92.5717
mmu-miR-204-5p	11101.3	11503.3	11323	13301.5	8566.4	4238.73	7364.33	5974.11
mmu-miR-205-3p	1	1	1	1	1	1	1	1
mmu-miR-205-5p	7.78337	4.55901	5.46742	7.60328	1.5852	1	9.40527	4.30566
mmu-miR-206-3p	26.6859	45.5901	24.6034	51.5334	39.6299	19.2602	34.486	9.32893
mmu-miR-206-5p	1	1	1	1	1	1	1	1
mmu-miR-207	1	1	1	1	1	1	1	1
mmu-miR-208a-3p	1	1	1	1	1	1	1	1
mmu-miR-208a-5p	1	1	1	1	1	1	1	1
mmu-miR-208b-3p	1.11191	1	1	1	3.17039	1	1	1.43522
mmu-miR-208b-5p	1	1	1	1	1	1	1	1
mmu-miR-20a-3p	2.22382	1	2.05028	1	1	1	1.04503	1
mmu-miR-20a-5p	662.699	643.733	503.002	520.402	480.315	179.268	524.605	409.755
mmu-miR-20b-3p	1	1	1	1	1	1.48156	1	1
mmu-miR-20b-5p	14.4548	10.9416	7.5177	13.5169	1.5852	1.48156	6.27018	7.89371
mmu-miR-210-3p	329.126	376.574	267.22	435.077	226.683	91.8565	202.736	289.197
mmu-miR-210-5p	7.78337	11.8534	6.15085	3.37924	1	1.48156	3.13509	6.45849
mmu-miR-211-3p	1	1	1	1	1	1	1	1
mmu-miR-211-5p	21.1263	23.7069	13.6685	41.3957	14.2668	5.92623	9.40527	7.1761
mmu-miR-212-3p	1006.28	837.035	696.412	664.02	852.836	358.537	787.953	780.76
mmu-miR-212-5p	11953	13290.4	12091.2	10350.6	11239	9107.13	9077.13	8360.87
mmu-miR-2136	1	1	1	1	1	1	1	1
mmu-miR-2137	1	1	1	1	1	1	1	1
mmu-miR-2139	1	1	1	1	1	1	1	1
mmu-miR-21-3p	4.44764	7.29442	7.5177	4.22405	6.34079	11.8525	5.22515	5.74088
mmu-miR-214-3p	1	1	1	1.68962	1	1	1	1
mmu-miR-214-5p	1.11191	1	2.05028	2.53443	1	1	1.04503	1
mmu-miR-215-3p	1	1	1	1	1	1	1	1
mmu-miR-215-5p	11.1191	13.677	7.5177	11.8273	23.7779	10.3709	17.7655	4.30566
mmu-miR-21-5p	27188.4	32857.7	22272.9	33634.4	29170.8	16919.4	24305.3	26013.4
mmu-miR-216a-3p	1.11191	1	1.36685	1	3.17039	1	2.09006	1.43522
mmu-miR-216a-5p	23.3501	14.5888	28.7039	21.1202	38.0447	34.0758	24.0357	20.0931
mmu-miR-216b-3p	1	1	2.05028	1	1	1	1.04503	1
mmu-miR-216b-5p	35.5811	15.5006	21.8697	38.0164	31.7039	13.334	21.9456	12.917
mmu-miR-217-3p	1	1	1	1	1	1	1	1
mmu-miR-217-5p	22.2382	11.8534	19.136	14.3618	31.7039	29.6311	21.9456	11.4818
mmu-miR-218-1-3p	12.231	6.38262	8.20113	6.75847	9.51118	2.96311	4.18012	10.0465
mmu-miR-218-2-3p	36.6931	18.236	15.7188	23.6547	15.852	13.334	22.9907	26.5516
mmu-miR-218-5p	257445	173856	135850	187485	110791	36382.6	98947.7	84889
mmu-miR-218-5p	87332.8	65331.5	48265	72161.1	48071.1	17381.6	38812.4	30549.4
mmu-miR-219-1-3p	60.0432	70.2088	45.1062	61.6711	57.0671	74.0778	42.8462	28.7044
mmu-miR-219-2-3p	9357.83	14113.8	9890.56	10808.5	16310.1	10612.4	10904.9	4886.92
mmu-miR-219-5p	316.895	285.394	327.362	922.532	191.809	152.6	135.854	531.031
mmu-miR-219-5p	368.042	318.219	301.392	588.832	206.076	197.047	190.196	678.142
mmu-miR-221-3p	21666.7	20281.2	18745	14239.3	14501.4	4295.03	12898.8	7626.04
mmu-miR-221-5p	1190.86	1482.59	1006	709.64	1287.18	872.637	1114	691.776
mmu-miR-222-3p	37185.6	35775.5	30089.9	26378.3	29706.6	14388.9	24101.5	11293
mmu-miR-222-5p	255.739	302.718	226.214	235.702	367.766	505.211	366.806	203.801
mmu-miR-223-3p	13.3429	11.8534	7.5177	6.75847	6.34079	1.48156	3.13509	4.30566
mmu-miR-223-5p	2.22382	3.64721	3.41714	4.22405	3.17039	1	1.04503	1.43522
mmu-miR-22-3p	65066.8	53914.8	55883.2	63178.2	32001.9	9720.49	27763.3	43034.4
mmu-miR-224-3p	1	1	1	1	1	1	1	1
mmu-miR-224-5p	8.89529	20.9715	15.7188	14.3618	17.4372	11.8525	11.4953	14.3522
mmu-miR-22-5p	1715.68	1410.56	1270.49	1107.55	1062.08	291.867	1043.98	687.471
mmu-miR-23a-3p	2094.84	1889.25	1548.65	1314.52	1268.16	515.582	1475.58	893.425
mmu-miR-23a-5p	1	2.73541	3.41714	1	1	1	1	1
mmu-miR-23b-3p	5927.6	6558.59	4391.7	4979.31	4643.04	1278.58	4791.46	2566.89
mmu-miR-23b-5p	16.6787	27.3541	21.1862	10.9825	14.2668	2.96311	9.40527	2.87044
mmu-miR-24-1-5p	551.508	415.782	272.687	358.199	421.662	108.154	356.355	203.084
mmu-miR-24-2-5p	3041.08	2065.23	1513.79	1852.67	2063.93	847.45	2033.63	1376.38
mmu-miR-24-3p	122126	96855.3	67649	68517.4	75233.5	31425.3	94020.3	37691
mmu-miR-24-3p	122121	96850.7	67645.7	68511.5	75230.3	31425.3	94020.3	37691
mmu-miR-25-3p	1694.55	2412.63	1468.68	1507.14	2438.03	1634.16	2109.92	775.019
mmu-miR-25-5p	42.2526	62.9144	30.0708	43.0853	33.2891	17.7787	29.2608	10.0465
mmu-miR-26a-1-3p	5.55955	6.38262	5.46742	5.06886	1.5852	2.96311	6.27018	1.43522
mmu-miR-26a-2-3p	56.7074	74.7678	67.6593	65.8951	44.3855	20.7418	37.6211	40.9038
mmu-miR-26a-5p	430890	422684	327385	451812	352866	124741	271748	217198
mmu-miR-26a-5p	430887	422685	327395	451820	352865	124740	271752	217200
mmu-miR-26b-3p	48.9241	36.4721	34.8548	57.447	14.2668	7.40778	18.8105	15.0698
mmu-miR-26b-5p	7425.34	7695.62	4435.44	8249.56	6692.7	1191.17	4654.57	2721.18
mmu-miR-27a-3p	8560.6	7517.81	7472.59	8648.31	5831.94	1678.6	4805.05	5277.3
mmu-miR-27a-5p	43.3645	60.1789	71.0764	41.3957	52.3115	94.8196	56.4316	52.3855
mmu-miR-27b-3p	56095.9	63468.7	48016.2	44350.8	70251.2	57063.6	69574	36189.1
mmu-miR-27b-5p	91.1767	131.3	80.6444	91.2394	74.5042	69.6331	107.638	50.9503
mmu-miR-28-3p	161.227	184.184	166.756	127.566	212.416	179.268	207.961	68.8906
mmu-miR-28-5p	186.801	167.772	159.239	225.564	153.764	72.5963	166.16	213.848
mmu-miR-2861	1	1	1	1	1	1	1	1
mmu-miR-28b	1	1	1	1	1	1	1	1
mmu-miR-28c	1	1	1	1	1	1	1	1
mmu-miR-290-3p	1	1	1	1	1	1	1	1
mmu-miR-290-5p	1	1	1	1.68962	1	1	1	1
mmu-miR-291a-3p	1.11191	1	1.36685	4.22405	1	1	1	1
mmu-miR-291a-5p	1.11191	1	1.36685	1.68962	1	1	1	1
mmu-miR-291b-3p	1	1	1	1	1	1	1	1
mmu-miR-291b-5p	1	1	1	1	1	1	1	1
mmu-miR-292-3p	1	2.73541	1	1	1	1	1	1
mmu-miR-292-5p	1	1	1	1.68962	1	1	2.09006	1
mmu-miR-293-3p	7.78337	1.8236	4.10056	9.2929	1	1	1	1
mmu-miR-293-5p	1	1	1	1	1	1	1	1
mmu-miR-294-3p	2.22382	1	1	2.53443	1	1	1	1
mmu-miR-294-5p	1	1	1	1	1	1	1	1
mmu-miR-295-3p	3.33573	1	2.73371	1	1	1	1	1
mmu-miR-295-5p	1	1	1	1	1	1	1	1
mmu-miR-296-3p	170.122	165.948	261.069	198.53	209.246	112.598	130.629	121.276
mmu-miR-296-5p	247.956	160.477	166.073	242.46	161.69	14.8156	86.7375	74.6315
mmu-miR-297a-3p	1	1	1	1	1	1	1	1
mmu-miR-297a-3p	1	1	1	1	1	1	1	1
mmu-miR-297a-5p	1	1	1	1	1	1	1	1
mmu-miR-297a-5p	1	1	1	1	1	1	1	1
mmu-miR-297a-5p	1	1	1	1	1	1	1	1
mmu-miR-297a-5p	1	1	1	1	1	1	1	1
mmu-miR-297b-3p	1	1	1	1	1	1	1	1
mmu-miR-297b-5p	7.78337	1	2.05028	1.68962	1	1	1.04503	2.87044
mmu-miR-297c-3p	1	1	1	1	1	1	1	1
mmu-miR-297c-5p	1	1	1	1	1	1	1	1
mmu-miR-298-3p	1.11191	1	1.36685	2.53443	4.75559	1.48156	2.09006	4.30566
mmu-miR-298-5p	2151.55	1943.96	2469.91	2063.02	1968.81	1059.31	1448.41	1186.93
mmu-miR-299-3p	766.106	726.706	602.099	611.642	1071.59	1268.21	790.043	623.603
mmu-miR-299-5p	171.234	109.416	89.529	152.91	77.6746	11.8525	71.0621	40.9038
mmu-miR-299b-3p	11.1191	9.11802	6.15085	10.9825	9.51118	10.3709	7.31521	6.45849
mmu-miR-299b-5p	1	1	1	1	1	1	1	1
mmu-miR-29a-3p	125959	89601.9	85438.6	94590.7	64084.7	30500.8	70816.5	70137.8
mmu-miR-29a-5p	75.6099	48.3255	49.2068	42.2405	58.6523	59.2622	59.5667	70.3258
mmu-miR-29b-1-5p	24.462	33.7367	21.8697	23.6547	23.7779	4.44467	25.0807	22.2459
mmu-miR-29b-2-5p	309.111	235.245	200.244	298.218	137.912	77.0409	134.809	228.918
mmu-miR-29b-3p	4938	3653.59	2375.59	3141	3015.04	2183.81	3024.32	1909.56
mmu-miR-29b-3p	6241.15	4698.51	3356.99	4228.27	4067.61	2574.95	3862.43	2687.45
mmu-miR-29c-3p	2780.89	1865.55	1733.86	2060.49	1407.65	930.417	1677.27	1814.84
mmu-miR-29c-5p	211.263	160.477	156.505	137.704	242.535	96.3012	199.601	149.981
mmu-miR-300-3p	29817	23664.9	26767.8	27269.6	27721.9	27028	22821.4	31311.5
mmu-miR-300-5p	51.1479	35.5603	34.1714	56.6022	22.1928	13.334	15.6755	30.8572
mmu-miR-301a-3p	101.184	83.8858	57.4079	76.0329	47.5559	20.7418	45.9813	55.9736
mmu-miR-301a-5p	161.227	150.447	154.455	210.358	91.9414	16.2971	70.017	74.6315
mmu-miR-301b-3p	8.89529	10.9416	8.20113	5.06886	3.17039	2.96311	5.22515	2.87044
mmu-miR-301b-5p	7.78337	14.5888	4.78399	10.1377	1	1.48156	5.22515	5.74088
mmu-miR-302a-3p	7.78337	1	3.41714	5.91367	1	1	1.04503	1
mmu-miR-302a-5p	1	1	1	1	1	1	1	1
mmu-miR-302b-3p	14.4548	7.29442	8.20113	34.6372	1.5852	1.48156	1.04503	1
mmu-miR-302b-5p	1	1	1	1	1	1	1	1
mmu-miR-302c-3p	1	1	1	1.68962	1	1	1	1
mmu-miR-302c-5p	1	1	1	1	1	1	1	1
mmu-miR-302d-3p	8.89529	4.55901	6.15085	13.5169	1	1	1	1
mmu-miR-302d-5p	1	1	1	1	1	1	1	1
mmu-miR-3057-3p	5.55955	5.47081	4.78399	3.37924	3.17039	1	6.27018	2.15283
mmu-miR-3057-5p	65.6027	90.2684	60.825	69.2744	71.3338	68.1516	61.6568	43.0566
mmu-miR-3058-3p	1	1	1	1.68962	1	1	2.09006	1
mmu-miR-3058-5p	5.55955	2.73541	1	1	3.17039	1.48156	3.13509	1
mmu-miR-3059-3p	4.44764	1.8236	1	1	3.17039	1	2.09006	1
mmu-miR-3059-5p	315.783	301.806	234.416	394.526	175.957	60.7438	190.196	115.535
mmu-miR-3060-3p	16.6787	9.11802	13.6685	14.3618	15.852	2.96311	8.36024	3.58805
mmu-miR-3060-5p	1	1	1	1	1	1	1	1
mmu-miR-3061-3p	16.6787	31.9131	27.3371	18.5858	15.852	22.2233	21.9456	10.7642
mmu-miR-3061-5p	30.0216	21.8833	30.0708	29.5683	28.5335	28.1496	53.2966	16.505
mmu-miR-3062-3p	1	1	1	1	1	1	1	1
mmu-miR-3062-5p	5.55955	10.0298	6.15085	1.68962	3.17039	1	3.13509	2.15283
mmu-miR-3063-3p	1	1	1	1	1	1	1	1
mmu-miR-3063-5p	1	1	1	1	1	1	1	1
mmu-miR-3064-3p	1	1	1	1	1	1	1	1
mmu-miR-3064-5p	14.4548	23.7069	21.1862	18.5858	38.0447	35.5574	24.0357	8.61132
mmu-miR-3065-3p	1	1	1	1	1	1	1	1
mmu-miR-3065-5p	1	1	1	1	1	1	1	1
mmu-miR-3066-3p	1	1	1	1	1	1	1	1.43522
mmu-miR-3066-5p	6.67146	10.9416	8.88455	9.2929	15.852	17.7787	14.6304	7.1761
mmu-miR-3067-3p	1	1	1	1	1	1	1.04503	1
mmu-miR-3067-5p	1.11191	1	1	1	1	1	1.04503	1
mmu-miR-3068-3p	677.153	715.765	501.636	407.198	616.641	565.955	671.955	540.36
mmu-miR-3068-5p	1876.91	1544.59	1433.15	1407.45	1334.74	651.885	1403.48	1019.01
mmu-miR-3069-3p	17.7906	23.7069	22.5531	14.3618	30.1187	19.2602	24.0357	20.0931
mmu-miR-3069-5p	1.11191	3.64721	1.36685	1.68962	1	1	1.04503	2.15283
mmu-miR-3070a-3p	7.78337	4.55901	3.41714	6.75847	3.17039	5.92623	6.27018	7.1761
mmu-miR-3070a-5p	7.78337	3.64721	7.5177	12.6721	4.75559	11.8525	3.13509	10.0465
mmu-miR-3070b-3p	7.78337	10.0298	19.136	10.1377	7.92598	16.2971	11.4953	3.58805
mmu-miR-3070b-5p	7.78337	3.64721	7.5177	12.6721	4.75559	11.8525	3.13509	10.0465
mmu-miR-3071-3p	1	1	1	1	1	1	1	1
mmu-miR-3071-5p	1	1	1	1	1	1	1	1
mmu-miR-3072-3p	40.0288	53.7963	49.8902	46.4645	49.1411	13.334	44.9363	64.5849
mmu-miR-3072-5p	2.22382	2.73541	1	1.68962	1	1.48156	2.09006	1.43522
mmu-miR-3073-3p	1	1	1	1	1	1	1	1
mmu-miR-3073-5p	1	1	1	1	1	1	1	1
mmu-miR-3073b-3p	1	1	1	1	1	1	1	1
mmu-miR-3073b-5p	1	1	1	1	1	1	1	1
mmu-miR-3074-1-3p	7.78337	1.8236	2.05028	1.68962	6.34079	1	2.09006	1
mmu-miR-3074-2-3p	1	1	1	1	1	1	1	1
mmu-miR-3074-5p	22.2382	23.7069	20.5028	20.2754	17.4372	11.8525	18.8105	13.6346
mmu-miR-3074-5p	23.3501	23.7069	20.5028	20.2754	17.4372	11.8525	18.8105	13.6346
mmu-miR-3075-3p	1	1	1	1	1	1	1	1
mmu-miR-3075-5p	1	1	1	1	1	1	1	1
mmu-miR-3076-3p	4.44764	2.73541	1.36685	3.37924	3.17039	2.96311	5.22515	2.87044
mmu-miR-3076-5p	1	1	1	1	1	1	1	1
mmu-miR-3077-3p	36.6931	34.6485	34.1714	51.5334	25.3631	17.7787	8.36024	7.89371
mmu-miR-3077-5p	1	1	1	1	1	1	1	1
mmu-miR-3078-3p	10.0072	5.47081	6.15085	2.53443	6.34079	11.8525	2.09006	1
mmu-miR-3078-5p	30.0216	24.6187	30.0708	37.1716	44.3855	37.0389	29.2608	19.3755
mmu-miR-3079-3p	1	1	1	1	1	1	1	1
mmu-miR-3079-5p	1	1	1	1	1.5852	2.96311	1.04503	1
mmu-miR-3080-3p	1	1	1	1	1	1.48156	1	1.43522
mmu-miR-3080-5p	2.22382	9.11802	6.15085	5.06886	14.2668	4.44467	6.27018	5.02327
mmu-miR-3081-3p	207.927	165.948	166.756	67.5847	214.002	306.682	219.456	132.04
mmu-miR-3081-5p	1	1	1	1	1	1	1	1
mmu-miR-3082-3p	12.231	14.5888	14.352	13.5169	26.9483	32.5942	14.6304	11.4818
mmu-miR-3082-5p	1	1	1	1	1	1	1	1
mmu-miR-3083-3p	3.33573	2.73541	3.41714	2.53443	4.75559	1	2.09006	1
mmu-miR-3083-5p	43.3645	54.7081	34.8548	33.7924	60.2375	34.0758	61.6568	42.339
mmu-miR-3084-3p	12.231	16.4124	11.6183	21.1202	4.75559	1.48156	13.5854	14.3522
mmu-miR-3084-3p	12.231	16.4124	11.6183	21.1202	4.75559	1.48156	13.5854	14.3522
mmu-miR-3084-5p	14.4548	9.11802	11.6183	17.741	28.5335	5.92623	10.4503	3.58805
mmu-miR-3084-5p	14.4548	9.11802	11.6183	17.741	28.5335	5.92623	10.4503	3.58805
mmu-miR-3085-3p	169.01	202.42	148.304	105.601	129.986	16.2971	91.9627	101.183
mmu-miR-3085-5p	3.33573	2.73541	1	10.9825	1.5852	5.92623	1	1.43522
mmu-miR-3086-3p	1	1.8236	1.36685	1	1.5852	1	1	1
mmu-miR-3086-5p	60.0432	69.297	56.041	48.9989	99.8674	51.8545	63.7469	37.3157
mmu-miR-3087-3p	74.498	60.1789	48.5233	56.6022	77.6746	42.9651	55.3866	35.1629
mmu-miR-3087-5p	4.44764	1.8236	2.05028	1	1.5852	1.48156	1.04503	1
mmu-miR-3088-3p	1.11191	1	1	1	1	1.48156	1.04503	1
mmu-miR-3088-5p	1	1	1	1	1	1	1	1
mmu-miR-3089-3p	1	1.8236	2.05028	1	1	2.96311	2.09006	2.87044
mmu-miR-3089-5p	1	1	1	1	1	1	1	1
mmu-miR-3090-3p	1	1	1	1	1	1	1	1
mmu-miR-3090-5p	1	1	1	1	1	1	1	1
mmu-miR-3091-3p	2.22382	1.8236	1	1.68962	1.5852	2.96311	1.04503	1
mmu-miR-3091-5p	1	1	1	1	1.5852	1	1	1
mmu-miR-3092-3p	1	1	1	1	1	1	1	1
mmu-miR-3092-5p	1	1	1	1	1	1	1	1
mmu-miR-3093-3p	44.4764	60.1789	52.6239	31.2579	58.6523	45.9283	58.5217	25.1164
mmu-miR-3093-5p	15.5667	16.4124	13.6685	13.5169	9.51118	1.48156	9.40527	2.15283
mmu-miR-3094-3p	1	3.64721	1.36685	2.53443	3.17039	1	1	1
mmu-miR-3094-5p	1.11191	1	2.05028	3.37924	3.17039	1	3.13509	1
mmu-miR-3095-3p	6.67146	7.29442	10.9348	1.68962	12.6816	11.8525	6.27018	3.58805
mmu-miR-3095-5p	5.55955	4.55901	1.36685	7.60328	1	1.48156	3.13509	2.87044
mmu-miR-3096-3p	1	1	1	1	1	1	1	1
mmu-miR-3096-5p	5.55955	6.38262	8.88455	7.60328	7.92598	7.40778	3.13509	9.32893
mmu-miR-3096b-3p	1	1	1	1	1.5852	1	1.04503	1
mmu-miR-3096b-5p	16.6787	22.7951	24.6034	21.965	49.1411	48.8914	21.9456	26.5516
mmu-miR-3097-3p	24.462	32.8249	21.1862	16.0514	20.6076	17.7787	44.9363	19.3755
mmu-miR-3097-5p	6.67146	4.55901	4.10056	4.22405	3.17039	2.96311	4.18012	1
mmu-miR-3098-3p	6.67146	8.20622	8.88455	8.44809	3.17039	5.92623	6.27018	5.02327
mmu-miR-3098-5p	1.11191	1	1	1	1	1	1.04503	1
mmu-miR-3099-3p	789.457	807.857	793.459	638.676	905.147	459.282	521.47	324.36
mmu-miR-3099-5p	2.22382	1	2.05028	1	1	1	2.09006	1
mmu-miR-30a-3p	3813.85	5386.02	3342.64	3067.5	6144.22	4998.77	5358.92	1510.57
mmu-miR-30a-5p	114777	148183	94551.5	97542.5	161257	221613	151379	102267
mmu-miR-30b-3p	141.213	175.066	140.103	154.6	152.179	99.2643	122.269	75.3491
mmu-miR-30b-5p	2003.66	1704.16	1318.33	1731.01	1241.21	296.311	1191.33	1015.42
mmu-miR-30c-1-3p	107.855	119.446	119.6	97.9979	99.8674	63.7069	98.2328	55.9736
mmu-miR-30c-2-3p	753.876	1140.66	978.668	808.483	1133.42	1185.25	935.302	469.317
mmu-miR-30c-5p	82119.1	96068.4	56846.1	72956	81130.4	23364.2	71969.2	30332
mmu-miR-30c-5p	82372.5	96311.9	56977.3	73166.4	81314.2	23460.4	72177.1	30422.4
mmu-miR-30d-3p	194.584	198.773	185.209	159.669	240.95	124.451	203.781	106.924
mmu-miR-30d-5p	112742	141435	95693.5	110368	134743	116751	113412	87727.2
mmu-miR-30e-3p	5644.06	7273.45	4248.87	4118.44	9530.2	9487.89	7880.57	2647.98
mmu-miR-30e-5p	77982.8	71343.1	61209.8	69102.9	58666.5	32203.1	55885.1	49872.5
mmu-miR-3100-3p	1	1	1	1	1	1	1	1
mmu-miR-3100-5p	1.11191	1.8236	1.36685	1	3.17039	2.96311	1.04503	1.43522
mmu-miR-3101-3p	1	1	1	1	1	1	1	1
mmu-miR-3101-5p	1	1	1	1	1	1	1	1
mmu-miR-3102-3p	415.854	296.336	253.552	220.495	329.721	121.488	242.447	304.267
mmu-miR-3102-3p.2-3p	107.855	85.7094	83.3781	80.2569	84.0154	25.1865	45.9813	36.5981
mmu-miR-3102-5p	1	2.73541	1.36685	1.68962	3.17039	1.48156	1	1.43522
mmu-miR-3102-5p.2-5p	57.8194	34.6485	35.5382	38.8612	38.0447	10.3709	27.1708	14.3522
mmu-miR-3103-3p	21.1263	20.0597	22.5531	20.2754	11.0964	22.2233	16.7205	16.505
mmu-miR-3103-5p	1	1	1	1	1	1	1	1
mmu-miR-3104-3p	27.7978	25.5305	24.6034	16.0514	15.852	1	8.36024	3.58805
mmu-miR-3104-5p	1	1	1	1	1	1	1.04503	1
mmu-miR-3105-3p	1	1.8236	1	1	1	1	1	1
mmu-miR-3105-5p	1	1	1	1	1	1	1	1
mmu-miR-3106-3p	1	1	1	1	1	1	1	1
mmu-miR-3106-5p	7.78337	5.47081	2.73371	5.06886	1.5852	1.48156	3.13509	4.30566
mmu-miR-3107-3p	20.0144	35.5603	30.7542	26.1891	23.7779	29.6311	25.0807	12.1994
mmu-miR-3107-5p	1781.28	2305.95	1802.2	2102.73	2682.15	1592.67	1642.79	821.664
mmu-miR-3108-3p	1	1	1	1	1	1	1	1
mmu-miR-3108-5p	1	1	1	1	1	1	1	1
mmu-miR-3109-3p	1	1	1	1	1	1.48156	4.18012	1
mmu-miR-3109-5p	1	1	1	1	1	1	1	1
mmu-miR-3110-3p	1	1	1	1	1	1	1	1
mmu-miR-3110-5p	1	1.8236	1.36685	1	1	1.48156	1	1
mmu-miR-3112-3p	1	1	1	1	1	1	1.04503	1.43522
mmu-miR-3112-5p	1	1	1	1	1	1	1	1
mmu-miR-3113-3p	1	1	1	1	1	1	1	1
mmu-miR-3113-5p	1	1	1	1	1	1	1	1
mmu-miR-31-3p	15.5667	11.8534	14.352	9.2929	11.0964	8.88934	12.5404	15.0698
mmu-miR-31-5p	1095.23	712.118	960.215	521.248	483.485	108.154	539.236	358.805
mmu-miR-320-3p	4563.28	5488.14	4544.11	4137.03	5457.83	2623.84	3729.71	2088.96
mmu-miR-320-5p	1	1	1	1	1	1	1	1
mmu-miR-322-3p	399.176	353.779	325.995	253.443	397.885	204.455	384.571	311.443
mmu-miR-322-5p	166.787	139.506	105.248	143.618	112.549	44.4467	109.728	120.558
mmu-miR-323-3p	3293.48	3671.83	3327.61	2958.52	4299.05	3475.73	3435.01	2226.74
mmu-miR-323-5p	245.732	305.454	349.231	292.304	266.313	182.231	218.411	116.97
mmu-miR-32-3p	3.33573	3.64721	8.88455	5.06886	6.34079	1.48156	4.18012	2.15283
mmu-miR-324-3p	142.325	102.122	103.881	128.411	90.3562	41.4836	71.0621	62.4321
mmu-miR-324-5p	349.14	236.157	250.134	300.752	242.535	117.043	206.916	297.091
mmu-miR-325-3p	98.96	89.3566	69.7096	65.0503	101.453	47.4098	103.458	69.6082
mmu-miR-325-5p	572.634	641.909	582.28	573.625	600.79	198.529	540.281	385.357
mmu-miR-32-5p	723.854	486.902	350.598	526.316	290.091	88.8934	258.122	230.353
mmu-miR-326-3p	1636.73	1185.34	1021.04	1012.93	1577.27	642.996	1519.47	977.385
mmu-miR-326-5p	1.11191	1	1	1.68962	1	1	1.04503	1
mmu-miR-327	1	1	1	1	1	1	1	1
mmu-miR-328-3p	47564.2	48343.8	50348.8	58100.1	26098.7	7317.41	20563.1	13737.9
mmu-miR-328-5p	4.44764	4.55901	10.2514	1.68962	4.75559	1	3.13509	3.58805
mmu-miR-329-3p	995.16	899.949	809.861	679.227	1115.98	422.243	725.251	650.872
mmu-miR-329-5p	2383.94	2338.77	2535.52	2441.5	1979.91	1400.07	1596.81	1824.16
mmu-miR-330-3p	1903.59	1524.53	1393.51	1343.25	1304.62	583.733	1173.57	723.351
mmu-miR-330-5p	12640.2	10344.4	8253.75	9264.18	9977.23	5198.78	8426.08	5180.43
mmu-miR-331-3p	670.482	563.494	573.395	466.335	470.803	131.859	429.507	411.19
mmu-miR-331-5p	48.9241	44.6783	34.1714	48.1541	34.8743	13.334	19.8556	26.5516
mmu-miR-33-3p	2.22382	1.8236	1	4.22405	1	1	2.09006	7.89371
mmu-miR-335-3p	6061.02	7267.06	4898.13	3919.91	7872.09	4155.77	6325.57	3669.14
mmu-miR-335-5p	1600.04	1337.61	1038.81	1448	1295.11	322.979	990.689	780.76
mmu-miR-33-5p	478.122	362.897	431.926	402.974	187.053	99.2643	259.167	274.845
mmu-miR-337-3p	28.9097	13.677	12.9851	27.8787	15.852	2.96311	10.4503	10.0465
mmu-miR-337-5p	20.0144	25.5305	16.4023	21.965	12.6816	4.44467	10.4503	13.6346
mmu-miR-338-3p	3463.6	2817.47	1946.4	3318.41	2312.8	828.19	2062.89	1199.13
mmu-miR-338-5p	4498.79	5748.92	4139.52	5400.02	4646.21	1457.85	3416.2	2065.28
mmu-miR-339-3p	110.079	106.681	98.4135	87.0153	58.6523	42.9651	84.6474	63.1497
mmu-miR-339-5p	720.518	647.38	634.221	587.987	363.01	143.711	435.778	406.885
mmu-miR-340-3p	6329	6692.63	3561.34	5349.33	4562.2	1543.78	4126.83	2166.46
mmu-miR-340-5p	18208.6	22163.2	14278.8	14783.3	21022.9	9415.29	17990.2	16653.6
mmu-miR-341-3p	5492.84	4476.95	6236.96	4888.91	5502.22	11040.6	5089.3	8543.87
mmu-miR-341-5p	36.6931	36.4721	18.4525	24.4995	41.2151	11.8525	33.441	15.0698
mmu-miR-342-3p	3087.78	2967.91	2271.71	2769.29	2777.26	567.436	2144.4	1359.87
mmu-miR-342-5p	440.316	459.548	489.334	583.763	382.032	185.195	303.059	340.865
mmu-miR-343	1	1	1	1	1	1	1	1
mmu-miR-344-3p	12967.1	13547.6	15370.3	16094.5	9420.82	3078.68	5530.3	14756.2
mmu-miR-344-3p	12658	13202.9	15093.5	15736.3	9170.37	2960.15	5355.78	14356.5
mmu-miR-344-5p	1.11191	4.55901	2.05028	3.37924	1	1	1	1
mmu-miR-344-5p	1.11191	4.55901	2.05028	3.37924	1	1	1	1
mmu-miR-344b-3p	1008.5	1064.99	1081.87	1115.99	1111.22	656.329	687.63	903.471
mmu-miR-344b-5p	1	1	1	1	1	1	1	1
mmu-miR-344c-3p	790.568	495.109	416.207	675.848	512.018	152.6	370.986	356.652
mmu-miR-344c-5p	5.55955	3.64721	5.46742	10.9825	6.34079	1	1.04503	2.15283
mmu-miR-344d-1-5p	2.22382	1	1	1	1	1	1	1
mmu-miR-344d-2-5p	1.11191	1	1	1	1	1	1	1
mmu-miR-344d-3-5p	152.332	174.154	97.7301	96.3083	147.423	45.9283	112.863	45.927
mmu-miR-344d-3p	2535.16	2706.23	2351.67	2180.45	2973.83	1957.14	2570.78	1440.24
mmu-miR-344d-3p	3083.33	3140.25	2652.38	2591.87	3436.71	2291.97	2987.74	1833.49
mmu-miR-344d-3p	3083.33	3140.25	2652.38	2591.87	3436.71	2291.97	2987.74	1833.49
mmu-miR-344e-3p	14.4548	16.4124	15.0354	11.8273	4.75559	2.96311	11.4953	7.1761
mmu-miR-344e-5p	1	1	1	1	1	1	1	1
mmu-miR-344f-3p	426.974	269.893	401.172	313.424	496.166	680.034	388.751	450.659
mmu-miR-344f-5p	6.67146	1.8236	9.56798	6.75847	3.17039	1.48156	2.09006	6.45849
mmu-miR-344g-3p	1.11191	1	1	1	1	1	1	1
mmu-miR-344g-5p	1	1	1	2.53443	1	1	1	1
mmu-miR-344h-3p	78.9457	47.4137	66.2925	87.0153	15.852	10.3709	17.7655	43.7742
mmu-miR-344h-3p	78.9457	47.4137	66.2925	87.0153	15.852	10.3709	17.7655	43.7742
mmu-miR-344h-5p	1	1	1	1	1	1	1	1
mmu-miR-344h-5p	1	1	1	1	1	1	1	1
mmu-miR-344i	1	2.73541	1	2.53443	1	1	2.09006	1
mmu-miR-345-3p	368.042	324.602	252.868	228.943	396.299	174.824	272.753	180.12
mmu-miR-345-5p	12.231	9.11802	10.9348	14.3618	7.92598	5.92623	8.36024	9.32893
mmu-miR-346-3p	2.22382	1.8236	6.15085	4.22405	1	1.48156	3.13509	3.58805
mmu-miR-346-5p	2665.25	2832.06	2653.07	2672.13	1998.93	924.491	1474.54	956.574
mmu-miR-3470a	1	1	1	1	1	1	1	1
mmu-miR-3470b	1	1	1	1	1	1	1	1
mmu-miR-3471	1	1	1	1	1	1	1	1
mmu-miR-3471	1	1	1	1	1	1	1	1
mmu-miR-3472	1	1	1	1	1	1	1	1
mmu-miR-3473	1	1	1	1	1	1	1	1
mmu-miR-3473b	1	1	1	1	1	1	1	1
mmu-miR-3473c	1	1	1	1	1	1	1	1
mmu-miR-3473d	1	1	1	1	1	1	1	1
mmu-miR-3474	14.4548	23.7069	12.9851	29.5683	20.6076	35.5574	18.8105	8.61132
mmu-miR-3475	117.863	122.182	178.375	100.532	252.046	121.488	192.286	113.382
mmu-miR-34a-3p	1.11191	2.73541	1	1	1	1	1	1
mmu-miR-34a-5p	85.6171	109.416	62.8753	204.444	60.2375	20.7418	54.3416	63.1497
mmu-miR-34b-3p	50.036	69.297	37.5885	37.1716	45.9707	25.1865	43.8913	22.9635
mmu-miR-34b-5p	6.67146	4.55901	8.20113	9.2929	1.5852	5.92623	6.27018	5.74088
mmu-miR-34c-3p	14.4548	12.7652	10.2514	17.741	14.2668	14.8156	13.5854	17.2226
mmu-miR-34c-5p	1523.32	1770.72	1554.8	1405.76	1802.37	3699.45	2022.13	2244.68
mmu-miR-350-3p	107.855	67.4734	77.9107	61.6711	61.8227	29.6311	60.6118	69.6082
mmu-miR-350-5p	80.0576	73.856	75.8604	102.222	74.5042	34.0758	55.3866	38.0333
mmu-miR-351-3p	1.11191	7.29442	4.78399	5.91367	4.75559	1.48156	6.27018	1
mmu-miR-351-5p	691.608	821.534	770.906	749.346	634.079	320.016	542.371	385.357
mmu-miR-3544-3p	1	1	1	1	1.5852	1	1	1
mmu-miR-3544-5p	1	1	1	1	1	1	1	1
mmu-miR-3572	4.44764	1.8236	2.73371	2.53443	3.17039	1.48156	3.13509	2.15283
mmu-miR-361-3p	1262.02	1755.22	1321.75	1334.8	1605.8	977.827	1169.39	1299.59
mmu-miR-361-5p	1250.9	1130.64	1094.17	1249.47	768.821	237.049	631.198	566.912
mmu-miR-362-3p	62.267	61.0908	47.8399	61.6711	41.2151	13.334	42.8462	35.8805
mmu-miR-362-5p	214.599	270.805	185.892	179.944	182.298	75.5594	168.25	213.13
mmu-miR-363-3p	6.67146	9.11802	5.46742	11.8273	1.5852	1.48156	1.04503	4.30566
mmu-miR-363-5p	2.22382	1	1	1	1	1	1.04503	1
mmu-miR-365-1-5p	16.6787	20.0597	2.73371	11.8273	14.2668	5.92623	6.27018	4.30566
mmu-miR-365-2-5p	3.33573	4.55901	2.05028	1.68962	1	1	4.18012	1
mmu-miR-365-3p	183.465	208.803	143.52	168.962	225.098	51.8545	147.349	120.558
mmu-miR-365-3p	183.465	208.803	143.52	168.962	225.098	51.8545	147.349	120.558
mmu-miR-367-3p	1.11191	1	1	1	1	1	1	1
mmu-miR-367-5p	1	1	1	1	1	1	1	1
mmu-miR-369-3p	3571.46	3186.75	1584.87	2422.91	3011.87	546.694	2010.64	1473.25
mmu-miR-369-5p	15672.4	12590.2	7927.76	10982.5	10303.8	3182.38	9319.58	5739.45
mmu-miR-370-3p	55257.5	55027.3	44247.8	48172.7	78123.2	62681.7	51922.3	29709.8
mmu-miR-370-5p	314.671	369.28	290.457	239.081	355.084	428.17	357.401	279.868
mmu-miR-374-3p	1	1	1	1	1	1	1	1
mmu-miR-374-5p	346.916	407.576	220.747	323.562	307.528	75.5594	198.556	189.449
mmu-miR-374c-3p	1	1	1	1	1	1	1	1
mmu-miR-374c-5p	1	1	1	1	1.5852	1	1	1
mmu-miR-375-3p	231.277	342.838	252.868	228.943	269.483	365.944	365.761	160.745
mmu-miR-375-5p	1	1	1	1	1	1	1	1
mmu-miR-376a-3p	295.768	205.156	170.857	212.047	141.082	125.932	113.908	177.25
mmu-miR-376a-5p	669.37	485.991	544.691	664.865	253.631	54.8176	219.456	215.283
mmu-miR-376b-3p	719.406	521.551	535.123	678.381	386.788	99.2643	322.914	422.672
mmu-miR-376b-5p	3808.29	2437.25	1921.8	2655.24	1827.73	515.582	1424.38	998.913
mmu-miR-376c-3p	215.711	174.154	90.8958	125.032	125.231	26.668	103.458	112.665
mmu-miR-376c-5p	7.78337	6.38262	3.41714	10.1377	1.5852	1.48156	3.13509	5.02327
mmu-miR-377-3p	352.476	227.951	215.963	360.734	160.105	23.7049	122.269	96.1598
mmu-miR-377-5p	197.92	164.124	118.916	168.117	144.253	59.2622	154.665	89.7013
mmu-miR-378-3p	17632.7	16389.6	11911.5	10650.5	25634.2	30321.5	19953.8	15266.4
mmu-miR-378-5p	233.501	191.478	151.721	281.321	136.327	22.2233	109.728	76.0667
mmu-miR-378b	45.5883	54.7081	49.8902	34.6372	115.719	154.082	57.4767	80.3723
mmu-miR-379-3p	852.836	977.452	629.436	497.593	851.251	143.711	819.304	129.17
mmu-miR-379-5p	33859.9	37123.1	28770.9	26774.5	44372.8	67196	47004.4	29582
mmu-miR-380-3p	3812.74	2215.68	2197.22	3255.05	1824.56	525.953	1361.67	1074.98
mmu-miR-380-5p	903.983	997.512	1018.31	1044.18	1016.11	1240.06	950.978	700.387
mmu-miR-381-3p	73570.7	52282.7	53971.6	56943.5	79366	102124	47141.3	58544.1
mmu-miR-381-5p	24.462	33.7367	25.2868	27.0339	19.0224	7.40778	20.9006	15.7874
mmu-miR-382-3p	2.22382	1	2.05028	3.37924	3.17039	1	2.09006	2.15283
mmu-miR-382-5p	11148	13285	13041.2	10991.8	11361.1	8194.49	9938.24	5521.29
mmu-miR-383-3p	2.22382	1.8236	4.10056	5.06886	1	1	6.27018	2.15283
mmu-miR-383-5p	7899.01	8839.02	7022.22	8833.33	6781.47	3404.62	5666.15	4820.9
mmu-miR-384-3p	1924.72	1426.06	1510.37	1810.43	973.311	293.348	897.682	818.794
mmu-miR-384-5p	4671.14	3654.5	2823.24	3945.26	2309.63	823.745	2068.12	1848.56
mmu-miR-3960	1	1	1	1	1	1	1	1
mmu-miR-3961	1	1	1	1	1	1	1	1
mmu-miR-3962	1	1	1	1	1	1	1	1
mmu-miR-3963	3.33573	1.8236	4.10056	4.22405	1	2.96311	1	1
mmu-miR-3964	1	1	1	1	1	1	1	1
mmu-miR-3965	1	1	1	1	1	1	1	1
mmu-miR-3966	1	1	1	1	1	1	1	1
mmu-miR-3967	1	1	1	1	1	1	1	1
mmu-miR-3968	1	1	1	1	1	1	1	1
mmu-miR-3969	1	1	1	1	1	1	1	1
mmu-miR-3970	1	1	1	1	1	1	1	1
mmu-miR-3971	1	1	1	1	1	1	1	1
mmu-miR-409-3p	5199.29	5662.29	5177.64	7189.33	5819.26	4533.56	3410.98	3305.31
mmu-miR-409-5p	3488.06	3577.91	3332.39	2526.82	3281.36	1392.66	2815.31	1774.65
mmu-miR-410-3p	7439.79	5253.81	3810.79	6753.4	4628.77	758.557	3279.3	1439.53
mmu-miR-410-5p	56.7074	78.415	62.1919	43.0853	58.6523	99.2643	52.2515	36.5981
mmu-miR-411-3p	4125.19	4404.92	3099.34	4288.25	4107.24	965.975	3436.06	2359.5
mmu-miR-411-5p	23415.7	18637.2	14312.3	25133.1	14786.7	6401.8	13891.6	12020
mmu-miR-412-3p	1	1.8236	1	1	6.34079	1	1	1
mmu-miR-412-5p	410.295	442.224	470.198	468.024	516.774	362.981	344.86	396.121
mmu-miR-421-3p	846.164	693.881	656.09	620.935	502.507	180.75	491.164	376.745
mmu-miR-421-5p	2.22382	1	2.05028	1	1.5852	2.96311	2.09006	1.43522
mmu-miR-423-3p	4852.38	5601.2	4425.88	4516.35	3888.49	2035.66	3325.29	2482.93
mmu-miR-423-5p	919.551	1329.41	1166.61	1116.84	1206.34	648.922	748.241	370.287
mmu-miR-425-3p	121.198	101.21	99.7804	134.325	68.1635	23.7049	70.017	92.5717
mmu-miR-425-5p	2003.66	1526.36	952.014	1411.68	1653.36	562.992	1085.79	780.76
mmu-miR-429-3p	6.67146	46.5019	23.92	83.6361	15.852	1.48156	44.9363	8.61132
mmu-miR-429-5p	1	1	1	1	1	1	1	1
mmu-miR-431-3p	186.801	124.917	170.857	133.48	161.69	93.3381	114.953	162.18
mmu-miR-431-5p	1035.19	603.613	434.66	565.177	733.946	186.676	514.155	249.011
mmu-miR-432	1	1	1	1	1	1	1	1
mmu-miR-433-3p	30970	31914	33987.5	29185.6	29143.8	13892.6	19765.7	13637.5
mmu-miR-433-5p	81.1695	64.738	96.3632	72.6536	20.6076	29.6311	17.7655	20.8107
mmu-miR-434-3p	58923.5	56405.9	54481.5	71751.3	35876.2	12602.1	28605.6	23300.8
mmu-miR-434-5p	88785	89522.6	65452.5	69777.9	84221.4	55620.6	76905.9	57475.5
mmu-miR-448-3p	190.137	192.39	158.555	175.72	258.387	208.899	147.349	137.064
mmu-miR-448-5p	55.5955	22.7951	36.9051	43.0853	20.6076	10.3709	27.1708	20.8107
mmu-miR-449a-3p	1	1	1	1	1	1	1	1
mmu-miR-449a-5p	61.1551	81.1504	36.2216	93.7738	84.0154	16.2971	54.3416	30.8572
mmu-miR-449b	1	1	1	1	1	1	1	1
mmu-miR-449c-3p	1	1	1	1	1	1	1	1
mmu-miR-449c-5p	1	4.55901	2.05028	3.37924	7.92598	1	1.04503	1
mmu-miR-450a-1-3p	4.44764	1	4.78399	3.37924	3.17039	1.48156	2.09006	1
mmu-miR-450a-2-3p	1.11191	1	1	2.53443	1	1	1.04503	1
mmu-miR-450a-5p	263.523	232.51	194.777	217.961	210.831	59.2622	163.025	162.18
mmu-miR-450a-5p	264.635	234.333	196.827	219.65	210.831	59.2622	163.025	161.462
mmu-miR-450b-3p	16.6787	10.0298	6.83427	6.75847	4.75559	1.48156	3.13509	1
mmu-miR-450b-5p	40.0288	43.7665	26.6537	20.2754	55.4819	81.4856	61.6568	23.6811
mmu-miR-451	961.803	820.622	457.213	863.395	1152.44	303.719	558.046	500.892
mmu-miR-452-3p	1	1	1	1	1	1	1	1
mmu-miR-452-5p	1	1	1	1	1	1	1	1
mmu-miR-453	1	1	1	1	1	1	1	1
mmu-miR-455-3p	509.255	476.873	369.051	608.262	239.365	37.0389	201.691	94.0069
mmu-miR-455-5p	537.053	630.055	515.304	487.455	577.012	290.385	432.642	548.254
mmu-miR-463-3p	1.11191	1	1	1	1	1	1	1
mmu-miR-463-5p	1	1	1	1	1	1	1	1
mmu-miR-465a-3p	1	1	1	1	1	1	1	1
mmu-miR-465a-5p	1	1	1	1	1	1	1	1
mmu-miR-465b-3p	1	1	1	1	1	1	1	1
mmu-miR-465b-3p	1	1	1	1	1	1	1	1
mmu-miR-465b-5p	1	1	1.36685	2.53443	1.5852	2.96311	1	1
mmu-miR-465b-5p	1	1	1.36685	2.53443	1.5852	2.96311	1	1
mmu-miR-465c-3p	1	1	1	1	1	1	1	1
mmu-miR-465c-3p	1	1	1	1	1	1	1	1
mmu-miR-465c-5p	1	1	1	1	1	1	1	1
mmu-miR-465c-5p	1	1	1	1	1	1	1	1
mmu-miR-466a-3p	1	1	1	1	1	1	1	1
mmu-miR-466a-5p	1	1	1	1	1	1	1	1
mmu-miR-466b-3p	1	1	1	1	1	1	1	1
mmu-miR-466b-3p	1	1	1	1	1	1	1	1
mmu-miR-466b-3p	1	1	1	1	1	1	1	1
mmu-miR-466b-3p	1	1	1	1	1	1	1	1
mmu-miR-466b-3p	1	1	1	1	1	1	1	1
mmu-miR-466b-3p	1	1	1	1	1	1	1	1
mmu-miR-466b-3p	1	1	1	1	1	1	1	1
mmu-miR-466b-3p	1	1	1	1	1	1	1	1
mmu-miR-466b-5p	1	1	1	1	1	1	1	1
mmu-miR-466b-5p	1	1	1	1	1	1	1	1
mmu-miR-466b-5p	1	1	1	1	1	1	1	1
mmu-miR-466b-5p	1	1	1	1	1	1	1	1
mmu-miR-466b-5p	1	1	1	1	1	1	1	1
mmu-miR-466b-5p	1	1	1	1	1	1	1	1
mmu-miR-466b-5p	1	1	1	1	1	1	1	1
mmu-miR-466b-5p	1	1	1	1	1	1	1	1
mmu-miR-466c-3p	1	1	1	1	1	1	1	1
mmu-miR-466c-3p	1	1	1	1	1	1	1	1
mmu-miR-466c-5p	1	1	1	1	1	1	1	1
mmu-miR-466c-5p	1	1	1	1	1	1	1	1
mmu-miR-466d-3p	1	1	1	1	1	1	1	1
mmu-miR-466d-5p	1	1	1	1	1	1	1	1
mmu-miR-466e-3p	1	1	1	1	1	1	1	1
mmu-miR-466e-5p	1	1	1	1	1	1	1	1
mmu-miR-466f	1	1	1	1	1	1	1	1
mmu-miR-466f-3p	1	1	1	1	1	1	1	1
mmu-miR-466f-3p	1	1	1	1	1	1	1	1
mmu-miR-466f-3p	1	1	1	1	1	1	1	1
mmu-miR-466f-5p	1	1	1	1	1	1	1	1
mmu-miR-466f-5p	1	1	1	1	1	1	1	1
mmu-miR-466f-5p	1	1	1	1	1	1	1	1
mmu-miR-466g	1	1	1	1	1	1	1	1
mmu-miR-466h-3p	1	1	1	1	1	1	1	1
mmu-miR-466h-5p	1.11191	1	1	1	1.5852	1	1	1
mmu-miR-466i-3p	1	1	1	1	1	1	1	1
mmu-miR-466i-5p	1	1	1	1	1	1	1	1
mmu-miR-466j	1	1	1	1	1	1	1	1
mmu-miR-466k	1	1	1	1	1	1	1	1
mmu-miR-466l-3p	1	1	1	1	1	1	1	1
mmu-miR-466l-5p	1	1	1	1	1	1	1	1
mmu-miR-466m-3p	1	1	1	1	1	1	1	1
mmu-miR-466m-5p	1	1	1	1	1	1	1	1
mmu-miR-466n-3p	1.11191	1	1	1	1	1	1	1
mmu-miR-466n-5p	4.44764	1.8236	2.05028	1.68962	4.75559	1	1	1.43522
mmu-miR-466o-3p	1	1	1	1	1	1	1	1
mmu-miR-466o-5p	1	1	1	1	1	1	1	1
mmu-miR-466p-3p	1	1	1	1	1	1	1	1
mmu-miR-466p-5p	1	1	1	1	1	1	1	1
mmu-miR-466q	1	1	1	1	1	1	1	1
mmu-miR-467a-3p	1	1	1	1	1	1	1	1
mmu-miR-467a-3p	1	1	1	1	1	1	1	1
mmu-miR-467a-3p	1	1	1	1	1	1	1	1
mmu-miR-467a-3p	1	1	1	1	1	1	1	1
mmu-miR-467a-3p	1	1	1	1	1	1	1	1
mmu-miR-467a-3p	1	1	1	1	1	1	1	1
mmu-miR-467a-3p	1	1	1	1	1	1	1	1
mmu-miR-467a-3p	1	1	1	1	1	1	1	1
mmu-miR-467a-3p	1	1	1	1	1	1	1	1
mmu-miR-467a-3p	1	1	1	1	1	1	1	1
mmu-miR-467a-5p	1	1	1	1	1	1	1	1
mmu-miR-467a-5p	1	1	1	1	1	1	1	1
mmu-miR-467a-5p	1	1	1	1	1	1	1	1
mmu-miR-467a-5p	1	1	1	1	1	1	1	1
mmu-miR-467a-5p	1	1	1	1	1	1	1	1
mmu-miR-467a-5p	1	1	1	1	1	1	1	1
mmu-miR-467a-5p	1	1	1	1	1	1	1	1
mmu-miR-467a-5p	1	1	1	1	1	1	1	1
mmu-miR-467a-5p	1	1	1	1	1	1	1	1
mmu-miR-467a-5p	1	1	1	1	1	1	1	1
mmu-miR-467b-3p	1	1	1	1	1	1	1	1
mmu-miR-467b-5p	1	1	1	1	1	1	1	1
mmu-miR-467c-3p	1	1	1	1	1	1	1	1
mmu-miR-467c-5p	66.7146	54.7081	36.2216	52.3782	41.2151	19.2602	34.486	38.0333
mmu-miR-467d-3p	1	1	1	1	1	1	1	1
mmu-miR-467d-5p	58.9313	41.0311	40.3222	43.9301	23.7779	2.96311	21.9456	23.6811
mmu-miR-467e-3p	1	1	1	1	1	1	1	1
mmu-miR-467e-5p	106.743	90.2684	52.6239	65.0503	58.6523	29.6311	63.7469	48.7975
mmu-miR-467f	1	1	1	1	1	1	1	1
mmu-miR-467g	1	1	1	1	1	1	1	1
mmu-miR-467h	1	1	1	1	1	1	1	1
mmu-miR-468-3p	1	1	1	1	1	1	1	1
mmu-miR-468-5p	1	1	1	1	1	1	1	1
mmu-miR-470-3p	1	1	1	1	1	1	1	1
mmu-miR-470-5p	1	1	1	1.68962	3.17039	1	1.04503	1
mmu-miR-471-3p	1	1	1	1	1	1	1	1
mmu-miR-471-5p	1	1	1	1	1	1	1	1
mmu-miR-483-3p	1	1	1	1	1	1	1	1
mmu-miR-483-5p	2.22382	1.8236	3.41714	1.68962	1	2.96311	1.04503	2.15283
mmu-miR-484	4690.04	4460.54	3611.91	5085.75	2984.93	524.471	2175.75	1377.09
mmu-miR-485-3p	340.245	347.397	316.427	323.562	256.802	53.336	198.556	138.499
mmu-miR-485-5p	3045.52	3579.73	3087.72	3854.02	3549.26	4425.41	3009.69	2329.36
mmu-miR-486-3p	38.9169	67.4734	57.4079	42.2405	57.0671	59.2622	42.8462	22.9635
mmu-miR-486-5p	1597.82	2070.7	1633.39	1917.72	2430.11	1508.23	1541.42	769.278
mmu-miR-487b-3p	3175.62	2533.9	2465.81	2553.86	2003.69	545.213	1504.84	1476.84
mmu-miR-487b-5p	10.0072	8.20622	8.88455	13.5169	7.92598	2.96311	3.13509	7.89371
mmu-miR-488-3p	3026.62	2911.39	2808.2	2618.06	2967.49	2377.9	3019.09	2174.36
mmu-miR-488-5p	23.3501	28.2659	34.8548	22.8098	30.1187	48.8914	44.9363	29.422
mmu-miR-489-3p	1	1	1.36685	1	1	1	1	1
mmu-miR-489-5p	1	1	1	1	1	1	1	1
mmu-miR-490-3p	1963.63	1553.71	1208.3	1501.23	1740.55	1610.45	1963.61	1485.45
mmu-miR-490-5p	21.1263	10.9416	12.3017	13.5169	19.0224	8.88934	24.0357	2.15283
mmu-miR-491-3p	5.55955	4.55901	6.83427	2.53443	4.75559	2.96311	5.22515	8.61132
mmu-miR-491-5p	66.7146	37.3839	33.4879	37.1716	26.9483	4.44467	42.8462	12.1994
mmu-miR-493-3p	32.2454	29.1777	30.7542	30.4131	36.4595	14.8156	18.8105	25.834
mmu-miR-493-5p	424.75	530.669	408.006	328.631	454.952	425.207	338.59	155.721
mmu-miR-494-3p	92.2886	108.504	90.2124	88.705	57.0671	10.3709	40.7562	35.1629
mmu-miR-494-5p	1.11191	1	1	1	1	1	1	1
mmu-miR-495-3p	5999.87	4379.39	3784.14	5795.39	4747.66	1277.1	2578.09	3954.75
mmu-miR-495-5p	2.22382	3.64721	1	1.68962	4.75559	4.44467	6.27018	3.58805
mmu-miR-496-3p	73.3861	44.6783	46.473	45.6197	34.8743	17.7787	27.1708	25.834
mmu-miR-496-5p	1	2.73541	2.73371	3.37924	1.5852	1.48156	1	2.15283
mmu-miR-497-3p	1	1	1	1	1	1	1.04503	1
mmu-miR-497-5p	276.866	208.803	157.872	239.081	137.912	69.6331	154.665	71.0434
mmu-miR-499-3p	1	1	1	1	1	1	1	1
mmu-miR-499-5p	187.913	155.918	123.017	173.186	144.253	48.8914	114.953	104.053
mmu-miR-500-3p	60.0432	53.7963	57.4079	69.2744	57.0671	40.002	67.927	77.5019
mmu-miR-500-5p	3.33573	1.8236	2.05028	4.22405	1.5852	1	1.04503	1
mmu-miR-501-3p	1315.39	1481.68	1278.69	1163.3	1750.06	1813.42	1230	813.77
mmu-miR-501-5p	8.89529	20.0597	14.352	15.2066	4.75559	1.48156	2.09006	12.917
mmu-miR-503-3p	41.1407	46.5019	15.0354	21.1202	38.0447	13.334	24.0357	8.61132
mmu-miR-503-5p	132.317	104.857	127.801	92.929	123.645	47.4098	94.0527	87.5484
mmu-miR-504-3p	3.33573	4.55901	5.46742	1	1.5852	1.48156	1.04503	2.15283
mmu-miR-504-5p	48.9241	67.4734	47.1565	33.7924	64.9931	20.7418	53.2966	16.505
mmu-miR-5046	1	1	1	1	1	1	1	1
mmu-miR-505-3p	22.2382	20.0597	19.136	25.3443	6.34079	2.96311	14.6304	8.61132
mmu-miR-505-5p	112.303	99.3865	115.499	104.756	71.3338	16.2971	42.8462	21.5283
mmu-miR-509-3p	1	1	1	1	1	1	1	1
mmu-miR-509-5p	1	1	1	1	1	1	1	1
mmu-miR-5097	1	1	1	1	1	1	1	1
mmu-miR-5098	1	1	1	1	1	1	1	1
mmu-miR-5099	5.55955	4.55901	4.10056	5.91367	4.75559	14.8156	7.31521	10.0465
mmu-miR-5100	4.44764	3.64721	6.83427	11.8273	9.51118	5.92623	1.04503	9.32893
mmu-miR-5101	1	1	1	1	1	1	2.09006	1
mmu-miR-5102	1	1	1	1	1	1	1	1
mmu-miR-5103	3.33573	2.73541	1	1	1	1	1	1
mmu-miR-5104	1	1	1	1	1	1	1	1
mmu-miR-5105	2.22382	2.73541	4.78399	1	1.5852	1	1	1.43522
mmu-miR-5106	5.55955	5.47081	2.05028	1.68962	19.0224	4.44467	15.6755	30.8572
mmu-miR-5107	1	1	1	1	1	1	1	1
mmu-miR-5108	1	1	1	1	1	1	1	1
mmu-miR-5109	14.4548	32.8249	45.7896	19.4306	12.6816	14.8156	16.7205	72.4786
mmu-miR-5110	1	1	1	1	1	1	1	1
mmu-miR-5111-3p	1	1	1	1	1	1	1	1
mmu-miR-5111-5p	1	1	1	1	1	1	1	1
mmu-miR-5112	1	1	1	1	1	1	1	1
mmu-miR-5113	1	1	1	1	1	1	1	1
mmu-miR-511-3p	1	1	1	1	3.17039	1	2.09006	1
mmu-miR-5114	4.44764	2.73541	1	1	1.5852	1.48156	1.04503	1.43522
mmu-miR-5115	1	1	1	1	1	1	1	1
mmu-miR-511-5p	1	1	1	1	1	1	1	1
mmu-miR-5116	1	1	1	1	1	1	1	1
mmu-miR-5117-3p	2.22382	4.55901	4.78399	2.53443	3.17039	19.2602	7.31521	7.1761
mmu-miR-5117-5p	1705.67	1345.82	828.314	979.134	973.311	272.606	592.532	1095.79
mmu-miR-5118	1	1	1	1	1	1	1	1
mmu-miR-5119	1	1	1	1	1	1	1	1
mmu-miR-5120	1	1	1	1	1	1	1	1
mmu-miR-5121	25.5739	28.2659	43.7393	5.06886	42.8003	4.44467	28.2158	39.4686
mmu-miR-5122	1	1	1	1	1	1	1	1
mmu-miR-5123	1	1	1	1	1	1	1	1
mmu-miR-5124	1	1	1	1	1	1	1	1
mmu-miR-5125	1	1	1	1	1	1	1	1
mmu-miR-5126	1	1	1	1	1	1	1	1
mmu-miR-5127	1	1	1	1	1	1	1	1
mmu-miR-5128	1	1	1	1	1	1	2.09006	2.15283
mmu-miR-5129	1	1.8236	1.36685	2.53443	1.5852	1	1.04503	1
mmu-miR-5130	1	1	1	1	1	1	1	1
mmu-miR-5131	1	1	1	1	1	1	1	1
mmu-miR-5132	1	1	1	3.37924	1	1	1	1
mmu-miR-5133	1	1	1	1	1	1	1	1
mmu-miR-5134	3.33573	3.64721	1	1.68962	1	1	1.04503	1
mmu-miR-5135	1	1	1	1	1	1	1	1
mmu-miR-5136	1	1	1	1	1	1	1	1
mmu-miR-532-3p	182.353	144.065	138.736	130.945	99.8674	25.1865	103.458	124.147
mmu-miR-532-5p	7036.17	7957.3	7290.8	8464.15	8406.3	8160.42	5197.98	6266.89
mmu-miR-539-3p	16.6787	4.55901	11.6183	9.2929	6.34079	1.48156	5.22515	12.1994
mmu-miR-539-5p	98.96	98.4747	60.825	80.2569	120.475	29.6311	88.8276	38.751
mmu-miR-540-3p	1404.34	1190.81	1111.25	838.051	1174.63	791.151	1131.77	864.72
mmu-miR-540-5p	153.444	105.769	180.425	178.255	99.8674	87.4118	113.908	197.343
mmu-miR-541-3p	52.2598	44.6783	52.6239	56.6022	58.6523	10.3709	32.3959	27.2692
mmu-miR-541-5p	36798.7	45757.9	34060	34230	41587.6	37870.1	34268.6	25776.6
mmu-miR-542-3p	107.855	117.623	92.9461	68.4296	171.201	277.051	150.484	144.957
mmu-miR-542-5p	3.33573	1.8236	1.36685	1	3.17039	2.96311	3.13509	2.15283
mmu-miR-543-3p	14967.4	14815.9	13825.7	20005.9	13615.3	4849.13	7494.96	9847.76
mmu-miR-543-5p	18.9025	11.8534	10.9348	20.2754	12.6816	7.40778	13.5854	9.32893
mmu-miR-544-3p	70.0504	37.3839	56.7245	54.0678	26.9483	26.668	30.3059	52.3855
mmu-miR-544-5p	4.44764	2.73541	4.78399	1	6.34079	1	3.13509	1
mmu-miR-546	1	1	1	1	1	1	1	1
mmu-miR-547-3p	22.2382	35.5603	29.3874	18.5858	36.4595	13.334	15.6755	11.4818
mmu-miR-547-5p	1	1	1	1	1	1	1.04503	1
mmu-miR-551b-3p	166.787	113.975	125.751	72.6536	68.1635	56.2991	111.818	95.4422
mmu-miR-551b-5p	10.0072	7.29442	4.78399	7.60328	1	1	2.09006	1
mmu-miR-5615-3p	1	1	1	1	1	1	1	1
mmu-miR-5615-3p	1	1	1	1	1	1	1	1
mmu-miR-5615-5p	1.11191	1	2.73371	1.68962	3.17039	4.44467	3.13509	1.43522
mmu-miR-5615-5p	5.55955	7.29442	4.78399	5.91367	11.0964	11.8525	9.40527	7.1761
mmu-miR-5616-3p	1	1	1	1	1	1	1	1
mmu-miR-5616-5p	1	1	1	1	1	1	1	1
mmu-miR-5617-3p	7.78337	7.29442	11.6183	6.75847	7.92598	7.40778	12.5404	5.02327
mmu-miR-5617-5p	4.44764	4.55901	4.78399	4.22405	9.51118	2.96311	4.18012	2.87044
mmu-miR-5618-3p	1	1	1	1	1	1	1	1
mmu-miR-5618-5p	1	1	1	1	1	1	1	1
mmu-miR-5619-3p	1	1	1	1	1	1	1	1
mmu-miR-5619-5p	1	1	1	1	1	1	1	1
mmu-miR-5620-3p	1	1	1	1	1	1	1	1
mmu-miR-5620-5p	3.33573	1	2.73371	3.37924	4.75559	2.96311	1	1
mmu-miR-5621-3p	23.3501	23.7069	19.136	17.741	19.0224	7.40778	24.0357	22.2459
mmu-miR-5621-5p	2.22382	1	1	1	1	1	1.04503	1
mmu-miR-5622-3p	1	1	1	1	1	1	1	1
mmu-miR-5622-5p	1	1	1	1	1	1	1	1
mmu-miR-5623-3p	1	1	1	1	1	1	1	1
mmu-miR-5623-5p	1.11191	1	1	1	1	1	1	1
mmu-miR-5624-3p	1	1	1	1	1	1	1.04503	1
mmu-miR-5624-5p	1	1	1	1	1.5852	1	1	1
mmu-miR-5625-3p	1	1	1	1	1	1	1	1
mmu-miR-5625-5p	1	1	1	1	1	1	1	1
mmu-miR-5626-3p	1	1	1	1	1	1	1	1
mmu-miR-5626-5p	1.11191	1	1	1	1	1	1	1
mmu-miR-5627-3p	1	1.8236	1	1	1	1.48156	1	1
mmu-miR-5627-5p	1	1	1	1	1	1	1	1
mmu-miR-568	1	1	1	1	1	1	1	1
mmu-miR-5709	1.11191	1.8236	2.05028	2.53443	1	2.96311	2.09006	1.43522
mmu-miR-5710	1.11191	3.64721	1	1	1	1.48156	2.09006	1
mmu-miR-574-3p	163.451	158.654	121.65	125.877	134.742	44.4467	125.404	98.3126
mmu-miR-574-5p	1	1	1	1	1	1	1	1
mmu-miR-582-3p	210.151	237.98	202.978	143.618	214.002	373.352	223.636	320.772
mmu-miR-582-5p	53.3717	32.8249	29.3874	29.5683	28.5335	17.7787	36.5761	37.3157
mmu-miR-592-3p	2.22382	1	1.36685	1	3.17039	1	1	1
mmu-miR-592-5p	47.8122	19.1478	25.9702	26.1891	22.1928	4.44467	16.7205	7.89371
mmu-miR-598-3p	10569.8	11105.7	9804.45	11131.2	17435.6	15909	9049.96	8431.92
mmu-miR-598-5p	5.55955	1.8236	2.05028	1	1.5852	1	1	1
mmu-miR-599	1	1	1	1	1	1	1	1
mmu-miR-615-3p	5.55955	3.64721	4.10056	1.68962	3.17039	1.48156	2.09006	1
mmu-miR-615-5p	1	1	1	1	1	1	1	1
mmu-miR-652-3p	2615.22	1881.05	1776.23	2234.52	1834.07	771.891	1351.22	1486.89
mmu-miR-652-5p	2.22382	5.47081	6.15085	2.53443	12.6816	1.48156	2.09006	1
mmu-miR-653-3p	4.44764	1.8236	1	1	1	1	1	1.43522
mmu-miR-653-5p	1	1	1	1	1	1	1	1
mmu-miR-654-3p	1	1	1	1	1	1	1	1
mmu-miR-654-5p	1	1	1	1	1	1	1	1
mmu-miR-664-3p	1097.46	1054.04	768.856	700.347	881.369	268.162	717.936	837.451
mmu-miR-664-5p	262.411	328.249	227.581	201.909	423.248	459.282	395.022	148.545
mmu-miR-665-3p	242.396	141.329	177.691	142.773	96.697	65.1885	108.683	137.781
mmu-miR-665-5p	1	1	1	1	1	1	1	1
mmu-miR-666-3p	105.632	78.415	61.5085	110.67	45.9707	19.2602	35.531	43.0566
mmu-miR-666-5p	1116.36	936.421	891.189	872.688	1448.87	1451.93	1127.59	513.091
mmu-miR-667-3p	783.897	751.325	738.785	786.517	638.834	296.311	531.921	543.231
mmu-miR-667-5p	469.226	443.136	333.513	255.977	521.53	1050.42	586.262	300.679
mmu-miR-668-3p	2717.51	2772.79	2366.71	3323.48	2349.26	725.963	1489.17	1583.05
mmu-miR-668-5p	14.4548	14.5888	15.0354	24.4995	20.6076	5.92623	11.4953	12.917
mmu-miR-669a-3-3p	1	1	1	1	1	1	1	1
mmu-miR-669a-3p	1	1	1	1	1	1	1	1
mmu-miR-669a-3p	1	1	1	1	1	1	1	1
mmu-miR-669a-3p	1	1	1	1	1	1	1	1
mmu-miR-669a-3p	1	1	1	1	1	1	1	1
mmu-miR-669a-3p	1	1	1	1	1	1	1	1
mmu-miR-669a-3p	1	1	1	1	1	1	1	1
mmu-miR-669a-3p	1	1	1	1	1	1	1	1
mmu-miR-669a-3p	1	1	1	1	1	1	1	1
mmu-miR-669a-3p	1	1	1	1	1	1	1	1
mmu-miR-669a-3p	1	1	1	1	1	1	1	1
mmu-miR-669a-3p	1	1	1	1	1	1	1	1
mmu-miR-669a-5p	1	1	1	1	1	1	1	1
mmu-miR-669a-5p	1	1	1	1	1	1	1	1
mmu-miR-669a-5p	1	1	1	1	1	1	1	1
mmu-miR-669a-5p	1	1	1	1	1	1	1	1
mmu-miR-669a-5p	1	1	1	1	1	1	1	1
mmu-miR-669a-5p	1	1	1	1	1	1	1	1
mmu-miR-669a-5p	1	1	1	1	1	1	1	1
mmu-miR-669a-5p	1	1	1	1	1	1	1	1
mmu-miR-669a-5p	1	1	1	1	1	1	1	1
mmu-miR-669a-5p	1	1	1	1	1	1	1	1
mmu-miR-669a-5p	1	1	1	1	1	1	1	1
mmu-miR-669a-5p	1	1	1	1	1	1	1	1
mmu-miR-669b-3p	1	1	1	1	1	1	1	1
mmu-miR-669b-5p	11.1191	10.0298	7.5177	14.3618	12.6816	4.44467	5.22515	4.30566
mmu-miR-669c-3p	1	1	1	1	1	1	1	1
mmu-miR-669c-5p	520.374	791.445	807.811	734.139	632.494	432.614	536.1	448.506
mmu-miR-669d-2-3p	1	1	1	1	1	1	1	1
mmu-miR-669d-3p	1	1	1	1	1	1	1	1
mmu-miR-669d-5p	11.1191	5.47081	10.9348	11.8273	3.17039	1.48156	9.40527	5.74088
mmu-miR-669d-5p	12.231	5.47081	10.2514	14.3618	3.17039	4.44467	11.4953	6.45849
mmu-miR-669e-3p	1	1	1	1	1	1	2.09006	1
mmu-miR-669e-5p	11.1191	10.0298	15.7188	14.3618	9.51118	1	4.18012	9.32893
mmu-miR-669f-3p	1	1	1	1	1	1	1	1
mmu-miR-669f-5p	7.78337	5.47081	2.05028	3.37924	6.34079	4.44467	3.13509	5.02327
mmu-miR-669g	1	1	1	1	1	1	1	1
mmu-miR-669h-3p	1	1	1	1	1	1	1	1
mmu-miR-669h-5p	28.9097	22.7951	21.8697	16.0514	15.852	11.8525	17.7655	9.32893
mmu-miR-669i	1	1	1	1	1	1	1	1
mmu-miR-669j	1	1	1	1	1	1	1	1
mmu-miR-669k-3p	1	1	1	1	1	1	1	1
mmu-miR-669k-5p	1	1	1	1	1	1	1	1
mmu-miR-669l-3p	1	1	1	1	1	1	1	1
mmu-miR-669l-5p	13.3429	8.20622	9.56798	13.5169	12.6816	1.48156	1.04503	12.917
mmu-miR-669m-3p	1	1	1	1	1	1	1	1
mmu-miR-669m-3p	1	1	1	1	1	1	1	1
mmu-miR-669m-5p	1	1	1	1	1	1	1	1
mmu-miR-669m-5p	1	1	1	1	1	1	1	1
mmu-miR-669n	1	1	1	1	1	1	1	1
mmu-miR-669o-3p	1	1	1	1	1	1	1	1
mmu-miR-669o-5p	3.33573	3.64721	1.36685	5.06886	3.17039	1	1.04503	2.15283
mmu-miR-669p-3p	1	1	1	1	1	1	1	1
mmu-miR-669p-3p	1	1	1	1	1	1	1	1
mmu-miR-669p-5p	1	1	1	1	1	1	1	1
mmu-miR-669p-5p	1	1	1	1	1	1	1	1
mmu-miR-670-3p	12.231	6.38262	12.3017	11.8273	4.75559	4.44467	7.31521	12.917
mmu-miR-670-5p	8.89529	8.20622	9.56798	5.06886	12.6816	1	3.13509	1
mmu-miR-671-3p	1129.7	1552.8	1045.64	1274.82	1257.06	1591.19	1074.29	551.842
mmu-miR-671-5p	394.728	372.927	356.066	310.89	236.194	77.0409	217.366	193.755
mmu-miR-672-3p	40.0288	29.1777	19.8194	31.2579	17.4372	13.334	21.9456	11.4818
mmu-miR-672-5p	572.634	732.177	676.593	696.123	537.382	494.84	395.022	203.801
mmu-miR-673-3p	313.559	363.809	259.019	294.838	378.862	471.135	323.959	232.506
mmu-miR-673-5p	428.086	476.873	382.719	410.577	356.669	194.084	261.258	193.037
mmu-miR-674-3p	6038.79	6945.2	5388.82	6017.58	6456.51	6901.09	6287.95	5003.9
mmu-miR-674-5p	861.731	732.177	541.958	669.934	584.938	208.899	523.56	252.599
mmu-miR-675-3p	1	1	1	1	1	1	1	1
mmu-miR-675-5p	1	1	1	1	1	1	1	1
mmu-miR-676-3p	3685.98	3657.24	3843.59	3799.11	2820.07	1846.02	2374.31	1475.41
mmu-miR-676-5p	918.438	912.715	906.225	684.296	1028.79	1422.29	860.06	919.976
mmu-miR-677-3p	1	1	1	1	1	1	1	1
mmu-miR-677-5p	46.7002	40.1193	42.3725	43.9301	38.0447	53.336	43.8913	38.0333
mmu-miR-678	1	1	1	1	1	1	1	1
mmu-miR-679-3p	2.22382	2.73541	3.41714	2.53443	1.5852	1.48156	3.13509	1.43522
mmu-miR-679-5p	5.55955	3.64721	1	3.37924	4.75559	1.48156	3.13509	1
mmu-miR-680	1	1	1	1	1	1	1	1
mmu-miR-680	1	1	1	1	1	1	1	1
mmu-miR-680	1	1	1	1	1	1	1	1
mmu-miR-681	1	1	1	1	1	1	1	1
mmu-miR-682	1	1	1	1	1	1	1	1
mmu-miR-683	1	1	1	1	1	1	1	1
mmu-miR-683	1	1	1	1	1	1	1	1
mmu-miR-684	1	1	1	1	1	1	1	1
mmu-miR-684	1	1	1	1	1	1	1	1
mmu-miR-686	1	1	1	1	1	1	1	1
mmu-miR-687	1	1	1	1	1	1	1	1
mmu-miR-688	2.22382	1	1	1	1	1	1	1
mmu-miR-690	1	1	1	1	1	1	1	1
mmu-miR-691	1	1	1	1	1	1	1	1
mmu-miR-692	1	1	1	1	1	1	1	1
mmu-miR-692	1	1	1	1	1	1	1	1
mmu-miR-692	1	1	1	1	1	1	1	1
mmu-miR-693-3p	1	1	1	1	1	1	1	1
mmu-miR-693-5p	1	1	1	1	1	1	1	1
mmu-miR-694	1.11191	1	1	1.68962	1	1.48156	1	1
mmu-miR-695	1	1	1	1	1	1	1	1
mmu-miR-697	1	1	1	1	1	1	1	1
mmu-miR-698	1.11191	1	1	1	1	1	1	1
mmu-miR-700-3p	637.125	688.411	686.161	731.605	551.648	171.861	407.562	401.862
mmu-miR-700-5p	100.072	118.534	96.3632	111.515	98.2822	34.0758	63.7469	157.874
mmu-miR-701-3p	1	1	1	1	1	1	1.04503	1
mmu-miR-701-5p	10.0072	8.20622	3.41714	5.91367	6.34079	1.48156	6.27018	5.74088
mmu-miR-702	241.285	192.39	221.43	201.065	153.764	72.5963	100.323	110.512
mmu-miR-703	1	1	1	1	1	1	1	1
mmu-miR-704	48.9241	51.0609	25.2868	45.6197	98.2822	108.154	53.2966	22.2459
mmu-miR-705	1	1	1	1	1	1	1	1
mmu-miR-706	1	1	1	1	1	1	1	1
mmu-miR-707	1	1	1	1	1	1	1	1
mmu-miR-708-3p	10389.7	11649.2	8430.76	9047.06	14794.6	21666.3	12126.5	9824.08
mmu-miR-708-5p	4118.52	3441.14	2736.44	3442.6	1937.11	589.659	2105.74	2399.69
mmu-miR-709	1	1	1	1	1	1	1	1
mmu-miR-710	1	1	1	1	1	1	1	1
mmu-miR-711	1	1	1	1	1	1	1	1
mmu-miR-713	1	1	1	1	1	1	1	1
mmu-miR-717	1	1	1	1	1	1	1	1
mmu-miR-718	1	1	1	1	1	1	1	1
mmu-miR-719	1	1	1	1	1	1	1	1
mmu-miR-720	2.22382	1	1	1	1	1	1	1
mmu-miR-721	1	1	1	1	1	1	1	1
mmu-miR-741-3p	1	1	1	1	1.5852	1	1	1
mmu-miR-741-5p	1	1	1	1	1	1	1	1
mmu-miR-742-3p	1	1	1	1	1	1	1	1
mmu-miR-742-5p	1	1	1	1	1	1	1	1
mmu-miR-743a-3p	1	1	1	1	1	1	1	1
mmu-miR-743a-5p	1	1	1	1	1	1	1	1
mmu-miR-743b-3p	1	1	1	1	1	1	1	1
mmu-miR-743b-5p	1	1	1	1	1	1	1	1
mmu-miR-744-3p	77.8338	44.6783	53.3073	48.1541	52.3115	31.1127	49.1164	48.0799
mmu-miR-744-5p	34396.9	31075.1	30019.5	25607	30077.5	44283.7	34830.9	21709.9
mmu-miR-758-3p	290.209	226.127	306.175	304.131	182.298	108.154	129.584	228.2
mmu-miR-758-5p	1.11191	1	1	1	1	1	1	1
mmu-miR-759	1	1	1	1	1	1	1	1
mmu-miR-760-3p	1932.5	1850.05	1828.85	1738.62	2209.76	1548.23	1486.03	907.059
mmu-miR-760-5p	7.78337	10.9416	6.83427	5.06886	3.17039	4.44467	6.27018	5.02327
mmu-miR-761	1	1	1	1	1	1	1	1
mmu-miR-762	1	1	1	1	1	1	1	1
mmu-miR-763	1	1	1	1	1	1	1	1
mmu-miR-764-3p	1	1	2.05028	2.53443	1	1	1.04503	1
mmu-miR-764-5p	102.296	59.2671	86.7952	77.7225	45.9707	11.8525	63.7469	79.6547
mmu-miR-767	1	1	1	1	1	1	1	1
mmu-miR-770-3p	8570.61	7445.77	6903.3	7317.74	8956.36	9047.87	7048.73	5559.32
mmu-miR-770-5p	4311.99	3352.7	4772.37	3560.03	2087.7	803.003	1674.14	1878.7
mmu-miR-7a-1-3p	143.436	131.3	76.5438	94.6186	141.082	29.6311	119.133	75.3491
mmu-miR-7a-2-3p	605.992	422.165	380.669	331.165	383.618	197.047	365.761	227.482
mmu-miR-7a-5p	210709	191199	155773	139726	244757	239609	112900	107725
mmu-miR-7a-5p	152892	142915	115689	103362	179918	184000	83774.8	83590.8
mmu-miR-7b-3p	32.2454	31.0013	17.0857	31.2579	25.3631	10.3709	28.2158	9.32893
mmu-miR-7b-5p	50500.8	48659.2	37397.8	37101.5	50791.3	46584.6	30579.7	20322
mmu-miR-802-3p	1	1	1.36685	1	1	1	1.04503	1
mmu-miR-802-5p	1	1	1	1	1	1	1	1
mmu-miR-804	1	1	1	1	1	1	1	1
mmu-miR-871-3p	1	1	1.36685	1.68962	1.5852	1	1.04503	2.15283
mmu-miR-871-5p	1	1	1	1	1	1	1	1
mmu-miR-872-3p	1548.89	1165.28	1121.5	1090.65	832.228	257.791	625.973	559.018
mmu-miR-872-5p	6212.24	5851.03	4329.51	4959.87	4785.71	2577.91	4786.24	4100.42
mmu-miR-873-3p	985.152	1458.88	1083.23	1025.6	1345.83	688.924	1439.01	524.573
mmu-miR-873-5p	646.02	640.086	793.459	576.16	882.955	1180.8	852.745	770.714
mmu-miR-874-3p	1642.29	1237.32	1398.98	1318.75	808.451	362.981	810.944	973.797
mmu-miR-874-5p	17.7906	4.55901	9.56798	6.75847	11.0964	2.96311	12.5404	12.1994
mmu-miR-875-3p	1	1	1	1	1	1	1	1
mmu-miR-875-5p	1	1	1	1	1	1	1	1
mmu-miR-876-3p	1	1	1	1	1	1	1	1
mmu-miR-876-5p	14.4548	16.4124	19.136	16.0514	3.17039	7.40778	9.40527	21.5283
mmu-miR-877-3p	396.952	405.752	368.368	525.471	225.098	74.0778	197.511	179.403
mmu-miR-877-5p	148.996	144.977	151.037	95.4635	177.542	120.006	136.899	91.1365
mmu-miR-878-3p	1	1	1	1	1	1	1	1
mmu-miR-878-5p	1	1	1	2.53443	1.5852	1	1	1
mmu-miR-879-3p	1.11191	1	1	4.22405	1	1	2.09006	1
mmu-miR-879-5p	522.598	393.898	505.736	411.422	431.174	934.862	489.074	896.295
mmu-miR-880-3p	1.11191	1	1	1	1.5852	1	1.04503	1
mmu-miR-880-5p	1	1	1	1	1	1	1	1
mmu-miR-881-3p	1	6.38262	1	2.53443	3.17039	2.96311	2.09006	1
mmu-miR-881-5p	1	1	1	1	1	1	1	1
mmu-miR-882	1	1	1	1	1	1	1	1
mmu-miR-883a-3p	1	1	1.36685	1	1	1	1	1
mmu-miR-883a-5p	1	1	1	1	1	1	1	1
mmu-miR-883b-3p	1	1	1	1	1	1	1	1
mmu-miR-883b-5p	1	1	1	1	1	1	1	1
mmu-miR-92a-1-5p	1.11191	1.8236	2.73371	2.53443	1.5852	1	2.09006	3.58805
mmu-miR-92a-2-5p	1	1	1	1	1	1	1	1
mmu-miR-92a-3p	2981.03	4103.11	2803.42	2903.61	3847.27	3222.39	2833.08	1357.72
mmu-miR-92a-3p	2048.14	2824.76	2099.49	2029.23	2682.15	1911.21	1919.72	899.166
mmu-miR-92b-3p	7447.58	8379.46	7888.8	7653.97	7504.32	5034.33	5231.42	3509.83
mmu-miR-92b-5p	320.23	310.925	304.809	326.941	336.062	222.233	136.899	138.499
mmu-miR-93-3p	58.9313	42.8547	30.0708	43.9301	38.0447	5.92623	27.1708	13.6346
mmu-miR-93-5p	1552.23	1749.75	1243.84	1546.85	1222.19	496.321	1275.98	973.797
mmu-miR-9-3p	7844.53	7650.02	4516.09	7605.82	5449.91	1871.21	5545.97	5731.55
mmu-miR-9-3p	7802.28	7597.14	4495.59	7565.27	5422.96	1866.76	5518.81	5717.92
mmu-miR-9-3p	25006.9	24290.4	14089.5	22918.8	17801.8	3829.82	15351.5	12952.2
mmu-miR-9-5p	1.97222e+06	2.33654e+06	1.25575e+06	1.22736e+06	2.69704e+06	2.89087e+06	3.21745e+06	932868
mmu-miR-9-5p	1.97268e+06	2.33736e+06	1.25627e+06	1.2279e+06	2.69779e+06	2.89117e+06	3.21769e+06	933042
mmu-miR-9-5p	1.97252e+06	2.33705e+06	1.25609e+06	1.22774e+06	2.69757e+06	2.89052e+06	3.21731e+06	932894
mmu-miR-96-3p	1	1	1	1	1	1	1	1
mmu-miR-96-5p	26.6859	101.21	37.5885	76.0329	14.2668	2.96311	68.972	1.43522
mmu-miR-98-3p	50.036	51.0609	43.0559	27.0339	38.0447	13.334	26.1258	25.834
mmu-miR-98-5p	5296.03	6645.21	3835.39	4561.97	7085.83	1820.83	4605.45	2002.13
mmu-miR-99a-3p	61.1551	39.2075	64.9256	54.0678	52.3115	40.002	32.3959	60.9969
mmu-miR-99a-5p	199811	160587	160719	187631	124912	71498.4	104404	180065
mmu-miR-99b-3p	1002.94	1262.85	894.606	833.827	1366.44	1865.28	1179.84	772.866
mmu-miR-99b-5p	32977	42328.6	35001.7	30715.6	49022.2	83027.9	45620.8	31024.4

## Sheet: Table B
miRNA	naïve-1	naïve-2	naïve-3	stress-1	stress-2	stress-3
mmu-let-7a-1-3p	152.508	214.973	168.919	195.381	192	266.743
mmu-let-7a-1-3p	152.508	214.973	168.919	195.381	192	266.743
mmu-let-7a-2-3p	4.38873	3.62059	2.09651	1.78593	6	5.80577
mmu-let-7a-5p	66469.3	57578.3	55182.2	45159.8	41782	46944.8
mmu-let-7a-5p	66500.9	57595.5	55292.7	45221.9	41816	46996.4
mmu-let-7b-3p	219.875	236.696	212.346	252.173	284	283.515
mmu-let-7b-5p	9037.49	9954.37	7708.86	8226.71	7544	10104.6
mmu-let-7c-1-3p	14.4828	28.9647	12.2795	20.0024	12	23.5456
mmu-let-7c-2-3p	152.508	214.973	168.919	195.381	192	266.743
mmu-let-7c-2-3p	152.508	214.973	168.919	195.381	192	266.743
mmu-let-7c-5p	70247.6	73962.8	55682.3	60787	48832	60110.7
mmu-let-7c-5p	70211.6	73976.4	55631.4	60706.7	48832	60193
mmu-let-7d-3p	3241.74	2527.17	1612.51	2281.71	2216	1881.39
mmu-let-7d-5p	13198	12587.9	17744.8	12202.2	12084	13499.1
mmu-let-7e-3p	115.424	167	158.736	127.515	168	149.337
mmu-let-7e-5p	22320.9	16309.9	20132.8	14934.3	14152	11675.7
mmu-let-7f-1-3p	31.5989	43.4471	32.9451	36.7902	26	32.8994
mmu-let-7f-2-3p	125.518	153.875	156.04	127.515	146	155.788
mmu-let-7f-5p	177012	143404	172305	146744	125728	110525
mmu-let-7f-5p	181506	147441	179008	151095	129274	113788
mmu-let-7g-3p	17.3355	16.7452	26.0566	19.6452	20	24.5133
mmu-let-7g-5p	27955.8	26001.3	20881.5	19707	21438	22903.5
mmu-let-7i-3p	44.3262	59.7398	50.3162	56.7926	58	62.5733
mmu-let-7i-5p	27351.9	29605.6	38226.8	28249.9	28526	31364.4
mmu-let-7j	4025.56	4322.08	5680.64	3776.89	3876	4621.07
mmu-let-7k	3.94986	4.97831	2.09651	3.57186	6	1.29017
mmu-miR-100-3p	8.33859	8.14633	8.38603	11.0728	4	14.1919
mmu-miR-100-5p	3338.73	2982.92	3010.28	4230.51	3250	3332.19
mmu-miR-101a-3p	13838.5	16136.1	15831	16556.7	16172	18350.4
mmu-miR-101a-5p	28.7462	37.5636	34.7421	40.7192	44	46.4462
mmu-miR-101b-3p	4021.39	3970.43	4028.89	3636.16	4144	4524.95
mmu-miR-101b-5p	0	0	0.299501	0	0	0
mmu-miR-101c	13833.9	16130.2	15826.2	16545.9	16166	18340.1
mmu-miR-101c	200.784	230.813	224.626	235.029	220	264.808
mmu-miR-103-1-5p	0.65831	0.452574	0	0.357186	0	0
mmu-miR-103-2-5p	2.85268	0.452574	0.898503	0.357186	0	0.967629
mmu-miR-103-3p	10187.1	10830.1	10338.5	9824.76	10290	11020.3
mmu-miR-103-3p	10210.8	10858.2	10359.4	9846.91	10306	11043.9
mmu-miR-105	0	0	0	0	0	0
mmu-miR-106a-3p	0	0	0	0	0	0
mmu-miR-106a-5p	1.53606	1.8103	2.09651	2.5003	0	3.54797
mmu-miR-106b-3p	161.286	163.832	185.691	144.303	152	163.852
mmu-miR-106b-5p	73.0724	83.2736	72.7788	65.0079	58	97.7305
mmu-miR-107-3p	2957.13	3091.99	3144.46	3052.16	3290	3374.12
mmu-miR-107-5p	15.3606	9.05148	9.88353	11.7871	20	9.67629
mmu-miR-10a-3p	0	0	0	0	0	0
mmu-miR-10a-5p	475.519	144.824	164.426	293.25	306	391.89
mmu-miR-10b-3p	0	0	0	0.357186	0	0
mmu-miR-10b-5p	82.7276	29.8699	37.7371	544.709	236	93.86
mmu-miR-1187	0	0	0.299501	0	0	0.322543
mmu-miR-1188-3p	3.07211	2.26287	0.599002	1.07156	6	0.322543
mmu-miR-1188-5p	12.9468	5.43089	4.79202	5.00061	0	2.90289
mmu-miR-1190	0	0	0	0	0	0
mmu-miR-1191a	10.533	8.14633	9.58403	7.8581	6	7.09594
mmu-miR-1191b-3p	0	0	0	0	0	0
mmu-miR-1191b-5p	6.5831	5.88346	8.38603	4.64342	8	5.80577
mmu-miR-1192	0	0	0.299501	0	0	0
mmu-miR-1193-3p	16.6772	10.8618	8.38603	8.92966	14	7.74103
mmu-miR-1193-5p	5.26648	6.33604	8.38603	3.92905	4	3.87052
mmu-miR-1194	6.14422	5.43089	4.49252	8.21528	2	2.2578
mmu-miR-1195	1.53606	17.6504	6.28952	12.5015	24	2.58034
mmu-miR-1197-3p	33.1349	24.8916	21.5641	5.35779	10	11.289
mmu-miR-1197-5p	0	0	0	0	0	0
mmu-miR-1198-3p	2.85268	4.97831	3.89351	2.14312	0	5.48323
mmu-miR-1198-5p	509.532	496.926	426.489	357.543	464	393.825
mmu-miR-1199-3p	0	0	0.299501	0	0	0
mmu-miR-1199-5p	1.09718	0.905148	2.39601	0.357186	0	0.322543
mmu-miR-122-3p	0	0	0	0	0	0
mmu-miR-1224-3p	7.02197	3.62059	4.49252	5.00061	8	4.83814
mmu-miR-1224-5p	449.845	192.344	216.539	191.809	260	212.233
mmu-miR-122-5p	5.04704	2.26287	2.69551	2.85749	2	5.80577
mmu-miR-1231-3p	5.26648	4.52574	5.99002	4.28623	2	3.87052
mmu-miR-1231-5p	0.65831	1.8103	0.299501	1.42874	2	0.645086
mmu-miR-124-3p	13893	14758	14327.5	16286.6	16502	14873.1
mmu-miR-124-3p	13891.7	14757.5	14326.6	16284.5	16498	14871.5
mmu-miR-124-3p	13891.7	14757.5	14326.6	16284.5	16498	14871.5
mmu-miR-124-5p	84.0442	111.333	82.9618	99.655	144	104.504
mmu-miR-124-5p	85.1414	111.786	82.9618	99.655	144	105.149
mmu-miR-124-5p	84.7025	111.786	82.6623	98.9406	142	104.504
mmu-miR-1247-3p	4.38873	3.16802	3.29451	16.0734	10	4.5156
mmu-miR-1247-5p	123.543	108.165	56.3062	325.754	106	169.98
mmu-miR-1249-3p	196.835	64.7181	117.404	136.802	166	15.8046
mmu-miR-1249-5p	0	0	0	0.357186	0	0.322543
mmu-miR-1251-3p	0.438873	0	0	0	0	0
mmu-miR-1251-5p	44.3262	34.8482	32.0466	15.7162	34	33.2219
mmu-miR-1258-3p	0.438873	0.452574	0	0	0	0
mmu-miR-1258-5p	0.65831	0	1.49751	2.5003	0	0.645086
mmu-miR-125a-3p	163.7	128.078	142.263	108.942	112	103.214
mmu-miR-125a-5p	46187.4	36031.7	39049.5	40773.9	40376	35837.4
mmu-miR-125b-1-3p	2092.11	1737.43	2082.73	2008.46	1708	1810.76
mmu-miR-125b-2-3p	2900.07	3249.03	2822.5	3894.4	3266	3401.86
mmu-miR-125b-5p	20465.1	17675.7	16599.2	22583.5	17354	17989.2
mmu-miR-125b-5p	20480.7	17676.2	16607.9	22593.8	17386	17998.5
mmu-miR-1264-3p	147.242	113.596	92.8453	142.16	108	173.851
mmu-miR-1264-5p	15.7994	14.0298	17.3711	18.9309	8	28.3838
mmu-miR-126a-3p	2432.45	2999.66	2608.95	2583.17	2808	2829.99
mmu-miR-126a-5p	16873.8	19083.7	19534.7	19965.3	21628	21836.2
mmu-miR-126b-3p	0	0	0	0	0	0
mmu-miR-126b-5p	0	0	0	0	0	0
mmu-miR-127-3p	42193.3	37805.3	35516.6	50346.8	46452	70040.2
mmu-miR-127-5p	1849.85	1763.68	1596.94	1673.42	1640	1652.71
mmu-miR-128-1-5p	491.977	577.484	718.503	571.498	654	625.411
mmu-miR-128-2-5p	0.219437	0	0.599002	1.07156	0	0.645086
mmu-miR-128-3p	159564	171990	128086	140116	159644	122109
mmu-miR-128-3p	142764	152559	119307	126731	144432	112898
mmu-miR-1291	0	0.452574	0.898503	1.42874	0	0.322543
mmu-miR-129-1-3p	115.643	111.333	174.31	106.441	136	118.373
mmu-miR-129-2-3p	1132.29	1504.81	2121.07	1120.49	1968	2007.51
mmu-miR-129-5p	1692.95	2489.16	1909.92	1727.35	2382	2242
mmu-miR-129-5p	1693.39	2488.7	1911.42	1727.71	2380	2239.74
mmu-miR-1298-3p	807.746	963.983	882.031	912.254	776	1195.02
mmu-miR-1298-5p	805.113	1041.83	967.688	3712.95	810	6860.17
mmu-miR-129b-3p	0	0	0	0	0	0
mmu-miR-129b-5p	0	0	0.299501	0.357186	0	0.322543
mmu-miR-1306-3p	4.8276	4.52574	5.99002	1.78593	4	4.83814
mmu-miR-1306-5p	14.7022	10.4092	14.6756	11.43	18	17.0948
mmu-miR-130a-3p	2202.92	2138.86	2120.47	2659.97	2182	2373.92
mmu-miR-130a-5p	0	0.905148	0	0.357186	4	0.967629
mmu-miR-130b-3p	176.427	164.737	227.621	166.092	224	162.884
mmu-miR-130b-5p	160.847	137.13	128.486	95.0115	128	117.083
mmu-miR-130c	0	0	0	0	0	0
mmu-miR-132-3p	12880.5	16726.7	14910.1	10034.1	16946	13654.2
mmu-miR-132-5p	1460.35	1535.58	1565.49	1104.42	1486	1314.04
mmu-miR-133a-3p	93.9188	61.5501	97.0383	83.5816	62	70.9594
mmu-miR-133a-3p	93.9188	61.5501	97.0383	83.5816	62	70.9594
mmu-miR-133a-5p	0.438873	1.35772	0.299501	0	0	0
mmu-miR-133a-5p	0.438873	1.35772	0.299501	0	0	0
mmu-miR-133b-3p	1.75549	1.8103	0.599002	1.78593	0	0.645086
mmu-miR-133b-5p	0	0	0	0	0	0
mmu-miR-133c	0	0	0	0	0	0
mmu-miR-134-3p	52.0065	57.4769	53.6107	58.5785	68	53.5421
mmu-miR-134-5p	674.109	451.216	291.115	308.609	388	338.348
mmu-miR-135a-1-3p	9.43577	8.14633	10.4825	8.92966	4	8.38612
mmu-miR-135a-2-3p	94.1383	69.6964	70.0832	54.2923	76	89.0219
mmu-miR-135a-5p	309.844	310.466	274.043	229.314	336	426.724
mmu-miR-135a-5p	309.406	308.203	273.744	229.314	336	426.724
mmu-miR-135b-3p	19.3104	14.9349	13.4775	4.28623	12	9.35375
mmu-miR-135b-5p	77.6805	75.5799	59.9002	34.2899	68	62.2508
mmu-miR-136-3p	25125.9	26800.1	25314.4	22784.2	27204	24433.3
mmu-miR-136-5p	6636.86	7123.06	6283.23	6117.89	7290	6856.94
mmu-miR-137-3p	1069.09	1394.38	1036.57	1013.69	1348	1491.76
mmu-miR-137-5p	29.6239	22.1761	18.5691	28.5749	30	26.4485
mmu-miR-138-1-3p	945.991	1075.32	1334.58	783.309	1172	1006.66
mmu-miR-138-2-3p	45.6428	32.1328	45.8237	40.362	36	40.6404
mmu-miR-138-5p	11426.3	26943.5	24911.6	12024.3	30994	26567.9
mmu-miR-138-5p	11353.6	26830.9	24793.3	11964.3	30870	26445.3
mmu-miR-139-3p	88.2135	64.2655	82.3628	79.6525	48	62.2508
mmu-miR-139-5p	1244.42	1821.16	1864.39	1336.59	1846	2123.62
mmu-miR-140-3p	1567	1911.22	1606.52	1625.2	2164	1999.44
mmu-miR-140-5p	92.6022	94.588	54.2097	72.866	108	113.535
mmu-miR-141-3p	21.5048	9.50405	7.78703	12.8587	0	13.8693
mmu-miR-141-5p	0.65831	0	0	0	0	0.322543
mmu-miR-142a-3p	43.229	61.5501	59.0017	43.9339	60	84.1837
mmu-miR-142a-5p	1082.7	1358.17	1284.26	1015.48	1280	1500.79
mmu-miR-142b	0	0	0.599002	0.357186	0	0
mmu-miR-143-3p	61069.2	40174.5	47916.3	45613	46522	35283.6
mmu-miR-143-5p	3.94986	8.14633	6.58902	5.00061	12	5.48323
mmu-miR-144-3p	69.7808	73.317	63.7937	76.4379	42	144.177
mmu-miR-144-5p	51.787	52.9512	59.6007	42.8623	76	113.535
mmu-miR-145a-3p	99.8436	57.4769	99.7338	96.4403	96	74.83
mmu-miR-145a-5p	73.9501	76.9376	82.9618	71.4372	102	83.2161
mmu-miR-145b	0.877746	0.905148	0.299501	1.42874	0	0.645086
mmu-miR-146a-3p	0.219437	0	0	0	0	0
mmu-miR-146a-5p	1399.79	1462.72	1316.61	1297.66	1620	1245.98
mmu-miR-146b-3p	1.97493	3.16802	2.99501	1.07156	6	3.87052
mmu-miR-146b-5p	6176.7	5466.19	5108.89	5969.3	7188	4772.67
mmu-miR-147-3p	4.38873	3.62059	7.48753	2.14312	6	4.5156
mmu-miR-147-5p	0	0	0	0	0	0
mmu-miR-148a-3p	12972.6	10994.4	10858.4	11947.9	12612	12261.5
mmu-miR-148a-5p	148.12	124.458	116.506	140.374	142	124.502
mmu-miR-148b-3p	1982.61	2544.82	2720.67	2223.84	2554	2595.5
mmu-miR-148b-5p	150.972	185.555	185.691	133.945	184	170.303
mmu-miR-149-3p	0.219437	0.452574	0	0.357186	0	0.322543
mmu-miR-149-5p	1456.18	2128	1999.17	1360.17	2550	2131.04
mmu-miR-150-3p	6.5831	5.88346	3.89351	4.64342	2	4.5156
mmu-miR-150-5p	1379.6	2339.36	1978.8	1537.69	2208	1997.83
mmu-miR-151-3p	17021.9	15327.3	16513.3	17129.2	14840	16855.1
mmu-miR-151-5p	10283.7	9359.68	10349.3	10162.7	9528	9775.31
mmu-miR-152-3p	30.2822	43.8997	29.0516	47.5058	44	50.3167
mmu-miR-152-5p	17.1161	26.7019	25.1581	23.2171	22	28.0612
mmu-miR-153-3p	13110.7	12703.8	12907.6	13013	14306	13735.8
mmu-miR-153-5p	1.97493	2.71544	2.69551	3.21468	0	2.2578
mmu-miR-154-3p	10.3135	8.59891	9.88353	11.43	8	10.6439
mmu-miR-154-5p	105.549	123.1	106.622	108.942	136	135.145
mmu-miR-155-3p	0	0	0	0	0	0.645086
mmu-miR-155-5p	7.02197	11.7669	6.88852	6.78654	2	10.9665
mmu-miR-15a-3p	1.97493	1.8103	1.49751	5.71498	0	4.19306
mmu-miR-15a-5p	468.278	589.704	597.804	488.631	688	689.597
mmu-miR-15b-3p	4.16929	3.16802	1.79701	3.21468	2	6.12832
mmu-miR-15b-5p	42.1318	41.6368	41.6306	47.5058	16	51.2843
mmu-miR-16-1-3p	6.14422	11.7669	13.777	14.6446	18	13.2243
mmu-miR-16-2-3p	4.60817	4.97831	3.29451	3.21468	4	1.29017
mmu-miR-16-5p	10997.9	12331.7	13254.7	14588.6	15674	16960
mmu-miR-16-5p	10994.9	12328.1	13252	14586.4	15672	16954.5
mmu-miR-1668	0.219437	0	1.198	1.07156	0	1.61271
mmu-miR-17-3p	15.1411	18.5555	13.777	12.1443	14	15.1595
mmu-miR-17-5p	65.3921	77.8427	66.7887	65.3651	84	91.9247
mmu-miR-181a-1-3p	866.555	1017.84	986.856	958.331	958	970.532
mmu-miR-181a-2-3p	0.219437	0	0.599002	0.714372	0	0.967629
mmu-miR-181a-5p	297807	299155	318417	348231	310692	303203
mmu-miR-181a-5p	297805	299153	318416	348230	310692	303200
mmu-miR-181b-1-3p	23.9186	23.5338	23.6606	27.5033	26	19.9977
mmu-miR-181b-2-3p	1.97493	1.35772	0.599002	0.357186	4	2.58034
mmu-miR-181b-5p	27741.6	27173.4	29745.2	30175.4	27254	26916.9
mmu-miR-181b-5p	27877.2	27348.1	29921.1	30338.3	27384	27091
mmu-miR-181c-3p	713.388	695.154	664.293	722.231	840	705.401
mmu-miR-181c-5p	26756.8	24121.7	24310.5	20795.7	22860	20146.4
mmu-miR-181d-3p	1.31662	0	0	0.357186	0	0.322543
mmu-miR-181d-5p	6886.58	4844.35	5186.46	5262.42	5136	4403.68
mmu-miR-182-3p	0	0	0	0	0	0
mmu-miR-182-5p	456.428	99.1137	210.549	142.874	340	286.096
mmu-miR-183-3p	0.219437	0	0	0	0	0
mmu-miR-183-5p	23.6991	4.52574	13.4775	14.2874	28	24.5133
mmu-miR-1839-3p	84.2636	97.3034	110.815	88.225	104	127.727
mmu-miR-1839-5p	2915.43	2613.16	2978.54	2379.93	2318	2279.73
mmu-miR-1843a-3p	97.6493	101.377	80.5658	87.1534	110	82.8935
mmu-miR-1843a-5p	3592.4	3920.2	4119.34	4075.49	4102	3933.73
mmu-miR-1843b-3p	1541.76	1265.85	1220.47	1195.86	1034	1053.75
mmu-miR-1843b-5p	3575.94	3907.98	4102.86	4065.14	4098	3924.7
mmu-miR-1843b-5p	3979.92	4055.06	4342.77	4514.83	4226	4124.68
mmu-miR-184-3p	41.9124	40.2791	62.8952	23.9315	74	33.5445
mmu-miR-184-5p	0	0	0	0	0	0
mmu-miR-185-3p	31.5989	37.1111	29.6506	31.7896	32	23.2231
mmu-miR-185-5p	162.164	131.246	113.511	112.871	160	159.981
mmu-miR-186-3p	4.60817	2.71544	3.29451	1.42874	0	1.93526
mmu-miR-186-5p	13065.3	12668.9	13060	12724.8	13202	13389.7
mmu-miR-187-3p	340.127	187.818	374.077	162.163	148	171.27
mmu-miR-187-5p	27.649	10.4092	24.5591	10.7156	14	8.70866
mmu-miR-188-3p	11.4107	8.59891	8.68553	5.35779	10	7.09594
mmu-miR-188-5p	13.1662	32.1328	23.3611	23.5743	38	33.867
mmu-miR-1892	0	0	0	0	0	0
mmu-miR-1893	0	0.452574	0.299501	0	0	0
mmu-miR-1894-3p	0	0	0	0	0	0
mmu-miR-1894-5p	0	0	0	0	0	0
mmu-miR-1895	3.51098	4.52574	11.0815	8.92966	4	5.16069
mmu-miR-1896	0	0	0	0	0	0
mmu-miR-1897-3p	0	0	0	0	0	0
mmu-miR-1897-5p	0.438873	0	0	0	0	0
mmu-miR-1898	0	0	0	0	0	0
mmu-miR-1899	0	0	0	0	0	0
mmu-miR-18a-3p	9.21634	3.62059	4.19301	1.78593	8	1.61271
mmu-miR-18a-5p	5.92479	8.59891	2.39601	3.92905	10	9.0312
mmu-miR-18b-3p	0	0	0.299501	0	0	0
mmu-miR-18b-5p	0	0	0	0	0	0.322543
mmu-miR-1900	0	0	0	0	0	0
mmu-miR-1901	0	0	0	0	0	0
mmu-miR-1902	0	0	0.299501	0	0	0
mmu-miR-1903	0	0.452574	0	0	0	0
mmu-miR-1904	0	0	0	0	0	0
mmu-miR-1905	0	0	0	0	0	0
mmu-miR-1906	0	0	0	0	0	0
mmu-miR-1906	0	0	0	0	0	0
mmu-miR-1907	0	0	0	0	0	0
mmu-miR-190a-3p	5.04704	4.52574	5.69052	6.42935	2	4.5156
mmu-miR-190a-5p	83.1665	108.165	81.7638	62.5076	146	104.504
mmu-miR-190b-3p	0.877746	0	0	0	0	0
mmu-miR-190b-5p	5.26648	3.62059	2.99501	5.00061	8	14.1919
mmu-miR-1912-3p	8.77746	9.95663	14.9751	51.4348	8	83.5386
mmu-miR-1912-5p	0.65831	0.905148	0.599002	6.42935	4	2.90289
mmu-miR-191-3p	102.477	101.377	111.714	98.9406	124	121.921
mmu-miR-191-5p	56205.4	46373	53501.1	62015.4	57938	55698
mmu-miR-192-3p	0.65831	0	0.299501	1.07156	0	0
mmu-miR-192-5p	4397.07	4185.4	4313.11	4431.25	4300	4194.35
mmu-miR-1927	5.04704	1.8103	5.39102	1.07156	6	3.54797
mmu-miR-1928	0	0	0	0	0	0
mmu-miR-1929-3p	0	0	0	0	0	0
mmu-miR-1929-5p	0.219437	0	0	1.42874	2	0.322543
mmu-miR-1930-3p	0	0	0	0	0	0.322543
mmu-miR-1930-5p	0.877746	0.452574	1.198	0.714372	2	0.967629
mmu-miR-1931	0	0	0.599002	0.357186	0	0
mmu-miR-1932	0	0	0	0	0	0
mmu-miR-1933-3p	3.94986	6.33604	3.59401	4.28623	4	3.22543
mmu-miR-1933-5p	0.438873	0	0	0	0	0
mmu-miR-1934-3p	0.438873	0.452574	0	0.357186	0	0
mmu-miR-1934-5p	3.29155	3.16802	5.39102	4.28623	4	3.87052
mmu-miR-1936	0.877746	0	0	1.07156	0	0
mmu-miR-1938	0	0.452574	0	0.357186	0	0.322543
mmu-miR-193a-3p	4.8276	26.2493	13.4775	7.8581	28	36.1248
mmu-miR-193a-5p	0.877746	1.35772	0.299501	0.714372	0	1.93526
mmu-miR-193b-3p	66.7087	44.3523	91.3478	13.9303	36	57.7352
mmu-miR-193b-5p	12.9468	7.24118	4.49252	2.14312	0	7.74103
mmu-miR-1941-3p	0	0	0.299501	0	0	0.645086
mmu-miR-194-1-3p	0.219437	0.452574	0	0	0	0
mmu-miR-1941-5p	0.219437	0	0.599002	1.78593	0	1.29017
mmu-miR-1942	0	0	0	0	0	0
mmu-miR-194-2-3p	1.31662	0.452574	3.89351	1.42874	0	0.967629
mmu-miR-1943-3p	1.09718	0.452574	0.599002	0	0	1.61271
mmu-miR-1943-5p	28.7462	13.5772	31.4476	27.5033	30	19.9977
mmu-miR-1945	0.438873	2.26287	2.69551	0	0	0.967629
mmu-miR-194-5p	190.471	281.954	215.641	197.881	222	281.903
mmu-miR-194-5p	203.418	300.057	230.915	215.74	248	307.706
mmu-miR-1946a	0	0	0	0	0	0
mmu-miR-1946b	0	0	0	0	0	0
mmu-miR-1947-3p	0	0	0	0	0	0
mmu-miR-1947-5p	45.8622	29.8699	40.1331	44.2911	34	38.0601
mmu-miR-1948-3p	9.21634	9.50405	11.381	10.7156	14	8.70866
mmu-miR-1948-5p	1.09718	1.35772	2.09651	1.07156	4	0.322543
mmu-miR-1949	0.65831	0.905148	0.299501	0.357186	0	0.967629
mmu-miR-1950	0	0.905148	0	0	0	0
mmu-miR-1951	0	0	0	0	2	0
mmu-miR-1952	0	0	0	0	0	0
mmu-miR-1953	0	0	0	0	0	0
mmu-miR-1954	0	0	0	0	0	0
mmu-miR-1955-3p	1.31662	0.452574	2.69551	1.07156	0	0.967629
mmu-miR-1955-5p	3.73042	2.71544	0.898503	3.92905	4	1.61271
mmu-miR-1956	0	0	0	0	0	0.645086
mmu-miR-1957a	1.31662	5.88346	2.69551	12.8587	6	4.5156
mmu-miR-1957b	0	0	0	0	0	0
mmu-miR-1958	0	0	0	0	0	0
mmu-miR-195a-3p	43.229	38.4688	35.3411	55.7211	28	45.8011
mmu-miR-195a-5p	317.305	289.647	263.86	496.489	304	351.249
mmu-miR-195b	0	0	0	0	0	0
mmu-miR-1960	2.4138	1.8103	2.09651	1.07156	0	1.93526
mmu-miR-1961	3.51098	2.26287	5.09152	1.78593	4	3.87052
mmu-miR-1962	0	0	0	0.357186	0	0
mmu-miR-1963	0	0	0	0.714372	0	0
mmu-miR-1964-3p	35.1098	29.8699	27.5541	27.1462	24	24.5133
mmu-miR-1964-5p	0	0	0.299501	0.357186	0	0
mmu-miR-1966-3p	7.02197	5.88346	9.88353	6.78654	12	7.41849
mmu-miR-1966-5p	0.219437	0.905148	0.599002	1.07156	0	0.322543
mmu-miR-1967	0	0	0	0	0	0
mmu-miR-1968-3p	0	0	0	0	0	0.645086
mmu-miR-1968-5p	4.38873	7.69376	6.88852	7.8581	8	9.0312
mmu-miR-1969	18.2132	14.0298	13.178	10.7156	16	11.6115
mmu-miR-196a-1-3p	0	0	0	0	0	0
mmu-miR-196a-2-3p	0	0	0	0	0	0
mmu-miR-196a-5p	0	0	0	0	0	0
mmu-miR-196a-5p	0	0	0	0	0	0
mmu-miR-196b-3p	0	0	0	0	0	0
mmu-miR-196b-5p	0.219437	0	0	0	0	0
mmu-miR-1970	0	0	0	0	0	0
mmu-miR-1971	0	0.452574	0	0	0	0
mmu-miR-1981-3p	233.042	221.761	213.544	202.525	236	189.655
mmu-miR-1981-5p	269.688	373.374	291.714	225.027	504	236.747
mmu-miR-1982-3p	11.1913	4.97831	7.48753	7.14372	0	9.35375
mmu-miR-1982-5p	0	0	0.299501	0	0	0.967629
mmu-miR-1983	362.07	329.021	285.724	209.311	210	205.137
mmu-miR-199a-3p	149.656	148.444	125.191	172.878	168	214.491
mmu-miR-199a-3p	150.753	148.897	125.491	173.593	170	215.459
mmu-miR-199a-3p	149.656	148.444	125.191	172.878	168	214.491
mmu-miR-199a-5p	12.5079	9.05148	2.99501	15.7162	16	16.4497
mmu-miR-199a-5p	12.5079	9.05148	2.99501	15.7162	16	16.4497
mmu-miR-199b-3p	149.656	148.444	125.191	172.878	168	214.491
mmu-miR-199b-3p	150.753	148.897	125.491	173.593	170	215.459
mmu-miR-199b-3p	149.656	148.444	125.191	172.878	168	214.491
mmu-miR-199b-5p	2.4138	0.452574	1.49751	1.42874	0	1.61271
mmu-miR-19a-3p	10.533	7.24118	7.18802	5.00061	12	5.48323
mmu-miR-19a-5p	0.219437	0.452574	0	0	0	0
mmu-miR-19b-1-5p	0	0	0	0	2	0.645086
mmu-miR-19b-2-5p	0	0	0	0	0	0
mmu-miR-19b-3p	89.5301	91.8725	80.5658	79.6525	86	94.1825
mmu-miR-19b-3p	90.1884	91.42	81.1648	80.3669	86	94.5051
mmu-miR-1a-1-5p	0	0	0	0	0	0
mmu-miR-1a-2-5p	0	0	0	0	0	0
mmu-miR-1a-3p	11.1913	5.43089	3.59401	2.14312	12	5.48323
mmu-miR-1a-3p	11.1913	5.43089	3.59401	2.14312	12	5.48323
mmu-miR-1b-3p	0.877746	0.452574	0.599002	1.42874	2	0.645086
mmu-miR-1b-5p	0	0	0	0	0	0
mmu-miR-200a-3p	9.65521	4.07317	1.198	45.7198	4	12.2566
mmu-miR-200a-5p	0.65831	0	0	3.57186	0	2.58034
mmu-miR-200b-3p	14.7022	3.62059	0.898503	53.9351	0	8.06357
mmu-miR-200b-5p	0.65831	0	0	1.42874	0	0.322543
mmu-miR-200c-3p	0.877746	0.905148	1.198	0.357186	2	1.61271
mmu-miR-200c-5p	0	0	0	0	0	0
mmu-miR-201-3p	0	0	0	0	0	0
mmu-miR-201-5p	2.4138	1.8103	2.69551	4.28623	2	2.90289
mmu-miR-202-3p	0	0	0	0	0	0
mmu-miR-202-5p	0.219437	0	0.299501	0.714372	0	1.93526
mmu-miR-203-3p	202.759	276.07	220.732	165.734	388	235.456
mmu-miR-203-5p	0.65831	1.8103	0.898503	1.42874	2	1.29017
mmu-miR-204-3p	7.46084	8.14633	7.18802	10.7156	0	29.9965
mmu-miR-204-5p	11247	9063.7	10196.8	29832.9	12862	43247.8
mmu-miR-205-3p	0	0	0	0.357186	0	0
mmu-miR-205-5p	4.38873	4.97831	3.29451	2.85749	10	7.09594
mmu-miR-206-3p	1.31662	1.35772	0	0.714372	0	1.93526
mmu-miR-206-5p	0	0	0	0	0	0
mmu-miR-207	0	0	0	0	0	0
mmu-miR-208a-3p	0	0	0	0	0	0
mmu-miR-208a-5p	0	0	0	0	0	0
mmu-miR-208b-3p	14.7022	11.7669	13.777	12.8587	14	15.8046
mmu-miR-208b-5p	0	0	0	0	0	0
mmu-miR-20a-3p	1.75549	0.452574	0.599002	2.5003	2	0.645086
mmu-miR-20a-5p	56.1758	61.0975	32.9451	46.077	58	52.897
mmu-miR-20b-3p	0	0	0.299501	0	0	0.322543
mmu-miR-20b-5p	1.31662	0.905148	1.198	2.5003	0	2.58034
mmu-miR-210-3p	84.7025	105.902	111.414	86.4391	106	123.534
mmu-miR-210-5p	27.8684	33.4905	27.2546	37.8617	28	36.4474
mmu-miR-211-3p	0	0.452574	0	0	0	0
mmu-miR-211-5p	25.6741	24.8916	32.6456	58.2214	46	75.1525
mmu-miR-212-3p	3298.35	3332.76	3382.56	2450.65	3076	2469.07
mmu-miR-212-5p	1789.72	1423.35	1694.58	1360.88	1534	1107.29
mmu-miR-2136	0	0	0	0	0	0
mmu-miR-2137	16.2383	70.149	28.1531	26.789	64	26.7711
mmu-miR-2139	0	0	0	0	0	0
mmu-miR-214-3p	0.877746	0	0.599002	0	4	0.967629
mmu-miR-214-5p	0.219437	0	0.599002	0	0	0.645086
mmu-miR-215-3p	0	0	0	0.357186	0	0.322543
mmu-miR-215-5p	14.9217	17.6504	16.7721	20.3596	14	17.7399
mmu-miR-216a-3p	0.65831	0.905148	1.198	0	0	0.322543
mmu-miR-216a-5p	4.60817	2.26287	3.29451	1.42874	2	3.87052
mmu-miR-216b-3p	0	0	0	0	0	0
mmu-miR-216b-5p	2.63324	1.35772	2.39601	1.78593	0	2.2578
mmu-miR-216c-3p	0	0	0	0	0	0
mmu-miR-216c-5p	0	0	0	0	0	0
mmu-miR-217-3p	1.09718	0	0.299501	0.357186	0	0
mmu-miR-217-5p	6.80253	7.24118	5.09152	3.21468	6	4.83814
mmu-miR-218-1-3p	105.33	78.2953	76.9718	112.514	84	100.956
mmu-miR-218-2-3p	15.58	23.5338	15.8736	24.2887	10	26.4485
mmu-miR-2183	0	0	0	0	0	0
mmu-miR-218-5p	3358.04	6908.54	5587.79	6390.78	7292	7851.99
mmu-miR-218-5p	3422.99	6997.7	5657.28	6490.79	7392	7967.13
mmu-miR-219a-1-3p	12.9468	19.0081	18.2696	14.6446	20	10.9665
mmu-miR-219a-2-3p	2060.51	1994.95	2121.07	1425.89	2144	2059.11
mmu-miR-219a-5p	110.377	105.902	86.5558	86.7963	88	130.952
mmu-miR-219a-5p	205.831	200.943	167.421	170.735	182	216.749
mmu-miR-219b-3p	0.219437	0.452574	0	0	2	0
mmu-miR-219b-5p	0	0	0	0	0	0
mmu-miR-219c-3p	1.97493	0.905148	1.198	1.42874	2	0.645086
mmu-miR-219c-5p	0.877746	0.452574	0.299501	0	0	0.322543
mmu-miR-21a-3p	34.671	41.6368	26.9551	36.0758	52	48.3814
mmu-miR-21a-5p	3469.73	4134.72	4199.6	3247.54	4018	4656.55
mmu-miR-21b	1.09718	0.452574	1.79701	0	0	0.322543
mmu-miR-21c	1.09718	0.452574	1.79701	0	0	0.322543
mmu-miR-221-3p	3333.68	4992.8	3414.01	4625.2	4050	5061.67
mmu-miR-221-5p	105.549	148.444	130.582	143.232	112	143.532
mmu-miR-222-3p	20648.8	19858	13923.2	18549.4	13250	15482.7
mmu-miR-222-5p	142.853	185.103	181.797	185.38	146	177.399
mmu-miR-223-3p	8.77746	8.59891	8.38603	9.28684	22	11.289
mmu-miR-223-5p	0.438873	0	0.599002	0	0	0
mmu-miR-22-3p	158994	215360	216810	172065	208424	201204
mmu-miR-224-3p	0	0	0	0.714372	0	0
mmu-miR-224-5p	2.19437	0.905148	0.299501	1.07156	2	0.645086
mmu-miR-22-5p	49.1538	87.7994	65.5907	56.4354	112	74.1849
mmu-miR-23a-3p	558.247	587.894	622.663	670.081	636	678.953
mmu-miR-23a-5p	0	0	0	0	0	0.322543
mmu-miR-23b-3p	1351.29	1496.66	1505.29	1491.97	1476	1741.73
mmu-miR-23b-5p	0.219437	0	0.898503	0.714372	0	0.645086
mmu-miR-24-1-5p	19.3104	17.1978	15.2746	23.5743	28	21.2878
mmu-miR-24-2-5p	251.913	336.715	303.095	307.537	294	318.35
mmu-miR-24-3p	2688.76	2543.01	2303.46	3127.17	3014	2757.74
mmu-miR-24-3p	2688.76	2543.01	2303.46	3127.17	3014	2757.74
mmu-miR-25-3p	1973.83	1616.14	1677.21	1628.77	1556	1946.55
mmu-miR-25-5p	16.2383	12.2195	18.8686	13.5731	10	14.837
mmu-miR-26a-1-3p	4.38873	4.07317	8.98503	1.42874	8	6.12832
mmu-miR-26a-2-3p	5.48591	8.14633	8.08653	10.0012	8	7.74103
mmu-miR-26a-5p	184987	177345	183670	203539	196522	212498
mmu-miR-26a-5p	184989	177347	183670	203540	196526	212499
mmu-miR-26b-3p	39.718	40.2791	34.1431	39.2905	22	43.2208
mmu-miR-26b-5p	5988.42	6384.01	5267.03	5785.35	6420	7785.54
mmu-miR-27a-3p	2006.53	2542.11	2407.99	2497.45	2698	2589.37
mmu-miR-27a-5p	4.16929	4.97831	4.79202	2.85749	6	6.12832
mmu-miR-27b-3p	72286.6	80628.8	86298.5	84844.9	83476	89317.9
mmu-miR-27b-5p	117.179	165.642	173.411	134.659	132	156.756
mmu-miR-2861	0	0	0	0	0	0
mmu-miR-28a-3p	72.1946	59.7398	50.6157	61.7932	60	65.7988
mmu-miR-28a-5p	287.242	226.287	268.053	252.531	282	277.064
mmu-miR-28b	0	0	0	0	0	0
mmu-miR-28c	277.587	217.688	260.566	246.101	272	271.581
mmu-miR-28c	1.75549	1.35772	0.898503	1.78593	4	1.29017
mmu-miR-290a-3p	0	0	0	0	0	0
mmu-miR-290a-5p	0	0	0	0	0	0
mmu-miR-290b-3p	0	0	0	0	0	0
mmu-miR-290b-5p	0	0	0	0	0	0
mmu-miR-291a-3p	0	0	0	0	0	0
mmu-miR-291a-5p	0.219437	0	0	0	0	0
mmu-miR-291b-3p	0	0	0	0	0	0
mmu-miR-291b-5p	0	0	0	0	0	0
mmu-miR-292a-3p	0	0	0	0	0	0
mmu-miR-292a-5p	0	0	0	0	0	0
mmu-miR-292b-3p	0	0	0	0	0	0
mmu-miR-292b-5p	0	0	0	0.357186	0	0
mmu-miR-293-3p	0	0	0	0	0	0
mmu-miR-293-5p	0	0	0.299501	0	0	0
mmu-miR-294-3p	0	0	0	0	0	0
mmu-miR-294-5p	0	0	0	0	0	0
mmu-miR-295-3p	0	0	0	0	2	0
mmu-miR-295-5p	0	0	0	0	0	0
mmu-miR-296-3p	28.9656	10.4092	25.7571	11.0728	12	11.9341
mmu-miR-296-5p	77.0222	46.1625	48.8187	22.8599	32	16.1271
mmu-miR-297a-3p	4.38873	4.52574	2.99501	2.14312	4	8.38612
mmu-miR-297a-3p	4.38873	4.52574	2.99501	2.14312	4	8.38612
mmu-miR-297a-3p	4.38873	4.52574	2.99501	2.14312	4	8.38612
mmu-miR-297a-3p	4.38873	4.52574	2.99501	2.14312	4	8.38612
mmu-miR-297a-5p	2.19437	0.905148	0.898503	0.357186	2	1.61271
mmu-miR-297a-5p	2.19437	0.905148	0.898503	0.357186	2	1.61271
mmu-miR-297a-5p	2.19437	0.905148	0.898503	0.357186	2	1.61271
mmu-miR-297a-5p	2.19437	0.905148	0.898503	0.357186	2	1.61271
mmu-miR-297b-3p	4.38873	4.52574	2.99501	2.14312	4	8.38612
mmu-miR-297b-3p	4.38873	4.52574	2.99501	2.14312	4	8.38612
mmu-miR-297b-3p	4.38873	4.52574	2.99501	2.14312	4	8.38612
mmu-miR-297b-3p	4.38873	4.52574	2.99501	2.14312	4	8.38612
mmu-miR-297b-5p	1.75549	3.62059	4.19301	4.28623	4	2.2578
mmu-miR-297c-3p	4.38873	4.52574	2.99501	2.14312	4	8.38612
mmu-miR-297c-3p	4.38873	4.52574	2.99501	2.14312	4	8.38612
mmu-miR-297c-3p	4.38873	4.52574	2.99501	2.14312	4	8.38612
mmu-miR-297c-3p	4.38873	4.52574	2.99501	2.14312	4	8.38612
mmu-miR-297c-5p	0.219437	0.905148	1.79701	0	0	0.967629
mmu-miR-298-3p	4.16929	3.62059	1.198	1.42874	4	2.58034
mmu-miR-298-5p	12939.7	3542.3	6291.32	3020.72	3778	2339.73
mmu-miR-299a-3p	55.0786	60.1923	60.1997	48.5773	64	49.6716
mmu-miR-299a-5p	7.68028	11.7669	5.69052	8.21528	0	7.74103
mmu-miR-299b-3p	53.3231	59.7398	59.9002	48.5773	64	49.3491
mmu-miR-299b-3p	0.219437	0	0.599002	0.357186	4	0.322543
mmu-miR-299b-5p	7.68028	11.3144	5.69052	8.21528	0	7.74103
mmu-miR-299b-5p	0	0	0	0	0	0.645086
mmu-miR-29a-3p	17826.1	22043.1	19680.5	22043	23952	26367.6
mmu-miR-29a-5p	36.8653	59.7398	36.5391	44.6483	72	71.9271
mmu-miR-29b-1-5p	5.26648	7.69376	6.88852	5.35779	10	9.35375
mmu-miR-29b-2-5p	21.2853	34.8482	17.9701	24.2887	32	38.7052
mmu-miR-29b-3p	981.979	1068.53	990.15	1130.49	1218	1364.68
mmu-miR-29b-3p	985.49	1072.15	992.846	1132.28	1226	1371.45
mmu-miR-29c-3p	2185.37	2839.45	2455.31	2679.25	3140	3280.91
mmu-miR-29c-5p	31.8183	53.4037	41.0316	40.7192	64	50.6392
mmu-miR-300-3p	16337.5	15683.5	15812.8	13746	16254	15393
mmu-miR-300-5p	22.602	24.439	11.6805	17.5021	38	21.2878
mmu-miR-301a-3p	2688.54	2884.71	2897.37	2392.79	2722	3164.47
mmu-miR-301a-5p	11.8496	7.69376	8.98503	3.92905	18	7.74103
mmu-miR-301b-3p	88.8718	62.4552	84.4593	67.5082	68	69.6693
mmu-miR-301b-5p	0.438873	0	0.599002	0	0	0.645086
mmu-miR-302a-3p	0.219437	0	0	0	0	0
mmu-miR-302a-5p	0	0	0	0	0	0
mmu-miR-302b-3p	0.219437	0.452574	0	0	0	0
mmu-miR-302b-5p	0	0	0	0	0	0
mmu-miR-302c-3p	0	0	0	0	0	0
mmu-miR-302c-5p	0	0	0	0	0	0
mmu-miR-302d-3p	0.219437	0.452574	0	0	2	1.29017
mmu-miR-302d-5p	0	0	0	0	0	0
mmu-miR-3057-3p	0.877746	1.35772	0.299501	0	0	0.645086
mmu-miR-3057-5p	148.12	115.859	125.79	125.372	100	94.1825
mmu-miR-3058-3p	0.65831	0	1.198	0.714372	0	0.967629
mmu-miR-3058-5p	0.219437	0	0	0.357186	2	0
mmu-miR-3059-3p	2.63324	0.452574	0.898503	1.78593	0	0.322543
mmu-miR-3059-5p	528.842	346.672	384.859	497.918	412	391.567
mmu-miR-3060-3p	37.9625	36.6585	30.8486	28.5749	32	26.126
mmu-miR-3060-5p	0	0	0	0	0	0
mmu-miR-3061-3p	74.389	86.8942	92.8453	66.4366	84	78.7005
mmu-miR-3061-5p	12.069	11.3144	17.6706	12.8587	10	10.6439
mmu-miR-3062-3p	0	0	0	0	0	0
mmu-miR-3062-5p	0	0	0	0	2	0.645086
mmu-miR-3063-3p	0	0	0	0	0	0
mmu-miR-3063-5p	0	0	0	0	0	0
mmu-miR-3064-3p	1.31662	0	0.299501	1.07156	0	0
mmu-miR-3064-5p	1.75549	3.62059	4.49252	2.85749	2	3.54797
mmu-miR-3065-3p	0	0	0	0	0	0
mmu-miR-3065-5p	0	0	0	0	0	0
mmu-miR-3066-3p	0.877746	1.35772	0.898503	1.78593	0	0.645086
mmu-miR-3066-5p	3.07211	3.62059	6.28952	6.07217	4	3.22543
mmu-miR-3067-3p	0	0	0	0	0	0
mmu-miR-3067-5p	0	0.452574	0	0	0	0
mmu-miR-3068-3p	398.277	454.837	445.658	335.398	404	382.536
mmu-miR-3068-5p	39.0597	34.8482	29.0516	35.7186	38	34.8346
mmu-miR-3069-3p	6.5831	8.14633	5.39102	4.64342	8	10.3214
mmu-miR-3069-5p	3.07211	6.78861	2.39601	2.85749	2	3.87052
mmu-miR-3070-2-3p	0.65831	1.35772	0.898503	0.357186	6	0.645086
mmu-miR-3070-3p	0.438873	0	1.79701	0.714372	0	1.29017
mmu-miR-3070-5p	2.4138	0	0.299501	0.357186	0	2.90289
mmu-miR-3070-5p	2.4138	0	0.299501	0.357186	0	2.90289
mmu-miR-3071-3p	0	0	0	0	0	0
mmu-miR-3071-5p	0	0	0.299501	0.714372	0	0
mmu-miR-3072-3p	5.48591	5.43089	6.28952	7.50091	8	5.48323
mmu-miR-3072-5p	0.65831	0	0.299501	0.357186	2	0
mmu-miR-3073a-3p	0.219437	0	0	0	0	0
mmu-miR-3073a-5p	0	0	0	0	0	0
mmu-miR-3073b-3p	0	0	0	0	0	0
mmu-miR-3073b-5p	0.65831	0	0	0	0	0
mmu-miR-3074-1-3p	4.8276	3.62059	5.09152	3.57186	0	2.58034
mmu-miR-3074-2-3p	0	0	0	0	0	0
mmu-miR-3074-5p	9.65521	10.8618	6.28952	7.8581	6	5.16069
mmu-miR-3074-5p	9.65521	10.8618	6.28952	7.8581	6	5.16069
mmu-miR-3075-3p	0	0	0	0	0	0
mmu-miR-3075-5p	0	0	0.299501	0	0	0
mmu-miR-3076-3p	9.87464	9.05148	10.183	5.71498	6	8.06357
mmu-miR-3076-5p	0.438873	0	0	0.357186	0	0
mmu-miR-3077-3p	3.73042	2.26287	2.99501	2.85749	2	1.29017
mmu-miR-3077-5p	0.438873	0	0	0.357186	0	0
mmu-miR-3078-3p	0.65831	0.452574	2.69551	0.357186	2	1.93526
mmu-miR-3078-5p	127.712	163.379	143.461	113.228	130	122.244
mmu-miR-3079-3p	0	0.452574	0	0	0	0
mmu-miR-3079-5p	0.877746	0.452574	0.299501	0	0	0
mmu-miR-3080-3p	0.877746	1.35772	0	1.42874	0	0.322543
mmu-miR-3080-5p	1.31662	1.8103	2.09651	1.42874	0	0.645086
mmu-miR-3081-3p	5.70535	9.05148	6.88852	6.78654	8	8.06357
mmu-miR-3081-5p	0	0	0	0	0	0
mmu-miR-3082-3p	147.022	104.997	124.293	116.443	132	117.083
mmu-miR-3082-5p	0.438873	0.452574	0.599002	0.357186	0	0.967629
mmu-miR-3083-3p	1.31662	0.905148	3.29451	1.78593	8	4.19306
mmu-miR-3083-5p	23.4797	32.5853	34.7421	26.789	24	43.2208
mmu-miR-3084-3p	21.9437	18.103	27.2546	26.4318	32	23.2231
mmu-miR-3084-3p	21.9437	18.103	27.2546	26.4318	32	23.2231
mmu-miR-3084-5p	4.16929	4.52574	3.89351	2.14312	6	3.22543
mmu-miR-3084-5p	4.16929	4.52574	3.89351	2.14312	6	3.22543
mmu-miR-3085-3p	30.7211	70.149	53.6107	65.3651	82	68.0566
mmu-miR-3085-5p	0.877746	0.905148	0.299501	1.42874	0	1.29017
mmu-miR-3086-3p	1.53606	0.905148	1.49751	0.714372	6	1.61271
mmu-miR-3086-5p	125.298	98.2086	109.917	128.587	98	118.373
mmu-miR-3087-3p	15.3606	14.9349	11.0815	4.28623	22	10.3214
mmu-miR-3087-5p	3.07211	0.905148	2.39601	1.42874	2	2.58034
mmu-miR-3088-3p	0.877746	0.452574	1.198	1.42874	2	2.90289
mmu-miR-3088-5p	0	0.452574	0	0	0	0
mmu-miR-3089-3p	1.75549	1.35772	1.198	1.07156	2	2.90289
mmu-miR-3089-5p	0	0	0	0	0	0
mmu-miR-3090-3p	0	0	0	0	0	0
mmu-miR-3090-5p	0	0	0	0	0	0
mmu-miR-3091-3p	0.438873	0.905148	0.299501	0	0	0.645086
mmu-miR-3091-5p	0	0	0	0	0	0
mmu-miR-3092-3p	0	0	0	0	0	0.322543
mmu-miR-3092-5p	0	0	0	0	0	0
mmu-miR-3093-3p	3.94986	2.71544	0.898503	3.57186	6	4.5156
mmu-miR-3093-5p	59.0284	38.4688	42.5291	51.0776	54	51.9294
mmu-miR-3094-3p	0	0	0	0	0	0
mmu-miR-3094-5p	0.65831	1.35772	1.79701	0	0	0.645086
mmu-miR-3095-3p	0.438873	0	1.79701	0	0	0.322543
mmu-miR-3095-5p	0.219437	0.905148	0	0	0	0.322543
mmu-miR-3097-3p	1.09718	2.26287	2.09651	0	2	0.967629
mmu-miR-3097-5p	0.877746	0.452574	2.39601	1.07156	2	0.322543
mmu-miR-3098-3p	1.09718	2.71544	0	1.42874	2	2.2578
mmu-miR-3098-5p	0.438873	1.35772	1.79701	2.14312	2	1.61271
mmu-miR-3099-3p	2109	1010.6	2022.23	923.326	1198	934.084
mmu-miR-3099-5p	0.877746	2.26287	0.599002	0	0	0
mmu-miR-30a-3p	2099.35	1767.75	2117.77	1858.44	1876	2053.63
mmu-miR-30a-5p	65035.1	66576.8	77721.4	70202.8	77460	77688.7
mmu-miR-30b-3p	37.5236	41.6368	44.3262	52.8636	42	47.4138
mmu-miR-30b-5p	1810.35	2943.54	2294.78	2112.76	2970	3068.03
mmu-miR-30c-1-3p	218.778	188.271	256.972	250.03	208	238.359
mmu-miR-30c-2-3p	298.434	250.726	423.794	245.387	274	289.321
mmu-miR-30c-5p	13911.8	18789.1	15753.8	13615.6	19500	18893.3
mmu-miR-30c-5p	13912.1	18789.1	15753.8	13615.6	19500	18893.3
mmu-miR-30d-3p	260.91	317.707	333.345	318.253	322	364.151
mmu-miR-30d-5p	33238.3	35046.4	37374.1	39046.5	37792	39273.2
mmu-miR-30e-3p	3555.53	3236.36	3608.69	3896.54	3332	3621.19
mmu-miR-30e-5p	22373.3	28366.4	26973.1	25494.2	28738	29141.8
mmu-miR-30f	1.53606	0	0.599002	1.42874	6	1.29017
mmu-miR-3100-3p	0	0	0	0	0	0
mmu-miR-3100-5p	0.219437	0	0	0	0	0
mmu-miR-3101-3p	0	0	0	0	0	0
mmu-miR-3101-5p	1.31662	0.452574	0.299501	1.07156	2	0.322543
mmu-miR-3102-3p	82.5081	100.019	96.4393	63.9363	112	86.7641
mmu-miR-3102-3p.2-3p	39.718	35.7533	41.0316	37.1474	64	36.1248
mmu-miR-3102-5p	0.65831	0.452574	0.299501	0	0	0
mmu-miR-3102-5p.2-5p	16.0189	9.95663	30.5491	12.1443	10	9.67629
mmu-miR-3103-3p	32.696	17.1978	13.777	11.7871	22	12.2566
mmu-miR-3103-5p	2.4138	2.26287	3.29451	2.14312	2	1.61271
mmu-miR-3104-3p	6.14422	4.97831	3.89351	7.14372	2	7.09594
mmu-miR-3104-5p	0.438873	0	0	0	0	0.967629
mmu-miR-3105-3p	0.65831	1.8103	3.59401	5.35779	0	4.19306
mmu-miR-3105-5p	0	0	0	0	0	0
mmu-miR-3106-3p	0	0.452574	0	0	0	0
mmu-miR-3106-5p	2.4138	6.33604	3.59401	9.64403	8	6.7734
mmu-miR-3108-3p	0	0	0	0	0	0
mmu-miR-3108-5p	0	0	0.299501	0	0	0.322543
mmu-miR-3109-3p	0	0.452574	0	0	0	0
mmu-miR-3109-5p	0	0	0	0	0	0
mmu-miR-3110-3p	0	0	0.599002	0	0	0
mmu-miR-3110-5p	0.219437	0	0	0	0	0.322543
mmu-miR-3112-3p	0.219437	0	0	0	0	0
mmu-miR-3112-5p	0	0	0.299501	0	0	0
mmu-miR-3113-3p	0	0	0	0	0	0
mmu-miR-3113-5p	0	0.452574	0	0	0	0
mmu-miR-31-3p	1.31662	1.35772	1.79701	1.78593	2	4.83814
mmu-miR-3154	0	0	0	0	0	0.322543
mmu-miR-31-5p	662.04	1045.9	952.413	1012.62	1014	1000.53
mmu-miR-320-3p	1471.98	1059.02	754.144	616.861	756	835.386
mmu-miR-320-5p	0.219437	0	0	0	0	0
mmu-miR-322-3p	136.928	153.875	144.06	118.943	136	139.984
mmu-miR-322-5p	367.117	477.013	417.804	408.264	432	459.301
mmu-miR-323-3p	758.592	931.397	724.194	604.002	850	730.882
mmu-miR-323-5p	97.8687	61.5501	69.7837	58.2214	70	54.1872
mmu-miR-32-3p	2.85268	0.905148	4.19301	1.78593	8	1.29017
mmu-miR-324-3p	196.176	229.455	176.706	153.947	234	209.33
mmu-miR-324-5p	154.922	194.607	134.176	151.447	214	214.814
mmu-miR-325-3p	65.831	48.878	57.8037	45.3627	54	42.2531
mmu-miR-325-5p	49.5927	50.6883	49.1182	42.5052	72	40.3179
mmu-miR-32-5p	24.3575	30.3225	34.1431	30.718	28	32.5768
mmu-miR-326-3p	414.735	455.742	448.353	351.471	514	488.653
mmu-miR-326-5p	0	0	0	0	0	0
mmu-miR-327	0	0	0	0	0	0
mmu-miR-328-3p	6325.48	5943.2	5376.64	5274.21	6390	5693.85
mmu-miR-328-5p	0	0	0	0	0	0
mmu-miR-329-3p	70.6586	64.2655	64.6922	57.507	78	70.6369
mmu-miR-329-5p	425.049	447.143	417.504	395.048	376	401.243
mmu-miR-330-3p	689.909	569.791	533.411	556.139	626	611.864
mmu-miR-330-5p	3187.54	3448.61	3170.82	3126.09	3418	3369.93
mmu-miR-331-3p	149.875	235.791	215.341	155.733	246	264.485
mmu-miR-331-5p	19.9687	14.4824	18.8686	17.8593	16	19.3526
mmu-miR-33-3p	4.38873	6.33604	5.99002	4.28623	6	9.67629
mmu-miR-335-3p	2420.6	1869.58	1873.38	1481.25	2208	2038.47
mmu-miR-335-5p	3018.35	2371.94	1851.22	1648.77	2214	2119.43
mmu-miR-33-5p	112.132	114.049	121.597	109.656	168	141.596
mmu-miR-337-3p	134.515	109.07	119.201	87.1534	110	85.1513
mmu-miR-337-5p	503.826	691.986	552.579	436.839	580	531.873
mmu-miR-338-3p	4792.27	4153.27	4242.13	4204.8	4312	5195.2
mmu-miR-338-5p	528.623	458.91	482.496	403.62	396	472.525
mmu-miR-339-3p	41.2541	57.9295	56.9052	48.5773	74	89.9895
mmu-miR-339-5p	71.5363	88.2519	72.4793	69.2941	80	95.1502
mmu-miR-340-3p	332.666	387.403	337.837	284.677	310	294.804
mmu-miR-340-5p	5962.75	6813.05	6128.69	5054.9	6688	6260.24
mmu-miR-341-3p	5467.26	5167.49	4846.83	4967.03	5232	4651.07
mmu-miR-341-5p	24.3575	20.3658	19.1681	27.5033	32	26.4485
mmu-miR-342-3p	2065.34	1709.82	1922.8	1580.55	2044	1500.15
mmu-miR-342-5p	207.587	148.444	205.458	140.374	144	127.404
mmu-miR-343	0	0	0	0	0	0
mmu-miR-344-3p	715.363	567.98	622.962	360.044	694	590.899
mmu-miR-344-3p	715.583	567.98	622.962	360.044	694	590.899
mmu-miR-344-5p	0	0.452574	0.299501	0	0	0.322543
mmu-miR-344-5p	0	0.452574	0.299501	0	0	0.322543
mmu-miR-344b-3p	511.287	389.666	421.098	339.327	400	386.729
mmu-miR-344b-5p	0	0	0	0	0	0
mmu-miR-344c-3p	92.6022	77.3902	71.2812	58.2214	76	72.2496
mmu-miR-344c-5p	0.219437	0	0	0	0	0
mmu-miR-344d-1-5p	0.877746	0.452574	0	0	0	0.967629
mmu-miR-344d-2-5p	0.65831	0	0	0	0	0.645086
mmu-miR-344d-3-5p	96.7715	84.1788	104.825	102.87	70	77.4103
mmu-miR-344d-3p	3416.85	3133.17	2802.43	2801.77	2724	2749.36
mmu-miR-344d-3p	3412.68	3130	2800.93	2799.98	2724	2749.03
mmu-miR-344d-3p	3412.68	3130	2800.93	2799.98	2724	2749.03
mmu-miR-344e-3p	16.0189	10.4092	6.28952	3.57186	10	2.58034
mmu-miR-344e-5p	0.438873	0.452574	0.599002	0	2	0
mmu-miR-344e-5p	0	0	0.599002	0	0	0
mmu-miR-344e-5p	0	0	0.599002	0	0	0
mmu-miR-344f-3p	32.9155	28.0596	23.3611	28.5749	30	17.4173
mmu-miR-344f-5p	9.43577	8.14633	5.39102	5.71498	8	7.09594
mmu-miR-344g-3p	1.09718	3.16802	1.49751	1.42874	2	2.2578
mmu-miR-344g-5p	0.219437	0	0.299501	0	0	0.645086
mmu-miR-344h-3p	1.97493	0.452574	0.299501	1.78593	0	0
mmu-miR-344h-3p	1.97493	0.452574	0.299501	1.78593	0	0
mmu-miR-344h-5p	0.438873	0.452574	0.599002	0	2	0
mmu-miR-344h-5p	0	0	0.599002	0	0	0
mmu-miR-344h-5p	0	0	0.599002	0	0	0
mmu-miR-344i	0.219437	0	0	0.357186	0	0
mmu-miR-345-3p	400.691	300.057	158.137	223.956	214	218.684
mmu-miR-345-5p	76.8028	91.42	59.6007	70.7229	88	85.1513
mmu-miR-346-3p	0.65831	0.905148	1.79701	0.357186	2	0.322543
mmu-miR-346-5p	98.0881	77.3902	76.6723	97.5118	76	69.0242
mmu-miR-3470a	12.5079	32.5853	18.8686	18.2165	24	19.03
mmu-miR-3470b	21.0659	33.9431	44.0267	45.7198	62	37.7375
mmu-miR-3471	0.219437	0.452574	0	0	0	0
mmu-miR-3471	0.219437	0.452574	0	0	0	0.322543
mmu-miR-3472	0.438873	0.452574	0.599002	0.357186	0	0.322543
mmu-miR-3473a	1.31662	15.3875	7.48753	17.8593	20	5.16069
mmu-miR-3473b	0.65831	6.33604	3.29451	5.71498	2	1.61271
mmu-miR-3473c	0	0	0	0	0	0
mmu-miR-3473d	3.94986	5.43089	6.58902	5.00061	6	4.5156
mmu-miR-3473e	0.65831	3.16802	1.79701	2.85749	2	1.29017
mmu-miR-3473f	0	0	0.299501	0	0	0.322543
mmu-miR-3473g	1.75549	0.905148	3.89351	3.57186	2	2.90289
mmu-miR-3474	0	0	0	0	2	0.322543
mmu-miR-3475-3p	205.831	206.826	192.28	166.092	208	195.138
mmu-miR-3475-5p	0.438873	0	0	0	0	0
mmu-miR-34a-3p	0	0	0	1.42874	0	0
mmu-miR-34a-5p	38.6208	41.1842	35.3411	46.4342	58	50.3167
mmu-miR-34b-3p	19.7493	17.6504	14.6756	161.091	14	311.254
mmu-miR-34b-5p	22.602	20.8184	19.1681	192.166	26	399.631
mmu-miR-34c-3p	6.36366	4.07317	4.19301	45.0055	2	89.9895
mmu-miR-34c-5p	606.303	715.067	609.185	4859.16	628	11441.2
mmu-miR-350-3p	15.7994	18.103	20.9651	20.3596	24	20.6427
mmu-miR-350-5p	57.4924	52.046	52.7122	49.6489	62	52.897
mmu-miR-351-3p	0.438873	0.452574	0	1.07156	0	0
mmu-miR-351-5p	1694.05	1575.41	1448.99	1585.91	1430	1536.92
mmu-miR-3535	50.6898	37.1111	57.8037	31.0752	28	37.7375
mmu-miR-3544-3p	1.53606	0	0.599002	1.42874	2	0
mmu-miR-3544-5p	1.53606	0	0.299501	0.357186	0	0
mmu-miR-3547-3p	13.3856	4.97831	7.48753	1.07156	16	4.83814
mmu-miR-3547-5p	0.219437	0	0	0	0	0
mmu-miR-3552	122.884	72.8644	61.6972	74.2947	66	78.3779
mmu-miR-3569-3p	0.65831	0	0.299501	0	0	0
mmu-miR-3569-5p	0	0	0	0	0	0
mmu-miR-3572-3p	3.51098	2.26287	2.39601	3.57186	2	3.22543
mmu-miR-3572-5p	0	0	0.299501	0	0	0
mmu-miR-361-3p	327.619	382.425	350.716	296.465	380	381.568
mmu-miR-361-5p	931.947	758.967	757.139	915.111	806	822.162
mmu-miR-3618-3p	0	0	0	0	0	0
mmu-miR-3618-5p	0	0	0	0	0	0.322543
mmu-miR-3620-3p	0	0	0	0	0	0
mmu-miR-3620-5p	0	0	0	0.714372	0	0
mmu-miR-362-3p	17.9938	20.3658	17.3711	14.6446	20	30.9641
mmu-miR-362-5p	10.3135	6.33604	4.79202	7.8581	4	8.38612
mmu-miR-363-3p	7.68028	1.35772	3.89351	5.00061	4	6.12832
mmu-miR-363-5p	0	0	0.299501	0	0	0.645086
mmu-miR-365-1-5p	0.877746	0.452574	0	0.357186	2	0.967629
mmu-miR-365-2-5p	1.31662	0.905148	3.89351	0.714372	4	1.93526
mmu-miR-365-3p	90.6273	50.2357	93.1448	47.1486	58	68.3791
mmu-miR-365-3p	90.6273	50.2357	93.1448	47.1486	58	68.3791
mmu-miR-367-3p	0	0	0	0	0	0
mmu-miR-367-5p	0	0	0	0	0	0
mmu-miR-369-3p	2304.74	2470.6	1944.96	1823.44	2640	2114.59
mmu-miR-369-5p	4167.98	3472.15	3351.42	3401.48	3484	3017.39
mmu-miR-370-3p	1513.45	1334.19	1117.74	1506.61	1626	1199.54
mmu-miR-370-5p	134.734	126.721	97.3378	97.869	106	98.3756
mmu-miR-374b-3p	0	0	0	0	0	0
mmu-miR-374b-5p	82.5081	74.2221	59.0017	94.6544	76	79.9906
mmu-miR-374c-3p	34.4515	49.3306	47.0217	35.7186	66	62.8959
mmu-miR-374c-3p	0	0	0	0	0	0
mmu-miR-374c-5p	82.5081	74.2221	59.0017	94.6544	76	79.9906
mmu-miR-374c-5p	0	0	0	0	0	0
mmu-miR-375-3p	279.562	427.682	374.676	1585.91	524	2493.58
mmu-miR-375-5p	0	0	0	0	0	0
mmu-miR-376a-3p	350.879	381.52	323.761	364.33	362	387.374
mmu-miR-376a-5p	183.668	393.739	283.328	196.452	390	328.026
mmu-miR-376b-3p	1544.17	1324.68	1546.02	1525.54	1780	1367.9
mmu-miR-376b-5p	1773.27	1748.75	1569.98	1912.73	2038	1621.42
mmu-miR-376c-3p	238.089	252.536	230.316	191.452	220	228.683
mmu-miR-376c-5p	7.46084	9.95663	7.18802	7.8581	10	10.6439
mmu-miR-377-3p	46.5205	47.5203	43.7272	38.9333	62	44.8335
mmu-miR-377-5p	51.787	82.3685	80.8653	51.792	58	65.1537
mmu-miR-378a-3p	5313.66	4854.76	5267.62	4297.66	4136	4606.88
mmu-miR-378a-5p	13.6051	19.4607	22.1631	17.5021	18	22.9005
mmu-miR-378b	86.458	83.2736	64.0932	72.1516	82	74.5074
mmu-miR-378c	734.893	711.899	897.305	825.457	698	766.039
mmu-miR-378d	99.1853	91.42	86.8553	62.1504	60	78.0554
mmu-miR-379-3p	376.114	403.696	342.629	382.189	368	398.018
mmu-miR-379-5p	996.681	1034.58	362.696	673.296	894	661.213
mmu-miR-380-3p	2346.22	1880.45	1806.89	1567.33	1780	1452.41
mmu-miR-380-5p	37.9625	33.4905	32.9451	26.789	18	21.9329
mmu-miR-381-3p	18174.8	16394.9	16030.5	14697.5	16268	15458.8
mmu-miR-381-5p	9.21634	11.7669	10.183	6.07217	6	8.06357
mmu-miR-382-3p	140.001	165.19	115.008	101.798	224	136.758
mmu-miR-382-5p	1286.12	1001.55	707.122	798.668	1036	896.992
mmu-miR-383-3p	11.4107	8.14633	8.38603	5.00061	2	12.2566
mmu-miR-383-5p	4274.84	3180.24	4131.92	2123.47	3138	2878.37
mmu-miR-384-3p	733.138	538.563	530.416	600.43	652	543.162
mmu-miR-384-5p	2360.7	1979.56	1791.32	1902.37	2192	2005.57
mmu-miR-3960	0.438873	0	0.299501	0	0	0.322543
mmu-miR-3961	0	0	0	0	0	0
mmu-miR-3962	1.75549	0.905148	0.898503	3.92905	0	1.29017
mmu-miR-3963	1.31662	1.35772	4.19301	2.85749	4	0.645086
mmu-miR-3964	0.65831	1.8103	0.299501	1.07156	0	0.645086
mmu-miR-3965	0	0	0	0	0	0
mmu-miR-3966	0	0.452574	0	0	0	0.645086
mmu-miR-3967	0	0	0	0	0	0
mmu-miR-3968	102.916	59.7398	77.8703	98.5834	76	91.6022
mmu-miR-3969	0.65831	0.905148	0.898503	0.357186	0	0
mmu-miR-3970	16.4577	23.0813	25.1581	22.5027	24	18.7075
mmu-miR-3971	0	0	0	0	0	0
mmu-miR-409-3p	7709.03	7994.27	6895.41	6389.7	6138	6101.54
mmu-miR-409-5p	76.3639	33.0379	50.3162	47.1486	26	36.7699
mmu-miR-410-3p	42926.8	33367.8	35928.7	30299.8	34578	30740.9
mmu-miR-410-5p	8.33859	5.43089	7.48753	6.07217	10	4.19306
mmu-miR-411-3p	624.078	852.649	674.476	715.087	878	766.362
mmu-miR-411-5p	36545.4	40312.6	38389.1	33587.3	38620	35981
mmu-miR-412-3p	18.4327	14.4824	8.08653	16.0734	14	9.99883
mmu-miR-412-5p	224.922	208.184	153.045	113.942	188	94.1825
mmu-miR-421-3p	2381.98	2481.01	2295.68	2044.89	2310	2309.08
mmu-miR-421-5p	5.70535	8.14633	5.39102	6.07217	6	8.70866
mmu-miR-423-3p	1888.25	1708.47	1502.9	1351.59	1490	1532.08
mmu-miR-423-5p	356.804	304.582	1583.46	765.45	688	469.3
mmu-miR-425-3p	57.9312	106.355	67.6872	69.6513	150	80.6357
mmu-miR-425-5p	1278.44	1388.5	1244.13	1415.53	1460	1578.85
mmu-miR-429-3p	31.8183	12.2195	7.18802	142.874	4	11.9341
mmu-miR-429-5p	0	0	0	0	0	0
mmu-miR-431-3p	726.554	509.598	512.147	475.058	502	415.113
mmu-miR-431-5p	949.941	1008.79	1034.78	542.566	890	1020.53
mmu-miR-432	0	0	0	0	0	0
mmu-miR-433-3p	3885.12	3126.83	2805.73	2661.39	3008	2816.77
mmu-miR-433-5p	173.574	152.065	167.122	133.945	156	115.47
mmu-miR-434-3p	58886.7	109466	90298.7	61066.3	105900	90884.9
mmu-miR-434-5p	9625.15	9750.25	9954.52	9284.7	9716	8881.86
mmu-miR-448-3p	160.189	159.306	138.369	427.909	120	633.152
mmu-miR-448-5p	58.809	50.6883	44.3262	49.2917	52	57.4126
mmu-miR-449a-3p	0	0	0	0	0	0
mmu-miR-449a-5p	23.9186	23.0813	47.3212	14.2874	28	22.9005
mmu-miR-449b	0	0	0	0	0	0
mmu-miR-449c-3p	0	0	0	0	0	0
mmu-miR-449c-5p	0.877746	0	0.299501	0	0	0.322543
mmu-miR-450a-1-3p	0.219437	0.452574	0.299501	0	0	0
mmu-miR-450a-2-3p	0	0	0.299501	0	0	0
mmu-miR-450a-5p	16.2383	19.4607	12.579	11.43	16	17.4173
mmu-miR-450a-5p	16.2383	19.4607	12.579	11.43	16	17.4173
mmu-miR-450b-3p	1.09718	1.35772	0.299501	0	0	0.645086
mmu-miR-450b-5p	16.4577	31.2276	23.0616	19.2881	8	25.8034
mmu-miR-451a	213.731	188.271	176.107	198.596	172	435.433
mmu-miR-451b	0	0	0	0	0	0
mmu-miR-452-3p	0	0	0	0	0	0
mmu-miR-452-5p	0	0	0	0.357186	0	0
mmu-miR-453	0	0	0	0	0	0
mmu-miR-455-3p	37.3042	56.5718	41.0316	27.1462	42	80.6357
mmu-miR-455-5p	17.5549	24.439	24.2596	21.7884	22	30.319
mmu-miR-463-3p	0	0	0	0	0	0
mmu-miR-463-5p	0	0	0	0	0	0.322543
mmu-miR-465a-3p	0	0	0	0.714372	0	0
mmu-miR-465a-3p	0	0	0	0.714372	0	0
mmu-miR-465a-3p	0	0	0	0.714372	0	0
mmu-miR-465a-3p	0	0	0	0.714372	0	0
mmu-miR-465a-3p	0	0	0	0.714372	0	0
mmu-miR-465a-5p	0	0	0	0	0	0
mmu-miR-465b-3p	0	0	0	0.714372	0	0
mmu-miR-465b-3p	0	0	0	0.714372	0	0
mmu-miR-465b-3p	0	0	0	0.714372	0	0
mmu-miR-465b-3p	0	0	0	0.714372	0	0
mmu-miR-465b-3p	0	0	0	0.714372	0	0
mmu-miR-465b-5p	0	0	0	0	0	0
mmu-miR-465b-5p	0	0	0	0	0	0
mmu-miR-465c-3p	0	0	0	0.714372	0	0
mmu-miR-465c-3p	0	0	0	0.714372	0	0
mmu-miR-465c-3p	0	0	0	0.714372	0	0
mmu-miR-465c-3p	0	0	0	0.714372	0	0
mmu-miR-465c-3p	0	0	0	0.714372	0	0
mmu-miR-465c-5p	0.438873	0	0	0	0	0
mmu-miR-465c-5p	0.438873	0	0	0	0	0
mmu-miR-465d-3p	0	0	0	0	0	0
mmu-miR-465d-5p	0	0	0	0	0	0
mmu-miR-466a-3p	34.8904	31.2276	22.4626	16.7878	14	17.7399
mmu-miR-466a-3p	35.9876	34.8482	23.6606	17.5021	18	18.3849
mmu-miR-466a-3p	35.9876	34.8482	23.6606	17.5021	18	18.3849
mmu-miR-466a-3p	35.9876	34.8482	23.6606	17.5021	18	18.3849
mmu-miR-466a-3p	35.9876	34.8482	23.6606	17.5021	18	18.3849
mmu-miR-466a-3p	35.9876	34.8482	23.6606	17.5021	18	18.3849
mmu-miR-466a-3p	35.9876	34.8482	23.6606	17.5021	18	18.3849
mmu-miR-466a-3p	35.9876	34.8482	23.6606	17.5021	18	18.3849
mmu-miR-466a-3p	35.9876	34.8482	23.6606	17.5021	18	18.3849
mmu-miR-466a-3p	35.9876	34.8482	23.6606	17.5021	18	18.3849
mmu-miR-466a-3p	35.9876	34.8482	23.6606	17.5021	18	18.3849
mmu-miR-466a-3p	35.9876	34.8482	23.6606	17.5021	18	18.3849
mmu-miR-466a-3p	35.9876	34.8482	23.6606	17.1449	18	18.3849
mmu-miR-466a-5p	0.877746	1.35772	0	0.714372	0	0.645086
mmu-miR-466b-3p	34.8904	31.2276	22.4626	16.4306	14	17.7399
mmu-miR-466b-3p	35.9876	34.8482	23.6606	17.1449	18	18.3849
mmu-miR-466b-3p	35.9876	34.8482	23.6606	17.1449	18	18.3849
mmu-miR-466b-3p	30.9406	26.7019	16.4726	13.5731	14	11.289
mmu-miR-466b-3p	35.9876	34.8482	23.6606	17.1449	18	18.3849
mmu-miR-466b-3p	35.9876	34.8482	23.6606	17.1449	18	18.3849
mmu-miR-466b-3p	35.9876	34.8482	23.6606	17.1449	18	18.3849
mmu-miR-466b-3p	35.9876	34.8482	23.6606	17.1449	18	18.3849
mmu-miR-466b-3p	35.9876	34.8482	23.6606	17.1449	18	18.3849
mmu-miR-466b-3p	35.9876	34.8482	23.6606	17.1449	18	18.3849
mmu-miR-466b-3p	35.9876	34.8482	23.6606	17.1449	18	18.3849
mmu-miR-466b-3p	35.9876	34.8482	23.6606	17.1449	18	18.3849
mmu-miR-466b-3p	35.9876	34.8482	23.6606	17.1449	18	18.3849
mmu-miR-466b-3p	35.9876	34.8482	23.6606	17.1449	18	18.3849
mmu-miR-466b-5p	3.07211	1.8103	1.79701	2.14312	2	4.5156
mmu-miR-466b-5p	2.4138	1.8103	1.79701	2.14312	2	3.87052
mmu-miR-466b-5p	3.07211	1.8103	1.79701	2.14312	2	4.5156
mmu-miR-466b-5p	3.07211	1.8103	1.79701	2.14312	2	4.5156
mmu-miR-466b-5p	3.07211	1.8103	1.79701	2.14312	2	4.5156
mmu-miR-466b-5p	3.07211	1.8103	1.79701	2.14312	2	4.5156
mmu-miR-466b-5p	3.07211	1.8103	1.79701	2.14312	2	4.5156
mmu-miR-466b-5p	0.438873	0.905148	0.299501	0	0	1.61271
mmu-miR-466b-5p	0.438873	0.905148	0.299501	0	0	1.61271
mmu-miR-466b-5p	3.07211	1.8103	1.79701	2.14312	2	4.5156
mmu-miR-466c-3p	34.8904	31.2276	22.4626	16.4306	14	17.7399
mmu-miR-466c-3p	35.9876	34.8482	23.6606	17.1449	18	18.3849
mmu-miR-466c-3p	35.9876	34.8482	23.6606	17.1449	18	18.3849
mmu-miR-466c-3p	30.9406	26.7019	16.4726	13.5731	14	11.289
mmu-miR-466c-3p	35.9876	34.8482	23.6606	17.1449	18	18.3849
mmu-miR-466c-3p	35.9876	34.8482	23.6606	17.1449	18	18.3849
mmu-miR-466c-3p	35.9876	34.8482	23.6606	17.1449	18	18.3849
mmu-miR-466c-3p	35.9876	34.8482	23.6606	17.1449	18	18.3849
mmu-miR-466c-3p	35.9876	34.8482	23.6606	17.1449	18	18.3849
mmu-miR-466c-3p	35.9876	34.8482	23.6606	17.1449	18	18.3849
mmu-miR-466c-3p	35.9876	34.8482	23.6606	17.1449	18	18.3849
mmu-miR-466c-3p	35.9876	34.8482	23.6606	17.1449	18	18.3849
mmu-miR-466c-3p	35.9876	34.8482	23.6606	17.1449	18	18.3849
mmu-miR-466c-3p	35.9876	34.8482	23.6606	17.1449	18	18.3849
mmu-miR-466c-5p	2.85268	2.26287	1.49751	0.714372	4	1.61271
mmu-miR-466c-5p	2.85268	2.26287	1.49751	0.714372	4	1.61271
mmu-miR-466c-5p	2.85268	2.26287	1.49751	0.714372	4	1.61271
mmu-miR-466d-3p	15.3606	14.0298	9.88353	8.57247	10	7.74103
mmu-miR-466d-5p	9.87464	10.8618	10.4825	4.64342	10	3.22543
mmu-miR-466d-5p	9.87464	10.8618	10.4825	4.64342	10	3.22543
mmu-miR-466e-3p	34.8904	31.2276	22.4626	16.7878	14	17.7399
mmu-miR-466e-3p	35.9876	34.8482	23.6606	17.5021	18	18.3849
mmu-miR-466e-3p	35.9876	34.8482	23.6606	17.5021	18	18.3849
mmu-miR-466e-3p	35.9876	34.8482	23.6606	17.5021	18	18.3849
mmu-miR-466e-3p	35.9876	34.8482	23.6606	17.5021	18	18.3849
mmu-miR-466e-3p	35.9876	34.8482	23.6606	17.5021	18	18.3849
mmu-miR-466e-3p	35.9876	34.8482	23.6606	17.5021	18	18.3849
mmu-miR-466e-3p	35.9876	34.8482	23.6606	17.5021	18	18.3849
mmu-miR-466e-3p	35.9876	34.8482	23.6606	17.5021	18	18.3849
mmu-miR-466e-3p	35.9876	34.8482	23.6606	17.5021	18	18.3849
mmu-miR-466e-3p	35.9876	34.8482	23.6606	17.5021	18	18.3849
mmu-miR-466e-3p	35.9876	34.8482	23.6606	17.5021	18	18.3849
mmu-miR-466e-3p	35.9876	34.8482	23.6606	17.1449	18	18.3849
mmu-miR-466e-5p	0.438873	0.905148	0.299501	0	0	1.61271
mmu-miR-466e-5p	0.438873	0.905148	0.299501	0	0	1.61271
mmu-miR-466f	0	0	0	0	2	0
mmu-miR-466f	0	0	0	0	2	0
mmu-miR-466f	0	0	0	0	2	0
mmu-miR-466f	0	0	0	0	2	0
mmu-miR-466f-3p	0	0	0	0	0	0
mmu-miR-466f-3p	2.4138	3.62059	2.99501	2.14312	4	1.93526
mmu-miR-466f-3p	1.97493	3.62059	2.69551	1.78593	6	0.967629
mmu-miR-466f-5p	0	0	0	0	2	0
mmu-miR-466f-5p	0	0	0	0	2	0
mmu-miR-466f-5p	0	0	0	0	2	0
mmu-miR-466f-5p	0	0	0	0	2	0
mmu-miR-466g	9.43577	5.88346	11.6805	5.35779	4	5.48323
mmu-miR-466h-3p	2.85268	1.35772	1.198	0.714372	0	0.322543
mmu-miR-466h-3p	3.07211	1.35772	1.198	0.714372	0	0.645086
mmu-miR-466h-5p	1.97493	3.16802	1.49751	0.714372	2	0.967629
mmu-miR-466i-3p	0.219437	0.452574	0.599002	2.14312	0	0.322543
mmu-miR-466i-5p	1.97493	3.84688	4.79202	6.78654	0	9.19247
mmu-miR-466i-5p	2.85268	5.88346	6.43927	9.64403	1	11.9341
mmu-miR-466i-5p	1.53606	4.29945	4.49252	6.78654	0	8.38612
mmu-miR-466j	0	0	0	0	0	0
mmu-miR-466k	1.09718	0.905148	0	0.714372	0	0
mmu-miR-466l-3p	0	0	0	0	0	0
mmu-miR-466l-5p	0	0	0	0	0	0
mmu-miR-466m-3p	0	0	0	0.714372	0	0
mmu-miR-466m-5p	0	0	0	0	2	0
mmu-miR-466m-5p	0	0	0	0	2	0
mmu-miR-466m-5p	0	0	0	0	2	0
mmu-miR-466m-5p	0	0	0	0	2	0
mmu-miR-466m-5p	0	0	0	0	2	0
mmu-miR-466m-5p	0	0	0	0	2	0
mmu-miR-466m-5p	0	0	0	0	2	0
mmu-miR-466m-5p	0	0	0	0	2	0
mmu-miR-466m-5p	0	0	0	0	2	0
mmu-miR-466m-5p	0	0	0	0	2	0
mmu-miR-466n-3p	0.219437	0	0	0	0	0.645086
mmu-miR-466n-5p	9.87464	10.8618	10.4825	4.64342	10	3.22543
mmu-miR-466n-5p	9.87464	10.8618	10.4825	4.64342	10	3.22543
mmu-miR-466o-3p	0.219437	0.452574	0.299501	0	0	0.322543
mmu-miR-466o-5p	3.07211	1.8103	1.79701	2.14312	2	4.5156
mmu-miR-466o-5p	2.4138	1.8103	1.79701	2.14312	2	3.87052
mmu-miR-466o-5p	3.07211	1.8103	1.79701	2.14312	2	4.5156
mmu-miR-466o-5p	3.07211	1.8103	1.79701	2.14312	2	4.5156
mmu-miR-466o-5p	3.07211	1.8103	1.79701	2.14312	2	4.5156
mmu-miR-466o-5p	3.07211	1.8103	1.79701	2.14312	2	4.5156
mmu-miR-466o-5p	3.07211	1.8103	1.79701	2.14312	2	4.5156
mmu-miR-466o-5p	0.438873	0.905148	0.299501	0	0	1.61271
mmu-miR-466o-5p	0.438873	0.905148	0.299501	0	0	1.61271
mmu-miR-466o-5p	3.07211	1.8103	1.79701	2.14312	2	4.5156
mmu-miR-466p-3p	34.8904	31.2276	22.4626	16.4306	14	17.7399
mmu-miR-466p-3p	35.9876	34.8482	23.6606	17.1449	18	18.3849
mmu-miR-466p-3p	35.9876	34.8482	23.6606	17.1449	18	18.3849
mmu-miR-466p-3p	30.9406	26.7019	16.4726	13.5731	14	11.289
mmu-miR-466p-3p	35.9876	34.8482	23.6606	17.1449	18	18.3849
mmu-miR-466p-3p	35.9876	34.8482	23.6606	17.1449	18	18.3849
mmu-miR-466p-3p	35.9876	34.8482	23.6606	17.1449	18	18.3849
mmu-miR-466p-3p	35.9876	34.8482	23.6606	17.1449	18	18.3849
mmu-miR-466p-3p	35.9876	34.8482	23.6606	17.1449	18	18.3849
mmu-miR-466p-3p	35.9876	34.8482	23.6606	17.1449	18	18.3849
mmu-miR-466p-3p	35.9876	34.8482	23.6606	17.1449	18	18.3849
mmu-miR-466p-3p	35.9876	34.8482	23.6606	17.1449	18	18.3849
mmu-miR-466p-3p	35.9876	34.8482	23.6606	17.1449	18	18.3849
mmu-miR-466p-3p	35.9876	34.8482	23.6606	17.1449	18	18.3849
mmu-miR-466p-5p	0.877746	1.35772	0	0.714372	0	0.645086
mmu-miR-466p-5p	3.07211	1.8103	0.599002	1.07156	0	2.58034
mmu-miR-466q	1.75549	1.35772	1.49751	1.78593	0	1.61271
mmu-miR-467a-3p	12.069	17.6504	11.98	14.2874	26	12.2566
mmu-miR-467a-3p	12.069	17.6504	11.98	14.2874	26	12.2566
mmu-miR-467a-3p	12.069	17.6504	11.98	14.2874	26	12.2566
mmu-miR-467a-3p	12.069	17.6504	11.98	14.2874	26	12.2566
mmu-miR-467a-3p	12.069	17.6504	11.98	14.2874	26	12.2566
mmu-miR-467a-3p	12.069	17.6504	11.98	14.2874	26	12.2566
mmu-miR-467a-3p	12.069	17.6504	11.98	14.2874	26	12.2566
mmu-miR-467a-3p	12.069	17.6504	11.98	14.2874	26	12.2566
mmu-miR-467a-3p	12.069	17.6504	11.98	14.2874	26	12.2566
mmu-miR-467a-3p	12.069	17.6504	11.98	14.2874	26	12.2566
mmu-miR-467a-3p	12.069	17.6504	11.98	14.2874	26	12.2566
mmu-miR-467a-5p	95.8938	92.3251	75.4743	60.3645	88	64.5086
mmu-miR-467a-5p	95.8938	92.3251	75.4743	60.3645	88	64.5086
mmu-miR-467a-5p	95.8938	92.3251	75.4743	60.3645	88	64.5086
mmu-miR-467a-5p	95.8938	92.3251	75.4743	60.3645	88	64.5086
mmu-miR-467a-5p	95.8938	92.3251	75.4743	60.3645	88	64.5086
mmu-miR-467a-5p	95.8938	92.3251	75.4743	60.3645	88	64.5086
mmu-miR-467a-5p	95.8938	92.3251	75.4743	60.3645	88	64.5086
mmu-miR-467a-5p	95.8938	92.3251	75.4743	60.3645	88	64.5086
mmu-miR-467a-5p	95.8938	92.3251	75.4743	60.3645	88	64.5086
mmu-miR-467a-5p	95.8938	92.3251	75.4743	60.3645	88	64.5086
mmu-miR-467a-5p	95.8938	92.3251	75.4743	60.3645	88	64.5086
mmu-miR-467b-3p	0.438873	0	0.299501	0.357186	0	0
mmu-miR-467b-5p	95.8938	92.3251	75.4743	60.3645	88	64.5086
mmu-miR-467b-5p	95.8938	92.3251	75.4743	60.3645	88	64.5086
mmu-miR-467b-5p	95.8938	92.3251	75.4743	60.3645	88	64.5086
mmu-miR-467b-5p	95.8938	92.3251	75.4743	60.3645	88	64.5086
mmu-miR-467b-5p	95.8938	92.3251	75.4743	60.3645	88	64.5086
mmu-miR-467b-5p	95.8938	92.3251	75.4743	60.3645	88	64.5086
mmu-miR-467b-5p	95.8938	92.3251	75.4743	60.3645	88	64.5086
mmu-miR-467b-5p	95.8938	92.3251	75.4743	60.3645	88	64.5086
mmu-miR-467b-5p	95.8938	92.3251	75.4743	60.3645	88	64.5086
mmu-miR-467b-5p	95.8938	92.3251	75.4743	60.3645	88	64.5086
mmu-miR-467b-5p	95.8938	92.3251	75.4743	60.3645	88	64.5086
mmu-miR-467c-3p	0.219437	0.452574	0	0.357186	0	0
mmu-miR-467c-5p	23.9186	24.439	17.6706	23.9315	14	22.578
mmu-miR-467d-3p	12.069	17.6504	11.98	14.2874	26	12.2566
mmu-miR-467d-3p	12.069	17.6504	11.98	14.2874	26	12.2566
mmu-miR-467d-3p	12.069	17.6504	11.98	14.2874	26	12.2566
mmu-miR-467d-3p	12.069	17.6504	11.98	14.2874	26	12.2566
mmu-miR-467d-3p	12.069	17.6504	11.98	14.2874	26	12.2566
mmu-miR-467d-3p	12.069	17.6504	11.98	14.2874	26	12.2566
mmu-miR-467d-3p	12.069	17.6504	11.98	14.2874	26	12.2566
mmu-miR-467d-3p	12.069	17.6504	11.98	14.2874	26	12.2566
mmu-miR-467d-3p	12.069	17.6504	11.98	14.2874	26	12.2566
mmu-miR-467d-3p	12.069	17.6504	11.98	14.2874	26	12.2566
mmu-miR-467d-3p	12.069	17.6504	11.98	14.2874	26	12.2566
mmu-miR-467d-5p	84.0442	81.4633	73.6773	52.5064	54	56.445
mmu-miR-467e-3p	0.219437	0.905148	0	0.714372	0	0.322543
mmu-miR-467e-5p	35.3293	31.6802	23.0616	19.2881	30	29.3514
mmu-miR-467f	0.219437	0	0	0	0	0
mmu-miR-467g	0	0.452574	0	0	0	0.322543
mmu-miR-467h	0.438873	1.35772	0.299501	0.714372	0	0.645086
mmu-miR-468-3p	0	0	0	0	0	0
mmu-miR-468-5p	0	0	0	0	0	0
mmu-miR-470-3p	0	0	0	0	0	0
mmu-miR-470-5p	0.65831	0	0.898503	0	0	0
mmu-miR-471-3p	0	0	0	0	0	0
mmu-miR-471-5p	0	0	0	0	0	0
mmu-miR-483-3p	1.97493	0	0.299501	3.57186	2	2.90289
mmu-miR-483-5p	0.877746	0.452574	1.49751	3.92905	0	1.61271
mmu-miR-484	1322.32	935.47	894.909	871.892	836	870.543
mmu-miR-485-3p	1647.75	904.695	635.541	814.027	688	539.614
mmu-miR-485-5p	1439.94	1141.39	1436.11	1187.64	1098	965.371
mmu-miR-486a-3p	27.2101	37.5636	26.0566	40.362	34	29.674
mmu-miR-486a-5p	19903.6	12472	13984.6	17964	15330	15871
mmu-miR-486a-5p	19851.3	12442.2	13946	17929.3	15292	15839.1
mmu-miR-486b-3p	27.2101	37.5636	26.0566	40.362	34	29.674
mmu-miR-486b-3p	3.73042	6.78861	5.69052	7.8581	8	3.87052
mmu-miR-486b-5p	19903.6	12472	13984.6	17964	15330	15871
mmu-miR-486b-5p	19851.3	12442.2	13946	17929.3	15292	15839.1
mmu-miR-487b-3p	4633.18	3636.88	3540.7	3127.88	3538	2981.91
mmu-miR-487b-5p	4.8276	0.905148	2.39601	3.21468	4	2.58034
mmu-miR-488-3p	2304.74	3302.89	3227.72	2798.91	3336	3512.49
mmu-miR-488-5p	351.098	367.943	372.28	300.751	386	331.574
mmu-miR-489-3p	3.29155	1.8103	0	0.714372	6	2.2578
mmu-miR-489-5p	0	0	0	0	0	0
mmu-miR-490-3p	227.995	319.517	283.028	183.951	286	319.318
mmu-miR-490-5p	22.3825	28.0596	19.1681	23.5743	32	31.6092
mmu-miR-491-3p	3.29155	2.26287	2.09651	1.42874	0	3.22543
mmu-miR-491-5p	5.70535	9.95663	7.18802	9.28684	2	13.8693
mmu-miR-493-3p	12.069	10.8618	7.78703	10.3584	6	7.41849
mmu-miR-493-5p	57.7118	79.2005	62.8952	57.8642	80	54.8323
mmu-miR-494-3p	2.4138	4.97831	2.69551	2.5003	4	7.09594
mmu-miR-494-5p	0	0.452574	0.299501	0.714372	0	0
mmu-miR-495-3p	211.317	163.379	162.929	134.659	146	180.302
mmu-miR-495-5p	2.4138	2.26287	2.99501	1.42874	6	2.2578
mmu-miR-496a-3p	269.029	242.127	239.002	217.526	194	174.496
mmu-miR-496a-5p	0.219437	0.452574	0.299501	0	6	0.645086
mmu-miR-496b	0	0	0	0	0	0
mmu-miR-497a-3p	1.53606	0	1.49751	2.85749	2	1.93526
mmu-miR-497a-5p	180.157	287.384	217.438	268.604	276	328.026
mmu-miR-497b	0.219437	0	0	0.357186	0	0
mmu-miR-499-3p	0	0	0	0.714372	0	0.645086
mmu-miR-499-5p	2.4138	4.07317	4.49252	4.28623	2	6.45086
mmu-miR-500-3p	56.6146	52.9512	41.9301	47.5058	32	67.0889
mmu-miR-500-5p	1.97493	2.26287	1.198	0	0	0.322543
mmu-miR-501-3p	150.753	68.3387	99.7338	89.2966	110	81.6034
mmu-miR-501-5p	4.38873	3.62059	2.69551	2.14312	4	3.22543
mmu-miR-503-3p	4.8276	3.16802	2.99501	3.57186	4	3.87052
mmu-miR-503-5p	0.219437	0	0	0.714372	0	1.61271
mmu-miR-504-3p	0	0	1.79701	1.07156	0	0.322543
mmu-miR-504-5p	56.1758	57.0243	35.0416	31.0752	32	36.7699
mmu-miR-5046	0	0	0	0	0	0
mmu-miR-505-3p	5.92479	11.3144	8.38603	4.64342	2	5.80577
mmu-miR-505-5p	9.65521	7.24118	9.28453	6.42935	2	5.48323
mmu-miR-509-3p	0	0	0	0	0	0
mmu-miR-509-5p	0	0	0	0	0	0
mmu-miR-5098	0	0	0	0	0	0
mmu-miR-5099	279.782	289.647	305.491	245.03	296	288.676
mmu-miR-5100	5.04704	209.089	33.5441	53.2207	226	7.09594
mmu-miR-5101	0	0.452574	0	0	0	0.322543
mmu-miR-5103	0	0	0	0	0	0
mmu-miR-5104	0	0	0	0	0	0
mmu-miR-5106	0	0	0.299501	0	0	0.645086
mmu-miR-5107-3p	0	0	0	0	0	0
mmu-miR-5107-5p	0	0	0.299501	0	0	0
mmu-miR-5108	0.438873	0	0.299501	0	0	0
mmu-miR-5110	0	0	0	0	0	0
mmu-miR-5112	0	0	0	0.357186	0	0
mmu-miR-5113	0.219437	0.905148	4.19301	0.357186	0	0.645086
mmu-miR-511-3p	0.438873	0.905148	1.198	1.07156	0	2.58034
mmu-miR-5114	0.65831	1.35772	0	0	2	0
mmu-miR-511-5p	0.877746	0	0	1.07156	2	0.322543
mmu-miR-5116	0	0	0	0	0	0
mmu-miR-5118	0	0	0	0	0	0
mmu-miR-5119	1.75549	7.69376	2.69551	8.21528	44	1.93526
mmu-miR-5120	0	0	0	0	0	0
mmu-miR-5121	3.07211	9.50405	7.48753	1.07156	2	0
mmu-miR-5122	3.51098	0.452574	0.898503	3.21468	4	1.29017
mmu-miR-5123	0	0.452574	0	0.357186	0	0.645086
mmu-miR-5124a	1.75549	1.35772	0.898503	0.714372	2	0
mmu-miR-5124b	0	0	0	0	0	0
mmu-miR-5125	0	0	0	0.714372	0	0
mmu-miR-5126	18.6521	92.3251	20.9651	41.0764	66	29.0289
mmu-miR-5127	0	0	0	0	0	0
mmu-miR-5128	3.73042	2.71544	4.19301	3.92905	2	3.22543
mmu-miR-5129-3p	6.5831	14.9349	10.183	8.92966	8	18.0624
mmu-miR-5129-5p	0.65831	1.8103	0.898503	4.28623	0	1.93526
mmu-miR-5130	0	0.452574	0	0	0	0
mmu-miR-5131	0	0	0.299501	0	0	0
mmu-miR-5132-3p	0.438873	0	0.299501	0	0	0
mmu-miR-5132-5p	0.438873	0.452574	0	0.357186	2	0.645086
mmu-miR-5133	0	0	0	0	0	0
mmu-miR-5134-3p	0.438873	0.905148	0.599002	0	0	0.645086
mmu-miR-5134-5p	0	0	0.599002	0.357186	2	0
mmu-miR-5135	0	0	0	0	0	0
mmu-miR-5136	0	0	0	0	0	0
mmu-miR-532-3p	64.2949	55.214	58.4027	53.5779	46	78.3779
mmu-miR-532-5p	1407.25	1045.9	957.205	803.312	964	1036.65
mmu-miR-539-3p	11.4107	16.2927	10.183	13.5731	12	15.1595
mmu-miR-539-5p	73.2918	52.9512	37.1381	47.5058	46	48.3814
mmu-miR-540-3p	1088.41	996.568	1142.6	1023.7	994	860.545
mmu-miR-540-5p	120.251	145.276	118.602	170.735	202	161.271
mmu-miR-541-3p	2.19437	3.16802	1.79701	2.85749	6	1.29017
mmu-miR-541-5p	39765	31675.2	36967.4	37160.9	35688	30059.4
mmu-miR-542-3p	25.2352	31.2276	30.5491	22.1455	38	28.3838
mmu-miR-542-5p	10.7524	6.33604	8.38603	6.07217	4	8.06357
mmu-miR-543-3p	367.776	247.558	242.296	236.457	254	238.682
mmu-miR-543-5p	41.4735	32.1328	32.9451	26.789	18	21.6104
mmu-miR-544-3p	26.3324	18.103	22.1631	18.2165	16	20.3202
mmu-miR-544-5p	57.2729	37.5636	30.2496	36.7902	44	29.9965
mmu-miR-546	0	0	0.299501	0	0	0
mmu-miR-547-3p	0.877746	2.26287	2.39601	2.14312	0	2.2578
mmu-miR-547-5p	0	0	0	0.357186	0	0.322543
mmu-miR-551b-3p	42.3513	76.485	62.8952	135.016	94	102.246
mmu-miR-551b-5p	3.94986	7.24118	5.69052	8.92966	12	4.19306
mmu-miR-5615-3p	0.219437	0	0	0	0	0
mmu-miR-5615-3p	0.219437	0	0	0	0	0
mmu-miR-5615-5p	5.26648	4.52574	3.29451	5.35779	4	5.80577
mmu-miR-5615-5p	5.26648	4.52574	3.29451	5.35779	4	5.80577
mmu-miR-5616-3p	0	0	0	0	0	0
mmu-miR-5616-5p	0	0	0.299501	0	0	0
mmu-miR-5617-3p	2.85268	1.8103	2.69551	1.78593	0	2.2578
mmu-miR-5617-5p	2.19437	1.35772	1.198	0	2	0.322543
mmu-miR-5618-3p	0	0	0	0	0	0
mmu-miR-5618-5p	0	0	0	0	0	0
mmu-miR-5619-3p	0	0	0	0	0	0
mmu-miR-5619-5p	0	0	0	0	0	0
mmu-miR-5620-3p	0	0	0	0	0	0
mmu-miR-5620-5p	0	0.452574	0.299501	0.357186	0	0
mmu-miR-5621-3p	0.877746	1.35772	0.599002	1.07156	0	0.322543
mmu-miR-5621-5p	0	0	0	0	0	0
mmu-miR-5622-3p	0	0	0	0	0	0
mmu-miR-5622-5p	0	0	0	0	0	0
mmu-miR-5623-3p	0	0	0	0	0	0
mmu-miR-5623-5p	0	0.452574	0.599002	0	0	0
mmu-miR-5624-3p	0	0	0	0	0	0.322543
mmu-miR-5624-5p	0.438873	0	0.299501	0	0	0
mmu-miR-5625-3p	0	0	0	0	0	0
mmu-miR-5625-5p	0	0	0	0	0	0
mmu-miR-5626-3p	0.65831	0	0.898503	0.357186	2	0.967629
mmu-miR-5626-5p	0	0	0.599002	0	0	0
mmu-miR-5627-3p	1.09718	0	0.599002	0.357186	0	0.645086
mmu-miR-5627-5p	0.65831	0	0	0	0	0
mmu-miR-568	0	0	0	0	0	0
mmu-miR-5709-3p	0	0	0	0.357186	0	0
mmu-miR-5709-5p	3.73042	1.8103	0.299501	1.07156	0	1.29017
mmu-miR-5710	0.219437	0	0	0	0	0
mmu-miR-574-3p	36.8653	56.5718	47.6207	37.1474	40	36.7699
mmu-miR-574-5p	23.0408	19.9133	24.2596	27.8605	18	25.1583
mmu-miR-582-3p	1725.87	1656.42	1612.51	1034.05	1572	1333.39
mmu-miR-582-5p	128.37	97.3034	104.825	78.581	120	101.601
mmu-miR-590-3p	0	0	0	0	0	0
mmu-miR-590-5p	0	0	0	0	0	0
mmu-miR-592-3p	0.219437	0	0	0	0	0
mmu-miR-592-5p	725.677	867.584	792.18	573.641	886	774.426
mmu-miR-598-3p	1117.81	620.026	721.797	648.293	766	642.506
mmu-miR-598-5p	4.8276	2.71544	3.89351	0.714372	6	2.2578
mmu-miR-599	0	0	0	0	0	0
mmu-miR-615-3p	0	0	0.299501	0	0	0
mmu-miR-615-5p	0	0	0	0	0	0
mmu-miR-6236	0.65831	10.8618	5.99002	7.50091	30	5.80577
mmu-miR-6237	0	0	0	0	0	0
mmu-miR-6238	0.65831	4.97831	1.79701	2.14312	8	0.967629
mmu-miR-6239	0	0	0.599002	0	0	0
mmu-miR-6240	68.0253	1420.63	573.544	986.191	3586	205.782
mmu-miR-6241	0	0	0	0	0	0
mmu-miR-6244	0	0	0	0	0	0
mmu-miR-6335	0	0	0	0	0	0
mmu-miR-6336	0	0	0	0	0	0
mmu-miR-6337	0	0	0	0	0	0
mmu-miR-6338	0	0	0	0	0	0
mmu-miR-6339	0	0	0	0	0	0
mmu-miR-6340	0	0	0	0	0	0
mmu-miR-6341	0	0	0	0	0	0
mmu-miR-6342	0	0	0	0	0	0
mmu-miR-6343	0	0	0	0	0	0
mmu-miR-6344	0	0	0	0	0	0
mmu-miR-6345	0	0	0	0	0	0
mmu-miR-6346	0	0	0	0	0	0
mmu-miR-6347	0	0	0	0	0	0
mmu-miR-6348	0	0	0	0	0	0
mmu-miR-6349	0	0	0	0	0	0
mmu-miR-6350	0	0	0	0	0	0
mmu-miR-6351	0	0	0	0	0	0
mmu-miR-6352	0	0	0	0	0	0
mmu-miR-6353	0	0	0	0	0	0
mmu-miR-6354	0	0	0	0	0	0
mmu-miR-6355	0	0	0	0	0	0
mmu-miR-6356	0	0	0	0	0	0
mmu-miR-6357	0	0	0	0	0	0
mmu-miR-6358	0	0	0	0	0	0
mmu-miR-6359	0	0	0	0	0	0
mmu-miR-6360	0	0	0	0	0	0
mmu-miR-6361	0	0	0	0	0	0
mmu-miR-6362	0	0	0	0	0	0
mmu-miR-6363	0	0	0	0	0	0
mmu-miR-6364	0	0	0	0	0	0
mmu-miR-6365	0	0	0	0	0	0
mmu-miR-6366	0	0	0	0	0	0
mmu-miR-6367	0	0	0	0	0	0
mmu-miR-6368	0	0	0	0	0	0
mmu-miR-6369	0	0	0	0	0	0
mmu-miR-6370	0	0	0	0	0	0
mmu-miR-6371	0	0	0	0	0	0
mmu-miR-6372	0	0	0	0	0	0
mmu-miR-6373	0	0	0	0	0	0
mmu-miR-6374	0	0	0	0	0	0
mmu-miR-6375	0	0	0	0	0	0
mmu-miR-6376	0	0	0	0	0	0
mmu-miR-6377	0	0	0	0	0	0
mmu-miR-6378	0	0	0	0	0	0
mmu-miR-6379	0	0	0	0	0	0
mmu-miR-6380	0	0	0.299501	0.714372	2	0.645086
mmu-miR-6381	0	0	0	0	0	0
mmu-miR-6382	0	0	0	0	0	0
mmu-miR-6383	0	0	0	0	0	0
mmu-miR-6384	0	0	0	0	0	0
mmu-miR-6385	0	0	0	0	0	0
mmu-miR-6386	0	0	0	0	0	0
mmu-miR-6387	0	0	0	0	0	0
mmu-miR-6388	0	0	0	0	0	0
mmu-miR-6389	0	0	0	0	0	0
mmu-miR-6390	0	0	0	0	0	0
mmu-miR-6391	0	0	0	0	0	0
mmu-miR-6392-3p	0	0	0	0	0	0
mmu-miR-6392-5p	0.219437	0	0.299501	0.714372	0	0
mmu-miR-6393	0	0	0	0	0	0
mmu-miR-6394	0	0	0	0	0	0
mmu-miR-6395	0.65831	0	0	0.357186	0	0
mmu-miR-6396	0	0	0	0	0	0
mmu-miR-6397	0	0	0	0	0	0
mmu-miR-6398	0	0	0	0	0	0
mmu-miR-6399	0	0.452574	0	0	0	0
mmu-miR-6400	0	0	0	0	0	0
mmu-miR-6401	0	0	0	0	0	0
mmu-miR-6402	0	0	0	0	0	0
mmu-miR-6403	0	0	0	0	0	0
mmu-miR-6404	0	0	0	0	0	0
mmu-miR-6405	0	0	0	0	0	0
mmu-miR-6406	0	0	0	0	0	0
mmu-miR-6407	0	0	0	0	0	0
mmu-miR-6408	0	0	0	0	0	0
mmu-miR-6409	0	0	0	0	0	0
mmu-miR-6410	0	0	0	0	0	0
mmu-miR-6411	0	0	0	0	0	0
mmu-miR-6412	6.36366	14.0298	5.39102	7.8581	4	4.19306
mmu-miR-6413	0	0	0	0	0	0
mmu-miR-6414	0	0	0	0	0	0
mmu-miR-6415	0	0	0	0	0	0
mmu-miR-6416-3p	0	0	0	0	0	0
mmu-miR-6416-5p	0	0	0	0	0	0
mmu-miR-6417	0	0	0	0	0	0
mmu-miR-6418-3p	14.9217	9.05148	13.178	10.0012	14	11.9341
mmu-miR-6418-5p	0	0	0.299501	0.357186	0	0
mmu-miR-6419	0	0	0	0	0	0
mmu-miR-6420	0	0	0	0	0	0
mmu-miR-6481	0.65831	4.97831	0.299501	1.07156	0	1.93526
mmu-miR-6516-3p	0.219437	0.452574	0.898503	0	0	0
mmu-miR-6516-5p	33.3544	39.3739	40.7321	39.2905	24	32.2543
mmu-miR-652-3p	484.955	425.42	339.934	344.328	508	551.871
mmu-miR-652-5p	2.4138	0	0.898503	1.07156	0	2.2578
mmu-miR-653-3p	0.219437	0.452574	0	0	0	0
mmu-miR-653-5p	53.9814	6.78861	9.88353	10.0012	18	9.0312
mmu-miR-6537-3p	2.63324	0.905148	1.198	0.357186	0	1.61271
mmu-miR-6537-5p	0	0	0	0	0	0
mmu-miR-6538	2.85268	47.0677	17.3711	25.003	80	13.2243
mmu-miR-6539	0	0	0.299501	0	0	0
mmu-miR-6540-3p	10.533	18.5555	15.2746	6.42935	28	17.4173
mmu-miR-6540-5p	341.224	255.252	268.353	204.668	266	219.974
mmu-miR-6541	0.438873	0	0	0	2	0
mmu-miR-654-3p	0	0	0	0	0	0
mmu-miR-654-5p	0	0	0	0	0	0
mmu-miR-6546-3p	0	0	0	0	0	0
mmu-miR-6546-5p	0	0.452574	0	0	0	0
mmu-miR-664-3p	347.807	311.371	339.934	318.61	400	404.791
mmu-miR-664-5p	151.631	152.97	233.611	168.235	188	154.821
mmu-miR-665-3p	47.6177	51.5934	37.7371	37.5046	36	54.5098
mmu-miR-665-5p	0	0	0	0	2	0
mmu-miR-666-3p	1664.65	1357.27	1224.96	1193.36	1312	987.304
mmu-miR-666-5p	1780.07	973.487	1186.32	1095.13	1104	823.452
mmu-miR-667-3p	372.603	430.85	441.465	303.965	524	404.469
mmu-miR-667-5p	40.5958	34.3956	35.0416	25.7174	22	25.1583
mmu-miR-668-3p	3758.73	2807.77	2703.9	2637.46	2582	2401.65
mmu-miR-668-5p	3.29155	0.905148	1.79701	3.57186	0	1.61271
mmu-miR-669a-3-3p	0	0.452574	0.599002	0	0	0
mmu-miR-669a-3p	19.091	13.5772	13.178	9.28684	14	18.0624
mmu-miR-669a-3p	19.091	13.5772	13.178	9.28684	14	18.0624
mmu-miR-669a-3p	19.091	13.5772	13.178	9.28684	14	18.0624
mmu-miR-669a-3p	19.091	13.5772	13.178	9.28684	14	18.0624
mmu-miR-669a-3p	19.091	13.5772	13.178	9.28684	14	18.0624
mmu-miR-669a-3p	19.091	13.5772	13.178	9.28684	14	18.0624
mmu-miR-669a-3p	19.091	13.5772	13.178	9.28684	14	18.0624
mmu-miR-669a-3p	19.091	13.5772	13.178	9.28684	14	18.0624
mmu-miR-669a-3p	19.091	13.5772	13.178	9.28684	14	18.0624
mmu-miR-669a-3p	19.091	13.5772	13.178	9.28684	14	18.0624
mmu-miR-669a-3p	19.091	13.5772	13.178	9.28684	14	18.0624
mmu-miR-669a-3p	19.091	13.5772	13.178	9.28684	14	18.0624
mmu-miR-669a-5p	32.2572	23.5338	26.6556	13.5731	30	19.3526
mmu-miR-669a-5p	32.2572	23.5338	26.6556	13.5731	30	19.3526
mmu-miR-669a-5p	32.2572	23.5338	26.6556	13.5731	30	19.3526
mmu-miR-669a-5p	32.2572	23.5338	26.6556	13.5731	30	19.3526
mmu-miR-669a-5p	32.2572	23.5338	26.6556	13.5731	30	19.3526
mmu-miR-669a-5p	32.2572	23.5338	26.6556	13.5731	30	19.3526
mmu-miR-669a-5p	32.2572	23.5338	26.6556	13.5731	30	19.3526
mmu-miR-669a-5p	32.2572	23.5338	26.6556	13.5731	30	19.3526
mmu-miR-669a-5p	32.2572	23.5338	26.6556	13.5731	30	19.3526
mmu-miR-669a-5p	32.2572	23.5338	26.6556	13.5731	30	19.3526
mmu-miR-669a-5p	32.2572	23.5338	26.6556	13.5731	30	19.3526
mmu-miR-669a-5p	32.2572	23.5338	26.6556	13.5731	30	19.3526
mmu-miR-669a-5p	32.2572	23.5338	26.6556	13.5731	30	19.3526
mmu-miR-669a-5p	32.2572	23.5338	26.6556	13.5731	30	19.3526
mmu-miR-669b-3p	0	0	0	0.714372	0	0.322543
mmu-miR-669b-5p	10.3135	4.52574	5.39102	3.57186	10	7.41849
mmu-miR-669b-5p	10.3135	4.52574	5.39102	3.57186	10	7.41849
mmu-miR-669b-5p	10.3135	4.52574	5.39102	3.57186	10	7.41849
mmu-miR-669c-3p	0	0	0	0.714372	0	0
mmu-miR-669c-5p	75.4862	75.1273	92.8453	57.507	58	65.7988
mmu-miR-669d-2-3p	0.219437	0	0.299501	0.357186	0	0
mmu-miR-669d-2-3p	0.219437	0	0.299501	0.357186	0	0
mmu-miR-669d-3p	0.219437	0	0.299501	0.357186	0	0
mmu-miR-669d-3p	0.219437	0	0.299501	0.357186	0	0
mmu-miR-669d-5p	4.38873	3.62059	2.09651	3.21468	12	9.67629
mmu-miR-669d-5p	4.38873	3.62059	2.09651	3.21468	12	9.67629
mmu-miR-669e-3p	0.438873	0	0	0	0	0.322543
mmu-miR-669e-5p	0.219437	1.8103	0.599002	0.714372	0	0.322543
mmu-miR-669f-3p	3.94986	0.905148	2.99501	2.14312	8	1.61271
mmu-miR-669f-5p	5.92479	0.905148	3.29451	2.14312	4	4.5156
mmu-miR-669g	0	0	0	0	0	0
mmu-miR-669h-3p	0	0	0	0	0	0.322543
mmu-miR-669h-5p	5.70535	3.62059	4.19301	5.00061	8	3.54797
mmu-miR-669i	0.438873	0	0	0	0	0.322543
mmu-miR-669j	0	0	0	0	0	0
mmu-miR-669k-3p	0	0	0	0	0	0.645086
mmu-miR-669k-5p	1.31662	0.452574	2.69551	1.78593	0	0.322543
mmu-miR-669k-5p	1.31662	0.452574	2.69551	1.78593	0	0.322543
mmu-miR-669l-3p	0	0	0.299501	0.357186	0	0
mmu-miR-669l-5p	5.26648	3.16802	2.69551	2.85749	4	6.45086
mmu-miR-669m-3p	0	0	0	0	0	0
mmu-miR-669m-3p	0	0	0	0	0	0
mmu-miR-669m-5p	0	0	0	0	2	0
mmu-miR-669m-5p	0	0	0	0	2	0
mmu-miR-669m-5p	0	0	0	0	2	0
mmu-miR-669m-5p	0	0	0	0	2	0
mmu-miR-669m-5p	0	0	0	0	2	0
mmu-miR-669m-5p	0	0	0	0	2	0
mmu-miR-669m-5p	0	0	0	0	2	0
mmu-miR-669m-5p	0	0	0	0	2	0
mmu-miR-669m-5p	0	0	0	0	2	0
mmu-miR-669m-5p	0	0	0	0	2	0
mmu-miR-669n	0	0	0	0	0	0
mmu-miR-669o-3p	19.091	13.5772	13.178	9.28684	14	18.0624
mmu-miR-669o-3p	19.091	13.5772	13.178	9.28684	14	18.0624
mmu-miR-669o-3p	19.091	13.5772	13.178	9.28684	14	18.0624
mmu-miR-669o-3p	19.091	13.5772	13.178	9.28684	14	18.0624
mmu-miR-669o-3p	19.091	13.5772	13.178	9.28684	14	18.0624
mmu-miR-669o-3p	19.091	13.5772	13.178	9.28684	14	18.0624
mmu-miR-669o-3p	19.091	13.5772	13.178	9.28684	14	18.0624
mmu-miR-669o-3p	19.091	13.5772	13.178	9.28684	14	18.0624
mmu-miR-669o-3p	19.091	13.5772	13.178	9.28684	14	18.0624
mmu-miR-669o-3p	19.091	13.5772	13.178	9.28684	14	18.0624
mmu-miR-669o-3p	19.091	13.5772	13.178	9.28684	14	18.0624
mmu-miR-669o-3p	19.091	13.5772	13.178	9.28684	14	18.0624
mmu-miR-669o-5p	5.26648	4.97831	4.19301	3.21468	6	6.12832
mmu-miR-669p-3p	0	0	0	0	0	0
mmu-miR-669p-3p	0	0	0	0	0	0
mmu-miR-669p-5p	32.2572	23.5338	26.6556	13.5731	30	19.3526
mmu-miR-669p-5p	32.2572	23.5338	26.6556	13.5731	30	19.3526
mmu-miR-669p-5p	32.2572	23.5338	26.6556	13.5731	30	19.3526
mmu-miR-669p-5p	32.2572	23.5338	26.6556	13.5731	30	19.3526
mmu-miR-669p-5p	32.2572	23.5338	26.6556	13.5731	30	19.3526
mmu-miR-669p-5p	32.2572	23.5338	26.6556	13.5731	30	19.3526
mmu-miR-669p-5p	32.2572	23.5338	26.6556	13.5731	30	19.3526
mmu-miR-669p-5p	32.2572	23.5338	26.6556	13.5731	30	19.3526
mmu-miR-669p-5p	32.2572	23.5338	26.6556	13.5731	30	19.3526
mmu-miR-669p-5p	32.2572	23.5338	26.6556	13.5731	30	19.3526
mmu-miR-669p-5p	32.2572	23.5338	26.6556	13.5731	30	19.3526
mmu-miR-669p-5p	32.2572	23.5338	26.6556	13.5731	30	19.3526
mmu-miR-669p-5p	32.2572	23.5338	26.6556	13.5731	30	19.3526
mmu-miR-669p-5p	32.2572	23.5338	26.6556	13.5731	30	19.3526
mmu-miR-670-3p	48.0566	36.2059	27.2546	52.5064	36	43.8658
mmu-miR-670-5p	1.97493	0	1.198	1.07156	0	1.29017
mmu-miR-671-3p	987.903	886.592	929.052	1063.7	900	954.405
mmu-miR-6715-3p	0	0	0	0	0	0
mmu-miR-6715-5p	0	0	0	0	0	0
mmu-miR-671-5p	130.565	97.756	45.8237	76.0807	90	98.6981
mmu-miR-672-3p	26.9907	28.9647	17.9701	23.5743	20	20.9653
mmu-miR-672-5p	308.528	171.073	252.479	126.801	140	139.984
mmu-miR-673-3p	483.419	350.745	432.779	437.91	362	307.706
mmu-miR-673-5p	1061.2	1236.43	1106.66	1482.32	1118	1237.27
mmu-miR-674-3p	452.478	450.764	481.598	408.264	480	438.981
mmu-miR-674-5p	164.139	173.336	176.706	162.52	174	223.522
mmu-miR-675-3p	0	0	0	0	0	0
mmu-miR-675-5p	0	0	0	0	0	0
mmu-miR-676-3p	7618.84	5908.81	5817.21	5662.47	4936	5496.13
mmu-miR-676-5p	446.334	419.989	371.98	338.255	444	437.046
mmu-miR-6769b-3p	3.29155	5.88346	2.69551	1.78593	6	2.2578
mmu-miR-6769b-5p	0.65831	3.16802	1.79701	1.42874	2	0.967629
mmu-miR-677-3p	0	0	0	0	0	0
mmu-miR-677-5p	89.3107	65.6232	60.4992	53.9351	58	53.5421
mmu-miR-678	0	0	0	0	0	0
mmu-miR-679-3p	1.31662	0.452574	1.198	0.357186	6	1.93526
mmu-miR-679-5p	33.7932	34.3956	35.9401	36.0758	42	26.126
mmu-miR-680	0	0	0	0	0	0
mmu-miR-680	0	0	0	0	0	0
mmu-miR-680	0	0	0	0	0	0
mmu-miR-681	0	0	0	0	0	0
mmu-miR-682	0	0	0	0	0	0
mmu-miR-683	0	0	0	0	0	0
mmu-miR-683	0	0	0	0	0	0
mmu-miR-684	0	0	0	0	0	0
mmu-miR-684	0	0	0	0	0	0
mmu-miR-686	0	0	0	0	0	0
mmu-miR-687	0	0	0	0	0	0
mmu-miR-688	0.219437	0	0	0	0	0
mmu-miR-6896-3p	0	0	0	0	0	0
mmu-miR-6896-5p	5.70535	7.24118	5.99002	4.64342	4	7.74103
mmu-miR-6897-3p	0	0	0	0	0	0
mmu-miR-6897-5p	0.65831	0	0	0.357186	0	0.645086
mmu-miR-6898-3p	0	0.452574	0	0	0	0
mmu-miR-6898-5p	0	0	0	0	0	0.322543
mmu-miR-6899-3p	7.68028	9.05148	7.48753	5.35779	8	7.09594
mmu-miR-6899-5p	0.219437	0.452574	0.299501	0.357186	2	0.322543
mmu-miR-690	15.58	64.7181	21.2646	56.4354	162	23.2231
mmu-miR-6900-3p	0.219437	0	0	0	2	0
mmu-miR-6900-5p	0.438873	0	0	0	4	0.322543
mmu-miR-6901-3p	0	0	0	0	0	0
mmu-miR-6901-5p	0	0.452574	0.299501	1.07156	0	2.2578
mmu-miR-6902-3p	0	0	0	0	0	0
mmu-miR-6902-5p	0.877746	1.35772	0	0.357186	2	0.645086
mmu-miR-6903-3p	0.438873	0	0.299501	0.357186	2	3.22543
mmu-miR-6903-5p	3.51098	4.07317	3.29451	3.57186	2	1.61271
mmu-miR-6904-3p	0.219437	0	0	0	0	0.967629
mmu-miR-6904-5p	0	0	0	0	0	0
mmu-miR-6905-3p	0	0	0.299501	0	0	0
mmu-miR-6905-5p	0.219437	0	0.599002	0.357186	0	0
mmu-miR-6906-3p	0.65831	0	1.198	0	0	0.322543
mmu-miR-6906-5p	0.219437	0.905148	1.79701	1.07156	0	0.967629
mmu-miR-6907-3p	1.31662	0.905148	1.79701	0	0	0
mmu-miR-6907-5p	0	0	0	0	0	0
mmu-miR-6908-3p	1.53606	0.452574	0.898503	0	4	0.967629
mmu-miR-6908-5p	0	0	0	0	0	0.645086
mmu-miR-6909-3p	0	0	0	0	0	0
mmu-miR-6909-5p	0.65831	0	0	0	0	0.967629
mmu-miR-691	0	0	0	0	0	0
mmu-miR-6910-3p	0	0	0	0	0	0
mmu-miR-6910-5p	0	0	0	0	0	0
mmu-miR-6911-3p	8.55803	8.14633	11.0815	6.07217	6	9.35375
mmu-miR-6911-5p	0.219437	0.452574	0	0.357186	0	0.967629
mmu-miR-6912-3p	1.31662	0	0	0.357186	0	0.322543
mmu-miR-6912-5p	0.438873	0	0.599002	1.07156	4	0
mmu-miR-6913-3p	4.38873	5.43089	2.69551	9.28684	2	3.22543
mmu-miR-6913-5p	0	0	0	0	0	0
mmu-miR-6914-3p	2.19437	2.26287	5.39102	1.07156	0	2.58034
mmu-miR-6914-5p	0	0	0	0	0	0
mmu-miR-6915-3p	5.92479	0.452574	2.09651	1.42874	2	1.61271
mmu-miR-6915-5p	0	0.452574	0.299501	0	0	0
mmu-miR-6916-3p	0	0	0	0	0	0
mmu-miR-6916-5p	0	0	0	0.357186	4	0.645086
mmu-miR-6917-3p	0	0	0	0.357186	0	0
mmu-miR-6917-5p	0	0	0	0	0	0
mmu-miR-6918-3p	0	0	0.299501	0	0	0
mmu-miR-6918-5p	0.65831	1.8103	2.69551	0	2	0.322543
mmu-miR-6919-3p	0	0	0	0	0	0
mmu-miR-6919-5p	0	0	0	0	0	0
mmu-miR-692	0	0	0	0	0	0
mmu-miR-692	0	0	0	0	0	0
mmu-miR-692	0	0	0	0	0	0
mmu-miR-6920-3p	0.219437	0	0	0	0	0.322543
mmu-miR-6920-5p	2.19437	0.452574	0.299501	1.07156	0	0.967629
mmu-miR-6921-3p	0	0	0	0	0	0
mmu-miR-6921-5p	0	0	0	0	2	0
mmu-miR-6922-3p	0	1.8103	0	0.357186	0	0.967629
mmu-miR-6922-5p	0.438873	1.35772	0.299501	0.714372	0	0.645086
mmu-miR-6923-3p	0	0	0	0	0	0
mmu-miR-6923-5p	0	0	0	0	0	0
mmu-miR-6924-3p	0	0	0	0	0	0
mmu-miR-6924-5p	0	0	0	0	0	0
mmu-miR-6925-3p	0	0	0	0	0	0
mmu-miR-6925-5p	0	0.452574	0.299501	0.357186	0	0.645086
mmu-miR-6926-3p	0	0.452574	0.299501	0	0	0
mmu-miR-6926-5p	0	0	0	0	0	0.967629
mmu-miR-6927-3p	0.438873	0	0.599002	0	0	0
mmu-miR-6927-5p	0	0	0	0	0	0
mmu-miR-6928-3p	0.65831	0.452574	1.198	1.42874	4	1.29017
mmu-miR-6928-5p	0.65831	0.452574	0.299501	0	0	0.322543
mmu-miR-6929-3p	1.75549	2.71544	1.79701	1.42874	8	2.2578
mmu-miR-6929-5p	0	0	0	0	0	0
mmu-miR-6930-3p	0	0	0	0	0	0
mmu-miR-6930-5p	0.219437	0.452574	0.299501	0.357186	0	0.645086
mmu-miR-6931-3p	0	0	0	1.07156	0	0
mmu-miR-6931-5p	0	0	0	0	0	0
mmu-miR-6932-3p	0	0.905148	0.299501	0	0	0.967629
mmu-miR-6932-5p	2.4138	0.905148	2.09651	1.78593	6	3.22543
mmu-miR-6933-3p	0.438873	0	0	0	0	0
mmu-miR-6933-5p	0.65831	0.452574	0.299501	0.357186	0	0
mmu-miR-693-3p	1.31662	0	0	0.714372	0	0.322543
mmu-miR-6934-3p	0.219437	0	0	0	0	0
mmu-miR-6934-5p	0.219437	0.452574	1.198	0	0	0.322543
mmu-miR-6935-3p	0	0	0	0	0	0
mmu-miR-6935-5p	0.219437	0	0	0	0	0
mmu-miR-693-5p	0	0	0	0	0	0
mmu-miR-6936-3p	0.438873	0.452574	0.299501	0	2	0.322543
mmu-miR-6936-5p	0	0.905148	0	0	0	0
mmu-miR-6937-3p	0	0	0	0	0	0
mmu-miR-6937-5p	0	0.452574	0	0	0	0
mmu-miR-6938-3p	0	0.905148	0.599002	0.714372	4	0.322543
mmu-miR-6938-5p	0	0	0	0	0	0
mmu-miR-6939-3p	0	0	0	0.714372	0	0
mmu-miR-6939-5p	0	0	0	0	0	0
mmu-miR-694	0.219437	0	0	0	0	0
mmu-miR-6940-3p	2.63324	0.905148	1.198	0.714372	4	2.2578
mmu-miR-6940-5p	0	0	0	0	0	0
mmu-miR-6941-3p	0.877746	0.452574	0	0	0	0
mmu-miR-6941-5p	0.65831	0	0.299501	0	0	0.322543
mmu-miR-6942-3p	0	0	0	0	0	0
mmu-miR-6942-5p	0	0	0	0.357186	0	1.29017
mmu-miR-6943-3p	0	1.35772	0.299501	0.357186	0	0.645086
mmu-miR-6943-5p	0.219437	0	0	0.357186	0	0
mmu-miR-6944-3p	1050.88	561.644	573.245	506.847	468	434.788
mmu-miR-6944-5p	0	0	0.299501	0	0	0
mmu-miR-6945-3p	10.7524	8.14633	6.58902	6.42935	12	3.54797
mmu-miR-6945-5p	0	0	0	0	0	0
mmu-miR-6946-3p	0.219437	0.452574	0	0.714372	2	1.93526
mmu-miR-6946-5p	0	0	0.599002	0.357186	0	0
mmu-miR-6947-3p	0	0	0	0	0	0.322543
mmu-miR-6947-5p	0.438873	0.452574	0	0	0	0.322543
mmu-miR-6948-3p	25.6741	16.7452	20.9651	24.6458	48	22.578
mmu-miR-6948-5p	0.877746	1.8103	0.299501	1.42874	4	0.645086
mmu-miR-6949-3p	0	0	0	0	0	0
mmu-miR-6949-5p	0	0	0	0	0	0
mmu-miR-695	0	0	0	0	0	0
mmu-miR-6950-3p	0	0	0	0	0	0
mmu-miR-6950-5p	0	0	0	0	0	0
mmu-miR-6951-3p	0	0	0	0	0	0.322543
mmu-miR-6951-5p	0.877746	0.452574	0.299501	0.714372	0	0.967629
mmu-miR-6952-3p	1.53606	0.905148	1.49751	1.07156	2	1.61271
mmu-miR-6952-5p	1.97493	0.452574	0.898503	1.42874	0	1.61271
mmu-miR-6953-3p	11.8496	6.33604	8.08653	11.0728	12	7.41849
mmu-miR-6953-5p	0	0	0	0	0	0
mmu-miR-6954-3p	0.438873	0.452574	0.299501	0.357186	0	0
mmu-miR-6954-5p	0	0	0	0	0	0.322543
mmu-miR-6955-3p	1.75549	0	0	1.42874	0	0.645086
mmu-miR-6955-5p	1.09718	1.8103	4.49252	1.78593	0	1.29017
mmu-miR-6956-3p	0	0	0	0	0	0
mmu-miR-6956-5p	0	0	0	0	0	0
mmu-miR-6957-3p	0	0	0	0	0	0
mmu-miR-6957-5p	0	0	0	0	0	0
mmu-miR-6958-3p	5.70535	3.16802	5.39102	2.5003	2	1.29017
mmu-miR-6958-5p	0	0	0	0	0	0
mmu-miR-6959-3p	0.219437	0	0	0	0	0
mmu-miR-6959-5p	1.31662	0.452574	0.599002	0.357186	0	0.322543
mmu-miR-696	0	0	0	1.07156	0	0
mmu-miR-6960-3p	0	0	0	0	0	0
mmu-miR-6960-5p	0	0	0	0.714372	0	0.322543
mmu-miR-6961-3p	0	0	0	0	0	0
mmu-miR-6961-5p	0	0	0	0	0	0.322543
mmu-miR-6962-3p	0.65831	0.452574	0.599002	0.357186	0	0.967629
mmu-miR-6962-5p	0	0	0.299501	0	0	0
mmu-miR-6963-3p	0.219437	0	0.299501	0.357186	2	0
mmu-miR-6963-5p	0	0	0	0	0	0
mmu-miR-6964-3p	0.877746	0.905148	0	0.714372	0	0.322543
mmu-miR-6964-5p	0	0	0	0	0	0.645086
mmu-miR-6965-3p	0	0	0.299501	0	0	0
mmu-miR-6965-5p	0	0	0	0	0	0
mmu-miR-6966-3p	1.09718	0.905148	1.49751	0.714372	0	0
mmu-miR-6966-5p	0.65831	0.452574	0	0	4	0.322543
mmu-miR-6967-3p	0	0	0	0	0	0.322543
mmu-miR-6967-3p	0	0	0	0	0	0.322543
mmu-miR-6967-5p	0	0	0	0	0	0
mmu-miR-6967-5p	0	0	0	0	0	0
mmu-miR-6968-3p	0.219437	0	0	0	2	0
mmu-miR-6968-5p	0	0	0	0	0	0
mmu-miR-6969-3p	0	0	0	0	0	0
mmu-miR-6969-5p	0	0	0	0	0	0
mmu-miR-697	0	0	0	0	0	0
mmu-miR-6970-3p	1.31662	0.452574	0.599002	0.357186	0	2.58034
mmu-miR-6970-5p	2.4138	2.26287	2.39601	1.42874	2	0.967629
mmu-miR-6971-3p	0.219437	0.452574	1.198	0.714372	0	1.29017
mmu-miR-6971-5p	0.438873	0	0	0	0	0
mmu-miR-6972-3p	0	0	0	0	0	0
mmu-miR-6972-5p	0	0	0	0	0	0
mmu-miR-6973a-3p	0	0	0	0	0	0
mmu-miR-6973a-5p	0	0	0	0	0	0
mmu-miR-6973b-3p	0.219437	1.35772	1.49751	0	0	0.645086
mmu-miR-6973b-5p	0	0	0	0	0	0
mmu-miR-6974-3p	0	0	0	0	0	0
mmu-miR-6974-5p	0	0	0	0	0	0
mmu-miR-6975-3p	0	0	0	0	0	0
mmu-miR-6975-5p	0	0	0	0	0	0
mmu-miR-6976-3p	0	0.452574	0	0	0	0
mmu-miR-6976-5p	0.438873	0.452574	0	0.357186	0	0
mmu-miR-6977-3p	7.89972	4.97831	3.29451	5.71498	2	6.12832
mmu-miR-6977-5p	0	0.905148	0	0	0	0
mmu-miR-6978-3p	0	0	0	0	0	0
mmu-miR-6978-5p	0	0	0	0	0	0
mmu-miR-6979-3p	0	1.35772	1.198	2.85749	0	0.645086
mmu-miR-6979-5p	0	0	0	0	0	0
mmu-miR-6980-3p	0	0	0	0	0	0
mmu-miR-6980-5p	0	0	0	0	0	0
mmu-miR-6981-3p	0	0	0	0	0	0
mmu-miR-6981-5p	0	0	0	0	0	0
mmu-miR-6982-3p	0.65831	0.452574	0.599002	0.357186	0	0.322543
mmu-miR-6982-5p	0.219437	0	0.299501	1.07156	2	0
mmu-miR-6983-3p	0.438873	0.905148	0	0	0	0
mmu-miR-6983-5p	0	0	0.299501	0	0	0
mmu-miR-698-3p	1.09718	0	0.299501	0.714372	0	0.322543
mmu-miR-6984-3p	0	0.452574	0.898503	0	0	0
mmu-miR-6984-5p	0.219437	0.452574	0	0	0	0.967629
mmu-miR-6985-3p	2.19437	1.8103	1.198	2.5003	0	2.2578
mmu-miR-6985-5p	0.65831	0.452574	0.299501	0	0	0
mmu-miR-698-5p	0.438873	0	0	0.714372	2	0
mmu-miR-6986-3p	0	0	0	0	0	0
mmu-miR-6986-5p	2.19437	2.71544	3.89351	3.57186	2	2.2578
mmu-miR-6987-3p	0	0	0.299501	0	0	0
mmu-miR-6987-5p	0.219437	0	0	0	0	0
mmu-miR-6988-3p	5.70535	1.8103	1.198	5.71498	4	0.322543
mmu-miR-6988-5p	0	0	0	0	0	0
mmu-miR-6989-3p	3.29155	1.8103	3.29451	4.28623	6	3.22543
mmu-miR-6989-5p	0	0	0.299501	0	0	0
mmu-miR-6990-3p	0.438873	0.905148	0.898503	0	0	0
mmu-miR-6990-5p	2.85268	4.52574	3.29451	2.5003	2	6.12832
mmu-miR-6991-3p	0	0	0	0	0	0
mmu-miR-6991-5p	0	0	0	0	0	0.967629
mmu-miR-6992-3p	0	0	0	0	0	0
mmu-miR-6992-5p	0	0	0	0.357186	0	0
mmu-miR-6993-3p	0	0	0	0	0	0.645086
mmu-miR-6993-5p	0.65831	0	0	0	0	0
mmu-miR-6994-3p	1.09718	2.71544	1.198	1.07156	0	0.967629
mmu-miR-6994-5p	1.09718	3.16802	3.89351	2.85749	0	0.967629
mmu-miR-6995-3p	0	0	0	0.357186	0	0
mmu-miR-6995-5p	0	0	0	0.714372	0	0
mmu-miR-6996-3p	0	0	0	0	0	0
mmu-miR-6996-5p	1.31662	1.8103	2.09651	2.5003	0	0.645086
mmu-miR-6997-3p	0.438873	0.452574	1.198	0.357186	0	0.322543
mmu-miR-6997-5p	1.31662	2.26287	2.99501	2.85749	4	4.19306
mmu-miR-6998-3p	0.438873	0.452574	0.299501	0.714372	0	1.29017
mmu-miR-6998-5p	0.877746	0.452574	1.49751	0.714372	0	0
mmu-miR-6999-3p	0.877746	1.35772	4.49252	0.714372	6	1.61271
mmu-miR-6999-5p	0.219437	0.905148	1.79701	0	2	0.322543
mmu-miR-7000-3p	2.85268	1.8103	4.49252	2.85749	2	1.61271
mmu-miR-7000-5p	0.219437	0	0	0	0	0.645086
mmu-miR-7001-3p	0	0.452574	0	0	0	0
mmu-miR-7001-5p	0	0	0	0.357186	0	0
mmu-miR-7002-3p	0	0	0	0	0	0
mmu-miR-7002-5p	0	0	0	0	0	0
mmu-miR-7003-3p	0	0	0	0	0	0
mmu-miR-7003-5p	0	0	0	0	0	0
mmu-miR-700-3p	50.4704	33.4905	41.3311	28.2177	42	28.3838
mmu-miR-7004-3p	0.65831	1.8103	0.898503	0.714372	2	0.645086
mmu-miR-7004-5p	1.53606	2.26287	2.09651	1.07156	2	1.61271
mmu-miR-7005-3p	0	0	0	0	0	0
mmu-miR-7005-5p	0	0	0	0	0	0
mmu-miR-700-5p	21.0659	24.8916	27.8536	16.4306	20	26.4485
mmu-miR-7006-3p	0	0	0	0.357186	0	0
mmu-miR-7006-5p	0	0	0	0	0	0
mmu-miR-7007-3p	0	0.905148	0	0	0	0
mmu-miR-7007-5p	0	0	0	0	0	0
mmu-miR-7008-3p	0.219437	0	0	0	0	0.322543
mmu-miR-7008-5p	0.438873	0	0	0	0	0
mmu-miR-7009-3p	0	0	0	0	0	0
mmu-miR-7009-5p	0	0	0	0	0	0
mmu-miR-7010-3p	0	0.452574	0	0	0	0.322543
mmu-miR-7010-5p	4.8276	5.43089	3.89351	1.07156	2	3.22543
mmu-miR-7011-3p	0.438873	0	0.299501	0	4	0.322543
mmu-miR-7011-5p	0	0	0	0	0	0
mmu-miR-7012-3p	0.877746	1.35772	0.599002	0.357186	0	0.967629
mmu-miR-7012-5p	0.438873	0	0	1.78593	4	0
mmu-miR-7013-3p	1.09718	0.905148	0.898503	0.714372	4	0.645086
mmu-miR-7013-5p	1.75549	2.71544	2.09651	2.85749	4	1.61271
mmu-miR-701-3p	1.09718	0.452574	0.299501	0.357186	0	0
mmu-miR-7014-3p	0	0	0	0	0	0
mmu-miR-7014-5p	0	0	0	0	2	0
mmu-miR-7015-3p	24.3575	30.775	28.4526	13.9303	30	26.126
mmu-miR-7015-5p	0	0	0.299501	0	0	0.967629
mmu-miR-701-5p	0.65831	0	0.898503	0	0	0.967629
mmu-miR-7016-3p	0.438873	0	0.299501	0	0	0.322543
mmu-miR-7016-5p	0.438873	0	0.299501	0	0	0
mmu-miR-7017-3p	0	0	0	0	0	0
mmu-miR-7017-5p	1.31662	0	0.299501	1.42874	2	0.645086
mmu-miR-7018-3p	0	0	0	0	0	0.645086
mmu-miR-7018-5p	0	0	0	0	0	0
mmu-miR-7019-3p	4.38873	0.905148	4.19301	5.35779	2	2.90289
mmu-miR-7019-5p	0.877746	0	0	0.357186	0	0
mmu-miR-7020-3p	0	0.905148	0	0	0	0
mmu-miR-7020-5p	0	0	0	0	0	0
mmu-miR-7021-3p	0	0	0	0	0	0
mmu-miR-7021-5p	1.09718	0.905148	2.09651	1.42874	0	0.967629
mmu-miR-7022-3p	2.4138	0.452574	0.898503	0.714372	0	1.29017
mmu-miR-7022-5p	0.877746	0	0	0.357186	0	0
mmu-miR-7023-3p	0.438873	0	0	0	0	0
mmu-miR-7023-5p	0	0	0	0	0	0
mmu-miR-702-3p	24.5769	6.33604	8.38603	8.57247	6	5.48323
mmu-miR-7024-3p	0	0	0.299501	0.357186	0	0
mmu-miR-7024-5p	0.438873	0	0	0	0	0.645086
mmu-miR-7025-3p	0	0	0	0.357186	0	0
mmu-miR-7025-5p	0	0	0	0	0	0
mmu-miR-702-5p	0.438873	2.71544	2.69551	0	0	2.2578
mmu-miR-7026-3p	0.438873	0.452574	0.299501	0	0	0
mmu-miR-7026-5p	0	0.452574	0.299501	0	2	0
mmu-miR-7027-3p	0	0	0	0.357186	0	0.645086
mmu-miR-7027-5p	0	0	0	0	0	0
mmu-miR-7028-3p	0	0	0	0	0	0
mmu-miR-7028-5p	0.219437	0	0.299501	0	0	0
mmu-miR-7029-3p	0	0	0.299501	0.714372	0	0
mmu-miR-7029-5p	0	0	0	0	0	0
mmu-miR-703	0	0	0	0	0	0
mmu-miR-7030-3p	0.219437	0	0	0	0	0
mmu-miR-7030-5p	0	0	0	0	0	0
mmu-miR-7031-3p	0	0	0	0.357186	0	0.322543
mmu-miR-7031-5p	0.877746	0.452574	1.198	0.714372	0	1.29017
mmu-miR-7032-3p	3.29155	0.905148	1.49751	1.42874	0	0.322543
mmu-miR-7032-5p	0	0	0	0	0	0
mmu-miR-7033-3p	0.438873	0	0.599002	1.78593	0	0.322543
mmu-miR-7033-5p	0	0	0.299501	1.07156	0	0.322543
mmu-miR-7034-3p	0	0	0	0.714372	0	0
mmu-miR-7034-5p	0	0	0	0	0	0
mmu-miR-7035-3p	0.438873	0	0	0.357186	0	0
mmu-miR-7035-5p	0	0	0	0	0	0
mmu-miR-7036a-3p	1.09718	0	1.49751	0.357186	0	1.29017
mmu-miR-7036a-5p	0	0	0	0	0	0.322543
mmu-miR-7036b-3p	0.219437	0	0.299501	0	0	0
mmu-miR-7036b-5p	0.438873	0.452574	0.299501	0	0	0.322543
mmu-miR-7037-3p	0	0	0	0	0	0
mmu-miR-7037-5p	0	0	0	0	0	0.967629
mmu-miR-7038-3p	0.877746	0.452574	0.599002	0.357186	0	0.645086
mmu-miR-7038-5p	0.438873	0.452574	0	0	0	0.322543
mmu-miR-7039-3p	0	0	0	0	0	0
mmu-miR-7039-5p	0.438873	0	0	0	0	0.967629
mmu-miR-704	2.63324	1.8103	1.198	3.57186	0	0.967629
mmu-miR-7040-3p	0	0	0	0	0	0
mmu-miR-7040-5p	0	0	1.198	0	0	0.322543
mmu-miR-7041-3p	0	0	0	0	0	0
mmu-miR-7041-5p	0	0.452574	0	0	0	0
mmu-miR-7042-3p	0.219437	0.452574	0	0.357186	0	0
mmu-miR-7042-5p	0.438873	0	2.09651	0.357186	2	0.322543
mmu-miR-7043-3p	0.219437	0	0.599002	0	0	0
mmu-miR-7043-5p	0.219437	0	0	0	0	0
mmu-miR-7044-3p	0.438873	1.8103	1.79701	0.714372	0	1.29017
mmu-miR-7044-5p	0	0	0	0	0	0
mmu-miR-7045-3p	0	0	0	0	0	0
mmu-miR-7045-5p	0	0	0	0	0	0
mmu-miR-7046-3p	3.94986	14.0298	6.88852	6.42935	22	10.9665
mmu-miR-7046-5p	0	0	0	0	0	0.322543
mmu-miR-7047-3p	32.9155	24.8916	30.5491	26.4318	24	29.674
mmu-miR-7047-5p	0.438873	0.905148	0.599002	1.78593	0	0.645086
mmu-miR-7048-3p	1.97493	1.35772	0.299501	1.42874	0	0.645086
mmu-miR-7048-5p	0	0	0.299501	0	0	0
mmu-miR-7049-3p	0	0	0	0	0	0
mmu-miR-7049-5p	0.219437	1.8103	0.599002	0	0	0
mmu-miR-705	0	0	0	0	0	0
mmu-miR-7050-3p	0	0	0	0	0	0
mmu-miR-7050-5p	0	0	0	0	0	0
mmu-miR-7051-3p	0	0	0	0	0	0
mmu-miR-7051-5p	0.877746	0	0	0	0	0.322543
mmu-miR-7052-3p	2.63324	2.26287	0.898503	2.85749	0	0.645086
mmu-miR-7052-5p	0	0	0	0	0	0
mmu-miR-7053-3p	0.219437	0	0	0.357186	0	0
mmu-miR-7053-5p	0	0	0	0	0	0
mmu-miR-7054-3p	0	0	0	0	0	0
mmu-miR-7054-5p	0.65831	0.452574	0.299501	0.357186	0	0.645086
mmu-miR-7055-3p	0.65831	1.8103	0.599002	1.07156	4	2.2578
mmu-miR-7055-5p	0.219437	0	0	0.714372	2	0.322543
mmu-miR-7056-3p	0	0	0	0	0	0
mmu-miR-7056-5p	1.75549	0.452574	0.898503	0.357186	2	0
mmu-miR-7057-3p	0	0	0	0	0	0
mmu-miR-7057-5p	0	0	0	0	0	0.645086
mmu-miR-7058-3p	0	0	0	0	0	0
mmu-miR-7058-5p	0.65831	0	0	0	0	0
mmu-miR-7059-3p	0	0	0	0	0	0
mmu-miR-7059-5p	4.60817	2.71544	3.29451	4.28623	4	2.90289
mmu-miR-706	0.219437	0.452574	0	0	0	0
mmu-miR-7060-3p	0	0	0	0	0	0.322543
mmu-miR-7060-5p	1.09718	0	0	0.714372	0	0
mmu-miR-7061-3p	0	0.452574	0	0	0	0
mmu-miR-7061-5p	0	0	0.299501	1.42874	0	0
mmu-miR-7062-3p	0	0	0	0	0	0
mmu-miR-7062-5p	0.219437	0	0.299501	0.357186	0	0
mmu-miR-7063-3p	0	0	0	0	0	0
mmu-miR-7063-5p	1.75549	2.71544	3.29451	4.64342	4	2.2578
mmu-miR-7064-3p	0.219437	0	0	0.357186	0	0
mmu-miR-7064-5p	0.219437	0	0	0	2	0
mmu-miR-7065-3p	0.65831	0.452574	0.299501	1.42874	0	0.645086
mmu-miR-7065-5p	0.219437	0	0	0	0	0
mmu-miR-7066-3p	1.31662	2.26287	3.29451	2.14312	0	1.61271
mmu-miR-7066-5p	3.51098	4.52574	0.299501	1.07156	0	2.2578
mmu-miR-7067-3p	0	0	0	0	0	0
mmu-miR-7067-5p	0	0	0	0	0	0
mmu-miR-7068-3p	31.5989	14.9349	12.8785	13.2159	16	10.3214
mmu-miR-7068-5p	0.65831	0	0	0	0	0
mmu-miR-7069-3p	0.219437	0.452574	1.198	1.78593	2	0.967629
mmu-miR-7069-5p	0.219437	0	0.898503	0.357186	0	0.322543
mmu-miR-707	0	0	0	0	0	0
mmu-miR-7070-3p	0.219437	0.452574	0.898503	0.714372	0	0.322543
mmu-miR-7070-5p	0	0	0	0	0	0
mmu-miR-7071-3p	0.65831	0.452574	0.299501	0.357186	2	0.322543
mmu-miR-7071-5p	0	0	0	0	0	0
mmu-miR-7072-3p	0	0	0	0	0	0
mmu-miR-7072-5p	0	0	0	0	0	0
mmu-miR-7073-3p	0.219437	0	0.898503	0	0	0
mmu-miR-7073-5p	1.53606	0.452574	2.09651	0.714372	2	0.645086
mmu-miR-7074-3p	0	0	0	0	0	0
mmu-miR-7074-5p	0	0	0	0	0	0
mmu-miR-7075-3p	2.19437	0.905148	1.79701	0.357186	0	0.322543
mmu-miR-7075-5p	0	0	0	0.357186	0	0
mmu-miR-7076-3p	0	0	0	0	0	0
mmu-miR-7076-5p	0	0	0	0	0	0
mmu-miR-7077-3p	0	0	0	0	0	0.322543
mmu-miR-7077-5p	0	0	0	0	0	0
mmu-miR-7078-3p	0	0	0	0	0	0
mmu-miR-7078-5p	0.438873	0	0	0	0	0
mmu-miR-7079-3p	0.219437	0	0	0	0	0
mmu-miR-7079-5p	0	0	0.299501	0	0	0
mmu-miR-7080-3p	615.958	318.612	212.945	612.217	236	302.223
mmu-miR-7080-5p	33.7932	24.8916	10.4825	16.7878	14	23.8682
mmu-miR-7081-3p	0.438873	0.452574	0.299501	1.42874	0	0.322543
mmu-miR-7081-5p	0	0	0	0	0	0
mmu-miR-7082-3p	4.38873	0.452574	1.198	1.07156	2	0.645086
mmu-miR-7082-5p	0	0	0	0	0	0
mmu-miR-7083-3p	0.219437	0	0	0.357186	0	0
mmu-miR-7083-5p	1.09718	1.35772	0.898503	1.42874	0	1.93526
mmu-miR-708-3p	1927.31	2135.24	2164.49	2255.99	2336	2394.88
mmu-miR-7084-3p	1.09718	0	0.299501	0	0	0
mmu-miR-7084-5p	1.31662	0.905148	1.79701	1.07156	0	0
mmu-miR-7085-3p	0.219437	0.452574	0	0	2	0.967629
mmu-miR-7085-5p	0	0	0.299501	0	0	0
mmu-miR-708-5p	762.323	1093.42	833.811	1083.7	1204	1221.47
mmu-miR-7086-3p	0	0	0	0	0	0
mmu-miR-7086-5p	0	0	0	0	0	0
mmu-miR-7087-3p	0	0	0	0.357186	0	0
mmu-miR-7087-5p	0.438873	0	1.198	0	0	0
mmu-miR-7088-3p	0	0	0	0	0	0
mmu-miR-7088-5p	0	0	0	0	0	0
mmu-miR-7089-3p	0	0	0	0	0	0
mmu-miR-7089-5p	0	0	0	0	0	0.322543
mmu-miR-709	1.31662	4.07317	5.99002	4.28623	8	0
mmu-miR-7090-3p	0	0	0	0	0	0
mmu-miR-7090-5p	0.219437	0	0.299501	0	2	0
mmu-miR-7091-3p	0	0	0	0	0	0
mmu-miR-7091-5p	0	0	0	0	0	0
mmu-miR-7092-3p	0.877746	0.905148	0.898503	0.714372	2	0.645086
mmu-miR-7092-5p	0.65831	0	0.599002	0	2	0.645086
mmu-miR-7093-3p	4.8276	2.71544	5.69052	2.85749	4	2.58034
mmu-miR-7093-5p	0.219437	0	0.299501	0	0	0
mmu-miR-7094-1-5p	0	0	0	0	0	0
mmu-miR-7094-3p	0	0	0	0	0	0
mmu-miR-7094-3p	0	0	0	0	0	0
mmu-miR-7094b-2-5p	0	0	0	0	0	0
mmu-miR-710	0	0	0	0	0	0
mmu-miR-711	0	0	0	0	0	0
mmu-miR-7115-3p	0	0	0	0	2	0
mmu-miR-7115-5p	0.219437	0	0	0	0	0
mmu-miR-7116-3p	1.53606	0.452574	0.299501	0.714372	0	0.967629
mmu-miR-7116-5p	0.219437	0.452574	0.299501	0	0	0
mmu-miR-7117-3p	0	0.452574	0	1.07156	0	0
mmu-miR-7117-5p	0.877746	0	2.69551	0	0	1.61271
mmu-miR-7118-3p	0.65831	1.35772	0.299501	0	0	0.322543
mmu-miR-7118-5p	0	0	0	0	0	0
mmu-miR-7119-3p	0	0	0	0	0	0
mmu-miR-7119-5p	0	0	0	0	0	0
mmu-miR-712-3p	0	0	0	0	0	0
mmu-miR-712-5p	1.09718	3.16802	0.898503	2.5003	8	1.29017
mmu-miR-713	0	0	0	0	0	0
mmu-miR-714	1.09718	4.97831	2.69551	6.07217	4	0
mmu-miR-717	0	0	0	0	0	0
mmu-miR-718	0	0	0	0	0	0
mmu-miR-719	0	0	0	0	0	0
mmu-miR-721	0	0	0	0	0	0
mmu-miR-7210-3p	0	0	0	0	0	0
mmu-miR-7210-5p	0	0	0	0	0	0
mmu-miR-7211-3p	0	0.452574	0	0	0	0
mmu-miR-7211-5p	0.65831	0.905148	0.299501	2.14312	0	0
mmu-miR-7212-3p	0.219437	0	0	0	0	0
mmu-miR-7212-5p	0	0	0	0	0	0
mmu-miR-7213-3p	0	0	0	0	0	0
mmu-miR-7213-5p	1.53606	1.8103	2.69551	1.42874	2	2.2578
mmu-miR-7214-3p	0	0	0	0	0	0
mmu-miR-7214-5p	0	0	0	0	0	0
mmu-miR-7215-3p	0	0	0	0	0	0
mmu-miR-7215-5p	0	0	0	0	0	0
mmu-miR-7216-3p	0	0	0	0	0	0
mmu-miR-7216-5p	0	0	0	0	0	0
mmu-miR-7217-3p	0	0	0	0	0	0
mmu-miR-7217-5p	0	0	0	0	0	0
mmu-miR-7218-3p	0	0	0	0	0	0
mmu-miR-7218-5p	0	0	0	0	0	0
mmu-miR-7219-3p	0	0	0	0	0	0
mmu-miR-7219-5p	0	0	0	0	0	0
mmu-miR-7220-3p	0	0.905148	0.299501	2.85749	2	0.645086
mmu-miR-7220-5p	33.3544	46.6151	53.0117	45.7198	50	33.5445
mmu-miR-7221-3p	0	0	0	0	0	0
mmu-miR-7221-5p	0	0	0	0	0	0
mmu-miR-7222-3p	0	0	0	0	0	0
mmu-miR-7222-5p	0	0	0	0	0	0
mmu-miR-7223-3p	0	0	0	0	0	0
mmu-miR-7223-5p	0	0	0	0	0	0
mmu-miR-7224-3p	32.696	23.0813	32.9451	17.1449	12	18.7075
mmu-miR-7224-5p	0	0	0	0	0	0.322543
mmu-miR-7225-3p	0	0	0	0	0	0
mmu-miR-7225-5p	0	0	0	0	0	0
mmu-miR-7226-3p	13.6051	9.50405	17.3711	9.64403	16	9.0312
mmu-miR-7226-5p	0.219437	0	0	0	0	0
mmu-miR-7227-3p	0	0	0.599002	0	0	0
mmu-miR-7227-5p	0	0	0	0	0	0
mmu-miR-7228-3p	0	0	0	0	0	0
mmu-miR-7228-5p	0	0	0	0	0	0.322543
mmu-miR-7229-3p	0	0	0	0	0	0
mmu-miR-7229-5p	0	0	0	0	0	0
mmu-miR-7230-3p	0	0	0	0	0	0
mmu-miR-7230-5p	0	0	0	0	0	0
[truncated: 236 more rows]

## Sheet: Table C
Protein FDR Confidence	Accession	Description	Gene Symbol	naïve	stressed
High	P16546	Spectrin alpha chain, non-erythrocytic 1 OS=Mus musculus GN=Sptan1 PE=1 SV=4	Spna2; Sptan1	92.1	106.9
High	Q62261	Spectrin beta chain, non-erythrocytic 1 OS=Mus musculus GN=Sptbn1 PE=1 SV=2	Spnb2; Sptbn1	96.3	100
High	Q9JHU4	Cytoplasmic dynein 1 heavy chain 1 OS=Mus musculus GN=Dync1h1 PE=1 SV=2	Dync1h1	115.2	105.5
High	Q9QXS1	Plectin OS=Mus musculus GN=Plec PE=1 SV=2	Plec	96.4	85.9
High	Q68FD5	Clathrin heavy chain 1 OS=Mus musculus GN=Cltc PE=1 SV=3	Cltc	93.3	103.7
High	Q8C8R3-2	Isoform 2 of Ankyrin-2 OS=Mus musculus GN=Ank2		43.7	103.2
High	Q8C8R3-4	Isoform 4 of Ankyrin-2 OS=Mus musculus GN=Ank2		173	102.3
High	Q6PIC6	Sodium/potassium-transporting ATPase subunit alpha-3 OS=Mus musculus GN=Atp1a3 PE=1 SV=1	Atp1a3	94.5	110.7
High	P20357	Microtubule-associated protein 2 OS=Mus musculus GN=Map2 PE=1 SV=2	Map2; Mtap2	76.4	103
High	O88737	Protein bassoon OS=Mus musculus GN=Bsn PE=1 SV=4	Bsn	106.4	81.5
High	Q9QYR6-2	Isoform 2 of Microtubule-associated protein 1A OS=Mus musculus GN=Map1a		71	88
High	81857006	*CON* RecName: Full=Lysyl endopeptidase; AltName: Full=Protease IV; AltName: Full=PvdS-regulated endoprotease; Flags: Precursor; LysC OS=Pseudomonas aeruginosa (strain ATCC 15692 / PAO1 / 1C / PRS 101 / LMG 12228) GN=prpL PE=1 SV=1	piv	62.8	93.9
High	Q8VDN2	Sodium/potassium-transporting ATPase subunit alpha-1 OS=Mus musculus GN=Atp1a1 PE=1 SV=1	Atp1a1	102.7	102.2
High	O88935	Synapsin-1 OS=Mus musculus GN=Syn1 PE=1 SV=2	Syn1	85.3	94.3
High	Q7TSJ2	Microtubule-associated protein 6 OS=Mus musculus GN=Map6 PE=1 SV=2	Map6; Mtap6	104.9	83.3
High	P63017	Heat shock cognate 71 kDa protein OS=Mus musculus GN=Hspa8 PE=1 SV=1	Hspa8	82.6	105.9
High	Q6PIE5	Sodium/potassium-transporting ATPase subunit alpha-2 OS=Mus musculus GN=Atp1a2 PE=1 SV=1	Atp1a2	94	104
High	P68369	Tubulin alpha-1A chain OS=Mus musculus GN=Tuba1a PE=1 SV=1	Tuba1a	150.2	7.2
High	P68368	Tubulin alpha-4A chain OS=Mus musculus GN=Tuba4a PE=1 SV=1	Tuba4a	58.3	85.9
High	Q7TMM9	Tubulin beta-2A chain OS=Mus musculus GN=Tubb2a PE=1 SV=1	Tubb2a	89.4	60.9
High	P16858	Glyceraldehyde-3-phosphate dehydrogenase OS=Mus musculus GN=Gapdh PE=1 SV=2	Gapdh; Gm20899; LOC100042025; Gapdh-ps15; Gm12033	81.1	105.5
High	P14873	Microtubule-associated protein 1B OS=Mus musculus GN=Map1b PE=1 SV=2	Map1b; Mtap1b	86.4	107.2
High	Q9CWF2	Tubulin beta-2B chain OS=Mus musculus GN=Tubb2b PE=1 SV=1	Tubb2b	168.6	21.9
High	Q9ERD7	Tubulin beta-3 chain OS=Mus musculus GN=Tubb3 PE=1 SV=1	Tubb3	91.1	102.3
High	P39053-3	Isoform 3 of Dynamin-1 OS=Mus musculus GN=Dnm1	Dnm1	106.9	78.4
High	O08553	Dihydropyrimidinase-related protein 2 OS=Mus musculus GN=Dpysl2 PE=1 SV=2	Dpysl2	103.1	91.2
High	P68372	Tubulin beta-4B chain OS=Mus musculus GN=Tubb4b PE=1 SV=1	Tubb4b	57.1	32.8
High	P47857	6-phosphofructokinase, muscle type OS=Mus musculus GN=Pfkm PE=1 SV=3	Pfkm	92.5	105.8
High	P39053-4	Isoform 4 of Dynamin-1 OS=Mus musculus GN=Dnm1	Dnm1	129.2	90
High	P56480	ATP synthase subunit beta, mitochondrial OS=Mus musculus GN=Atp5b PE=1 SV=2	Atp5b	91.2	97
High	P46460	Vesicle-fusing ATPase OS=Mus musculus GN=Nsf PE=1 SV=2	Nsf	99.7	120
High	P17710	Hexokinase-1 OS=Mus musculus GN=Hk1 PE=1 SV=3	Hk1	97.3	120.3
High	Q8BPN8	DmX-like protein 2 OS=Mus musculus GN=Dmxl2 PE=1 SV=3	Dmxl2	129	98.5
High	P60710	Actin, cytoplasmic 1 OS=Mus musculus GN=Actb PE=1 SV=1	Actb	125.7	90
High	P11499	Heat shock protein HSP 90-beta OS=Mus musculus GN=Hsp90ab1 PE=1 SV=3	Hsp90ab1	115.1	118
High	P68373	Tubulin alpha-1C chain OS=Mus musculus GN=Tuba1c PE=1 SV=1	Tuba1c	92.5	51.4
High	P07901	Heat shock protein HSP 90-alpha OS=Mus musculus GN=Hsp90aa1 PE=1 SV=4	Hsp90aa1	69.4	79.9
High	P17426	AP-2 complex subunit alpha-1 OS=Mus musculus GN=Ap2a1 PE=1 SV=1	Ap2a1	99.8	99.9
High	P05064	Fructose-bisphosphate aldolase A OS=Mus musculus GN=Aldoa PE=1 SV=2	Aldoa	79.1	90.5
High	P99024	Tubulin beta-5 chain OS=Mus musculus GN=Tubb5 PE=1 SV=1	Tubb5	46.9	100.5
High	Q9D6F9	Tubulin beta-4A chain OS=Mus musculus GN=Tubb4a PE=1 SV=3	Tubb4a	130	108.4
High	P39053-6	Isoform 6 of Dynamin-1 OS=Mus musculus GN=Dnm1	Dnm1	132.5	134.7
High	P04264	*CON* Keratin, type II cytoskeletal 1 OS=Homo sapiens GN=KRT1 PE=1 SV=6	KRT1	90.7	138.2
High	P52480-2	Isoform M1 of Pyruvate kinase PKM OS=Mus musculus GN=Pkm	Pkm	89.8	83.8
High	P08249	Malate dehydrogenase, mitochondrial OS=Mus musculus GN=Mdh2 PE=1 SV=3	Mdh2	98.3	90.4
High	P17427	AP-2 complex subunit alpha-2 OS=Mus musculus GN=Ap2a2 PE=1 SV=2	Ap2a2	95.7	126.6
High	Q8CHC4	Synaptojanin-1 OS=Mus musculus GN=Synj1 PE=1 SV=3	Synj1	88.2	111
High	Q8CI94	Glycogen phosphorylase, brain form OS=Mus musculus GN=Pygb PE=1 SV=3	Pygb	77.8	101.6
High	P05063	Fructose-bisphosphate aldolase C OS=Mus musculus GN=Aldoc PE=1 SV=4	Aldoc	82.3	107.5
High	254622	112352 *CON* keratin 2, CK 2 [human, epidermis, Peptide, 645 aa] [Homo sapiens]		90.1	98
High	P52480	Pyruvate kinase PKM OS=Mus musculus GN=Pkm PE=1 SV=4	Pkm	28.1	91.1
High	O08599	Syntaxin-binding protein 1 OS=Mus musculus GN=Stxbp1 PE=1 SV=2	Stxbp1	100.2	117.5
High	P19096	Fatty acid synthase OS=Mus musculus GN=Fasn PE=1 SV=2	Fasn	114.9	110.2
High	P09411	Phosphoglycerate kinase 1 OS=Mus musculus GN=Pgk1 PE=1 SV=4	Pgk1	72.5	121.2
High	P50516	V-type proton ATPase catalytic subunit A OS=Mus musculus GN=Atp6v1a PE=1 SV=2	Atp6v1a	108.6	100.2
High	P62814	V-type proton ATPase subunit B, brain isoform OS=Mus musculus GN=Atp6v1b2 PE=1 SV=1	Atp6v1b2	109.6	90.6
High	F6SEU4	Ras/Rap GTPase-activating protein SynGAP OS=Mus musculus GN=Syngap1 PE=1 SV=2	Syngap1	108.2	92.6
High	Q6ZQ38	Cullin-associated NEDD8-dissociated protein 1 OS=Mus musculus GN=Cand1 PE=2 SV=2	Cand1	108.8	106
High	P17182	Alpha-enolase OS=Mus musculus GN=Eno1 PE=1 SV=3	Eno1; Gm5506; Eno1b	67.4	100.3
High	P50396	Rab GDP dissociation inhibitor alpha OS=Mus musculus GN=Gdi1 PE=1 SV=3	Gdi1	112.3	70
High	Q61879	Myosin-10 OS=Mus musculus GN=Myh10 PE=1 SV=2	Myh10	108.3	123.8
High	Q99104	Unconventional myosin-Va OS=Mus musculus GN=Myo5a PE=1 SV=2	Myo5a	93.7	107.1
High	Q8BYI9	Tenascin-R OS=Mus musculus GN=Tnr PE=1 SV=2	Tnr	99.3	106
High	Q9WUA3	6-phosphofructokinase type C OS=Mus musculus GN=Pfkp PE=1 SV=1	Pfkp	88.1	114.2
High	Q9QYX7	Protein piccolo OS=Mus musculus GN=Pclo PE=1 SV=4	Pclo	83.3	104.3
High	Q64332	Synapsin-2 OS=Mus musculus GN=Syn2 PE=1 SV=2	Syn2	96.2	108.9
High	Q922F4	Tubulin beta-6 chain OS=Mus musculus GN=Tubb6 PE=1 SV=1	Tubb6	78.5	130.1
High	Q9DBG3-2	Isoform 2 of AP-2 complex subunit beta OS=Mus musculus GN=Ap2b1	Ap2b1	44.6	122.7
High	P12382	6-phosphofructokinase, liver type OS=Mus musculus GN=Pfkl PE=1 SV=4	Pfkl	76.6	110.9
High	G5E8K5	Ankyrin-3 OS=Mus musculus GN=Ank3 PE=1 SV=1	Ank3	124.7	117.9
High	Q5SQX6	Cytoplasmic FMR1-interacting protein 2 OS=Mus musculus GN=Cyfip2 PE=1 SV=2	Cyfip2	81.4	106.1
High	P13595	Neural cell adhesion molecule 1 OS=Mus musculus GN=Ncam1 PE=1 SV=3	Ncam1	74	131.4
High	P05202	Aspartate aminotransferase, mitochondrial OS=Mus musculus GN=Got2 PE=1 SV=1	Got2	89.8	99.9
High	Q9QWI6	SRC kinase signaling inhibitor 1 OS=Mus musculus GN=Srcin1 PE=1 SV=2	Srcin1	80.3	92.2
High	Q9QXZ0	Microtubule-actin cross-linking factor 1 OS=Mus musculus GN=Macf1 PE=1 SV=2	Macf1	107.2	107
High	Q8CAQ8-5	Isoform 5 of Mitochondrial inner membrane protein OS=Mus musculus GN=Immt		202.1	39.3
High	P97427	Dihydropyrimidinase-related protein 1 OS=Mus musculus GN=Crmp1 PE=1 SV=1	Crmp1	125.6	99.5
High	Q9JJZ2	Tubulin alpha-8 chain OS=Mus musculus GN=Tuba8 PE=1 SV=1	Tuba8	109.1	151
High	P12960	Contactin-1 OS=Mus musculus GN=Cntn1 PE=1 SV=1	Cntn1	99.9	109.3
High	Q80TJ1	Calcium-dependent secretion activator 1 OS=Mus musculus GN=Cadps PE=1 SV=3	Cadps	87.7	112.3
High	119581085	gb|EAW60681.1| *CON* keratin 10 (epidermolytic hyperkeratosis; keratosis palmaris et plantaris), isoform CRA_b [Homo sapiens]	KRT10	104	129.3
High	Q9DB77	Cytochrome b-c1 complex subunit 2, mitochondrial OS=Mus musculus GN=Uqcrc2 PE=1 SV=1	Uqcrc2	89	116.3
High	Q8CAQ8-3	Isoform 3 of Mitochondrial inner membrane protein OS=Mus musculus GN=Immt	Immt	90.8	173.6
High	P17751	Triosephosphate isomerase OS=Mus musculus GN=Tpi1 PE=1 SV=4	Tpi1	72.3	102.6
High	Q8BH59	Calcium-binding mitochondrial carrier protein Aralar1 OS=Mus musculus GN=Slc25a12 PE=1 SV=1	Slc25a12	86.9	99.6
High	P38647	Stress-70 protein, mitochondrial OS=Mus musculus GN=Hspa9 PE=1 SV=3	Hspa9	69	151.5
High	Q3UNH4	G protein-regulated inducer of neurite outgrowth 1 OS=Mus musculus GN=Gprin1 PE=1 SV=2	Gprin1	88.9	104.5
High	Q02053	Ubiquitin-like modifier-activating enzyme 1 OS=Mus musculus GN=Uba1 PE=1 SV=1	Uba1	102.9	109.4
High	Q9Z1G4	V-type proton ATPase 116 kDa subunit a isoform 1 OS=Mus musculus GN=Atp6v0a1 PE=1 SV=3	Atp6v0a1	93.4	119.2
High	Q9WV92-2	Isoform 2 of Band 4.1-like protein 3 OS=Mus musculus GN=Epb41l3		87.4	123.7
High	Q99KI0	Aconitate hydratase, mitochondrial OS=Mus musculus GN=Aco2 PE=1 SV=1	Aco2	83.4	99.4
High	P57780	Alpha-actinin-4 OS=Mus musculus GN=Actn4 PE=1 SV=1	Actn4	75	124.5
High	P17183	Gamma-enolase OS=Mus musculus GN=Eno2 PE=1 SV=2	Eno2	100.2	94
High	Q03265	ATP synthase subunit alpha, mitochondrial OS=Mus musculus GN=Atp5a1 PE=1 SV=1	Atp5a1	114.6	108.2
High	Q91VD9	NADH-ubiquinone oxidoreductase 75 kDa subunit, mitochondrial OS=Mus musculus GN=Ndufs1 PE=1 SV=2	Ndufs1	101.2	112.7
High	P08553	Neurofilament medium polypeptide OS=Mus musculus GN=Nefm PE=1 SV=4	Nefm	119.7	81.7
High	P28660	Nck-associated protein 1 OS=Mus musculus GN=Nckap1 PE=1 SV=2	Nckap1	91.2	109.2
High	P17156	Heat shock-related 70 kDa protein 2 OS=Mus musculus GN=Hspa2 PE=1 SV=2	Hspa2	93.4	102.6
High	P46096	Synaptotagmin-1 OS=Mus musculus GN=Syt1 PE=1 SV=1	Syt1	68.2	117
High	E9Q401	Ryanodine receptor 2 OS=Mus musculus GN=Ryr2 PE=1 SV=1	Ryr2	90.9	104
High	Q60597	2-oxoglutarate dehydrogenase, mitochondrial OS=Mus musculus GN=Ogdh PE=1 SV=3	Ogdh	93.2	94.2
High	Q8K1M6	Dynamin-1-like protein OS=Mus musculus GN=Dnm1l PE=1 SV=2	Dnm1l	110.8	108.8
High	Q8BKX1	Brain-specific angiogenesis inhibitor 1-associated protein 2 OS=Mus musculus GN=Baiap2 PE=1 SV=2	Baiap2	91.3	90.8
High	Q9R0K7	Plasma membrane calcium-transporting ATPase 2 OS=Mus musculus GN=Atp2b2 PE=1 SV=2	Atp2b2	110.8	116.9
High	Q01853	Transitional endoplasmic reticulum ATPase OS=Mus musculus GN=Vcp PE=1 SV=4	Vcp	117.1	101.5
High	Q810U3	Neurofascin OS=Mus musculus GN=Nfasc PE=1 SV=1	Nfasc	101.5	110.5
High	Q7TPR4	Alpha-actinin-1 OS=Mus musculus GN=Actn1 PE=1 SV=1	Actn1	101.1	87.4
High	Q9ES97	Reticulon-3 OS=Mus musculus GN=Rtn3 PE=1 SV=2	Rtn3	59.4	97.4
High	O35098-2	Isoform 2 of Dihydropyrimidinase-related protein 4 OS=Mus musculus GN=Dpysl4		128.4	84.6
High	P28652	Calcium/calmodulin-dependent protein kinase type II subunit beta OS=Mus musculus GN=Camk2b PE=1 SV=2	Camk2b	67.2	114.8
High	Q91ZX7	Prolow-density lipoprotein receptor-related protein 1 OS=Mus musculus GN=Lrp1 PE=1 SV=1	Lrp1	123.6	88.6
High	O35643	AP-1 complex subunit beta-1 OS=Mus musculus GN=Ap1b1 PE=1 SV=2	Ap1b1	106.1	109.8
High	P68033	Actin, alpha cardiac muscle 1 OS=Mus musculus GN=Actc1 PE=1 SV=1	Actc1	283	74.6
High	P16330	2',3'-cyclic-nucleotide 3'-phosphodiesterase OS=Mus musculus GN=Cnp PE=1 SV=3	Cnp	28	52.5
High	P05201	Aspartate aminotransferase, cytoplasmic OS=Mus musculus GN=Got1 PE=1 SV=3	Got1	98.7	99.7
High	P20029	78 kDa glucose-regulated protein OS=Mus musculus GN=Hspa5 PE=1 SV=3	Hspa5	47.9	135.1
High	Q9CZ13	Cytochrome b-c1 complex subunit 1, mitochondrial OS=Mus musculus GN=Uqcrc1 PE=1 SV=2	Uqcrc1	111.3	115.2
High	Q61699	Heat shock protein 105 kDa OS=Mus musculus GN=Hsph1 PE=1 SV=2	Hsph1	85.2	108.1
High	Q8CC35	Synaptopodin OS=Mus musculus GN=Synpo PE=1 SV=2	Synpo	95	87.9
High	Q9EPN1	Neurobeachin OS=Mus musculus GN=Nbea PE=2 SV=1	Nbea	114.8	97.7
High	O08788	Dynactin subunit 1 OS=Mus musculus GN=Dctn1 PE=1 SV=3	Dctn1	120.7	104.3
High	P06745	Glucose-6-phosphate isomerase OS=Mus musculus GN=Gpi PE=1 SV=4	Gpi1	73.9	111
High	Q04447	Creatine kinase B-type OS=Mus musculus GN=Ckb PE=1 SV=1	Ckb	116.7	84.7
High	P07724	Serum albumin OS=Mus musculus GN=Alb PE=1 SV=3	Alb	103.5	118.3
High	Q8K2B3	Succinate dehydrogenase [ubiquinone] flavoprotein subunit, mitochondrial OS=Mus musculus GN=Sdha PE=1 SV=1	Sdha	106.3	103.3
High	O55143	Sarcoplasmic/endoplasmic reticulum calcium ATPase 2 OS=Mus musculus GN=Atp2a2 PE=1 SV=2	Atp2a2	99.5	128.7
High	Q61316	Heat shock 70 kDa protein 4 OS=Mus musculus GN=Hspa4 PE=1 SV=1	Hspa4	52.1	124
High	Q64521	Glycerol-3-phosphate dehydrogenase, mitochondrial OS=Mus musculus GN=Gpd2 PE=1 SV=2	Gpd2	91.5	104.6
High	Q60864	Stress-induced-phosphoprotein 1 OS=Mus musculus GN=Stip1 PE=1 SV=1	Stip1	94.9	102
High	P48962	ADP/ATP translocase 1 OS=Mus musculus GN=Slc25a4 PE=1 SV=4	Slc25a4	94.1	93.4
High	P58252	Elongation factor 2 OS=Mus musculus GN=Eef2 PE=1 SV=2	Eef2	104.1	104.7
High	P14824	Annexin A6 OS=Mus musculus GN=Anxa6 PE=1 SV=3	Anxa6	103.4	112.2
High	P35486	Pyruvate dehydrogenase E1 component subunit alpha, somatic form, mitochondrial OS=Mus musculus GN=Pdha1 PE=1 SV=1	Pdha1	122.8	85.1
High	Q9Z2Q6	Septin-5 OS=Mus musculus GN=Sept5 PE=1 SV=2	Sept5	102.5	72.4
High	P63318	Protein kinase C gamma type OS=Mus musculus GN=Prkcg PE=1 SV=1	Prkcg	107.2	102
High	Q9Z1B3	1-phosphatidylinositol 4,5-bisphosphate phosphodiesterase beta-1 OS=Mus musculus GN=Plcb1 PE=2 SV=2	Plcb1	89.2	84.4
High	P10126	Elongation factor 1-alpha 1 OS=Mus musculus GN=Eef1a1 PE=1 SV=3	Eef1a1; LOC101056619	78	127.9
High	P26443	Glutamate dehydrogenase 1, mitochondrial OS=Mus musculus GN=Glud1 PE=1 SV=1	Glud1	89.7	131
High	Q62108-2	Isoform 2 of Disks large homolog 4 OS=Mus musculus GN=Dlg4	Dlg4	84.7	113.7
High	Q9Z2I9	Succinyl-CoA ligase [ADP-forming] subunit beta, mitochondrial OS=Mus musculus GN=Sucla2 PE=1 SV=2	Sucla2	92.1	118.3
High	Q91V92	ATP-citrate synthase OS=Mus musculus GN=Acly PE=1 SV=1	Acly	96.6	109.2
High	Q61598	Rab GDP dissociation inhibitor beta OS=Mus musculus GN=Gdi2 PE=1 SV=1	Gdi2	84.6	136.3
High	Q3UHD9	Arf-GAP with GTPase, ANK repeat and PH domain-containing protein 2 OS=Mus musculus GN=Agap2 PE=2 SV=1	Agap2; LOC105242480	107.6	126.4
High	Q11011	Puromycin-sensitive aminopeptidase OS=Mus musculus GN=Npepps PE=1 SV=2	Npepps	116.1	98.2
High	Q7TMB8	Cytoplasmic FMR1-interacting protein 1 OS=Mus musculus GN=Cyfip1 PE=1 SV=1	Cyfip1	148.7	109.8
High	P23819-4	Isoform 4 of Glutamate receptor 2 OS=Mus musculus GN=Gria2		71.1	114
High	Q8VDD5	Myosin-9 OS=Mus musculus GN=Myh9 PE=1 SV=4	Myh9	74.2	129.9
High	P40142	Transketolase OS=Mus musculus GN=Tkt PE=1 SV=1	Tkt	93.4	112.2
High	Q62188	Dihydropyrimidinase-related protein 3 OS=Mus musculus GN=Dpysl3 PE=1 SV=1	Dpysl3	111.6	87.4
High	Q91V14	Solute carrier family 12 member 5 OS=Mus musculus GN=Slc12a5 PE=1 SV=2	Slc12a5	101.6	94.4
High	Q3UHJ0	AP2-associated protein kinase 1 OS=Mus musculus GN=Aak1 PE=1 SV=2	Aak1	100.9	66.3
High	P42932	T-complex protein 1 subunit theta OS=Mus musculus GN=Cct8 PE=1 SV=3	Cct8	94.4	94.1
High	P46660	Alpha-internexin OS=Mus musculus GN=Ina PE=1 SV=2	Ina	106	95.7
High	O88569	Heterogeneous nuclear ribonucleoproteins A2/B1 OS=Mus musculus GN=Hnrnpa2b1 PE=1 SV=2	Hnrnpa2b1	129.2	59.2
High	Q71LX4	Talin-2 OS=Mus musculus GN=Tln2 PE=1 SV=3	Tln2	101.3	110.2
High	P62631	Elongation factor 1-alpha 2 OS=Mus musculus GN=Eef1a2 PE=1 SV=1	Eef1a2	68.7	126.2
High	Q8R0Y6	Cytosolic 10-formyltetrahydrofolate dehydrogenase OS=Mus musculus GN=Aldh1l1 PE=1 SV=1	Aldh1l1	72.8	124.5
High	P80318	T-complex protein 1 subunit gamma OS=Mus musculus GN=Cct3 PE=1 SV=1	Cct3	130.1	98.3
High	P70398	Probable ubiquitin carboxyl-terminal hydrolase FAF-X OS=Mus musculus GN=Usp9x PE=1 SV=2	Usp9x	116.4	100.9
High	Q6NXK7	Inactive dipeptidyl peptidase 10 OS=Mus musculus GN=Dpp10 PE=2 SV=1	Dpp10	79.4	139.6
High	P08551	Neurofilament light polypeptide OS=Mus musculus GN=Nefl PE=1 SV=5	Nefl	156.7	81.4
High	Q6PB66	Leucine-rich PPR motif-containing protein, mitochondrial OS=Mus musculus GN=Lrpprc PE=1 SV=2	Lrpprc	94.5	109.6
High	Q9DBJ1	Phosphoglycerate mutase 1 OS=Mus musculus GN=Pgam1 PE=1 SV=3	Pgam1	87.6	131.1
High	Q9D0E1	Heterogeneous nuclear ribonucleoprotein M OS=Mus musculus GN=Hnrnpm PE=1 SV=3	Hnrnpm	168.1	73.8
High	Q9JI91	Alpha-actinin-2 OS=Mus musculus GN=Actn2 PE=1 SV=2	Actn2	89.7	118.1
High	Q4KMM3	Oxidation resistance protein 1 OS=Mus musculus GN=Oxr1 PE=2 SV=3	Oxr1	93.5	102.4
High	P84091	AP-2 complex subunit mu OS=Mus musculus GN=Ap2m1 PE=1 SV=1	Ap2m1	104.2	118.9
High	P63038	60 kDa heat shock protein, mitochondrial OS=Mus musculus GN=Hspd1 PE=1 SV=1	Hspd1	65.1	130.3
High	P11798	Calcium/calmodulin-dependent protein kinase type II subunit alpha OS=Mus musculus GN=Camk2a PE=1 SV=2	Camk2a	65.7	97.5
High	P63101	14-3-3 protein zeta/delta OS=Mus musculus GN=Ywhaz PE=1 SV=1	Ywhaz	46.4	118
High	Q61644	Protein kinase C and casein kinase substrate in neurons protein 1 OS=Mus musculus GN=Pacsin1 PE=1 SV=1	Pacsin1	81.5	105.2
High	Q9Z2H5	Band 4.1-like protein 1 OS=Mus musculus GN=Epb41l1 PE=1 SV=2	Epb4.1l1; Epb41l1	85.6	117.3
High	P62806	Histone H4 OS=Mus musculus GN=Hist1h4a PE=1 SV=2	Hist4h4; Hist1h4a; Hist1h4k; Hist1h4c; Hist1h4i; Hist1h4n; Hist1h4h; Hist1h4f; Hist1h4j; Hist1h4b; Hist1h4m; Hist1h4d; Hist2h4; LOC100862646; LOC102641229	54	79.2
High	O55131	Septin-7 OS=Mus musculus GN=Sept7 PE=1 SV=1	Sept7	91.3	116.4
High	Q9CS84	Neurexin-1 OS=Mus musculus GN=Nrxn1 PE=1 SV=3	Nrxn1	76.8	99.5
High	Q9WUB3	Glycogen phosphorylase, muscle form OS=Mus musculus GN=Pygm PE=1 SV=3	Pygm	49.1	165.1
High	P51881	ADP/ATP translocase 2 OS=Mus musculus GN=Slc25a5 PE=1 SV=3	Slc25a5	61.9	128.3
High	P70336-2	Isoform 2 of Rho-associated protein kinase 2 OS=Mus musculus GN=Rock2	Rock2	96	122.7
High	Q64514-2	Isoform Short of Tripeptidyl-peptidase 2 OS=Mus musculus GN=Tpp2	Tpp2	107.7	81.7
High	P97300	Neuroplastin OS=Mus musculus GN=Nptn PE=1 SV=3	Nptn	90.2	86.8
High	Q8K0U4	Heat shock 70 kDa protein 12A OS=Mus musculus GN=Hspa12a PE=1 SV=1	Hspa12a	88.7	120.2
High	P60879	Synaptosomal-associated protein 25 OS=Mus musculus GN=Snap25 PE=1 SV=1	Snap25	107.7	119.6
High	P56399	Ubiquitin carboxyl-terminal hydrolase 5 OS=Mus musculus GN=Usp5 PE=1 SV=1	Usp5	102.3	83
High	Q9JME5	AP-3 complex subunit beta-2 OS=Mus musculus GN=Ap3b2 PE=1 SV=2	Ap3b2	122.7	117.2
High	Q76MZ3	Serine/threonine-protein phosphatase 2A 65 kDa regulatory subunit A alpha isoform OS=Mus musculus GN=Ppp2r1a PE=1 SV=3	Ppp2r1a	92.5	86.8
High	Q9R1Q8	Transgelin-3 OS=Mus musculus GN=Tagln3 PE=1 SV=1	Tagln3	115.5	87.8
High	Q9R111	Guanine deaminase OS=Mus musculus GN=Gda PE=1 SV=1	Gda	113	84.5
High	P04370-4	Isoform 4 of Myelin basic protein OS=Mus musculus GN=Mbp	Mbp	50.8	118.9
High	P47708	Rabphilin-3A OS=Mus musculus GN=Rph3a PE=1 SV=2	Rph3a	79.5	94.3
High	P15105	Glutamine synthetase OS=Mus musculus GN=Glul PE=1 SV=6	Glul	88.6	101.8
High	Q80SW1	Putative adenosylhomocysteinase 2 OS=Mus musculus GN=Ahcyl1 PE=1 SV=1	Ahcyl1	179.3	90.5
High	Q920I9	WD repeat-containing protein 7 OS=Mus musculus GN=Wdr7 PE=1 SV=3	Wdr7	111.3	105.3
High	Q9D6R2	Isocitrate dehydrogenase [NAD] subunit alpha, mitochondrial OS=Mus musculus GN=Idh3a PE=1 SV=1	Idh3a	78.5	104.2
High	Q8BMF4	Dihydrolipoyllysine-residue acetyltransferase component of pyruvate dehydrogenase complex, mitochondrial OS=Mus musculus GN=Dlat PE=1 SV=2	Dlat	56.5	122.6
High	P18872	Guanine nucleotide-binding protein G(o) subunit alpha OS=Mus musculus GN=Gnao1 PE=1 SV=3	Gnao1	108.2	103.3
High	P70704	Probable phospholipid-transporting ATPase IA OS=Mus musculus GN=Atp8a1 PE=1 SV=1	Atp8a1	105.7	98.7
High	Q6PHZ2-5	Isoform 4 of Calcium/calmodulin-dependent protein kinase type II subunit delta OS=Mus musculus GN=Camk2d	Camk2d	67.5	110.6
High	Q8BRT1	CLIP-associating protein 2 OS=Mus musculus GN=Clasp2 PE=1 SV=1	Clasp2	113.7	89.1
High	P62259	14-3-3 protein epsilon OS=Mus musculus GN=Ywhae PE=1 SV=1	Ywhae	85.7	91.9
High	Q80TZ3-3	Isoform 3 of Putative tyrosine-protein phosphatase auxilin OS=Mus musculus GN=Dnajc6	Dnajc6	105.7	119
High	P30275	Creatine kinase U-type, mitochondrial OS=Mus musculus GN=Ckmt1 PE=1 SV=1	Ckmt1	99.5	102.7
High	O35136	Neural cell adhesion molecule 2 OS=Mus musculus GN=Ncam2 PE=2 SV=1	Ncam2	96.7	111.4
High	P63330	Serine/threonine-protein phosphatase 2A catalytic subunit alpha isoform OS=Mus musculus GN=Ppp2ca PE=1 SV=1	Ppp2ca	36.6	125.5
High	Q61301	Catenin alpha-2 OS=Mus musculus GN=Ctnna2 PE=1 SV=3	Ctnna2	100.7	104.3
High	Q9CQV8	14-3-3 protein beta/alpha OS=Mus musculus GN=Ywhab PE=1 SV=3	Ywhab	33.9	69.3
High	P62715	Serine/threonine-protein phosphatase 2A catalytic subunit beta isoform OS=Mus musculus GN=Ppp2cb PE=1 SV=1	Ppp2cb	144.8	94.8
High	Q9QVP9	Protein-tyrosine kinase 2-beta OS=Mus musculus GN=Ptk2b PE=1 SV=2	Ptk2b	104	80
High	Q61548	Clathrin coat assembly protein AP180 OS=Mus musculus GN=Snap91 PE=1 SV=1	Snap91	94.3	110.7
High	Q60875	Rho guanine nucleotide exchange factor 2 OS=Mus musculus GN=Arhgef2 PE=1 SV=4	Arhgef2	117.1	132.6
High	P27773	Protein disulfide-isomerase A3 OS=Mus musculus GN=Pdia3 PE=1 SV=2	Pdia3	101	96.1
High	Q9WU78	Programmed cell death 6-interacting protein OS=Mus musculus GN=Pdcd6ip PE=1 SV=3	Pdcd6ip	73.6	129.3
High	A2AGT5	Cytoskeleton-associated protein 5 OS=Mus musculus GN=Ckap5 PE=2 SV=1	Ckap5	77.4	131
High	P14152	Malate dehydrogenase, cytoplasmic OS=Mus musculus GN=Mdh1 PE=1 SV=3	Mdh1	93.5	109.7
High	Q61553	Fascin OS=Mus musculus GN=Fscn1 PE=1 SV=4	Fscn1	122.5	91.7
High	P63328	Serine/threonine-protein phosphatase 2B catalytic subunit alpha isoform OS=Mus musculus GN=Ppp3ca PE=1 SV=1	Ppp3ca	135.4	102.5
High	Q9R0P9	Ubiquitin carboxyl-terminal hydrolase isozyme L1 OS=Mus musculus GN=Uchl1 PE=1 SV=1	Uchl1	88.1	99.3
High	P51150	Ras-related protein Rab-7a OS=Mus musculus GN=Rab7a PE=1 SV=2	Rab7	86.2	81
High	Q9JM52-3	Isoform 3 of Misshapen-like kinase 1 OS=Mus musculus GN=Mink1	LOC100048805; Mink1	123.9	100.1
High	Q9Z0E0	Neurochondrin OS=Mus musculus GN=Ncdn PE=1 SV=1	Ncdn	86.6	107.7
High	P61982	14-3-3 protein gamma OS=Mus musculus GN=Ywhag PE=1 SV=2	Ywhag	60.8	187.5
High	Q02248	Catenin beta-1 OS=Mus musculus GN=Ctnnb1 PE=1 SV=1	Ctnnb1	112.2	88.7
High	Q9CZW5	Mitochondrial import receptor subunit TOM70 OS=Mus musculus GN=Tomm70a PE=1 SV=2	Tomm70a	55.2	123.5
High	Q9WV34-2	Isoform 2 of MAGUK p55 subfamily member 2 OS=Mus musculus GN=Mpp2	Mpp2	104.1	114.7
High	O70161	Phosphatidylinositol 4-phosphate 5-kinase type-1 gamma OS=Mus musculus GN=Pip5k1c PE=1 SV=2	Pip5k1c	91.2	108.4
High	P35527	*CON* Keratin, type I cytoskeletal 9 OS=Homo sapiens GN=KRT9 PE=1 SV=3	KRT9	150.7	110.1
High	Q9QXL2	Kinesin-like protein KIF21A OS=Mus musculus GN=Kif21a PE=1 SV=2	Kif21a	125.5	111.6
High	P70168	Importin subunit beta-1 OS=Mus musculus GN=Kpnb1 PE=1 SV=2	Kpnb1	78.7	108.2
High	Q6ZPE2-2	Isoform 2 of Myotubularin-related protein 5 OS=Mus musculus GN=Sbf1	Sbf1	103	108.5
High	P62141	Serine/threonine-protein phosphatase PP1-beta catalytic subunit OS=Mus musculus GN=Ppp1cb PE=1 SV=3	Ppp1cb	110.2	93.7
High	P45376	Aldose reductase OS=Mus musculus GN=Akr1b1 PE=1 SV=3	Akr1b3	103.2	112.6
High	P63085	Mitogen-activated protein kinase 1 OS=Mus musculus GN=Mapk1 PE=1 SV=3	Mapk1	81.3	123.9
High	P80315	T-complex protein 1 subunit delta OS=Mus musculus GN=Cct4 PE=1 SV=3	Cct4	90.8	109.9
High	O08532	Voltage-dependent calcium channel subunit alpha-2/delta-1 OS=Mus musculus GN=Cacna2d1 PE=1 SV=1	Cacna2d1	86.1	123
High	Q8K0T0	Reticulon-1 OS=Mus musculus GN=Rtn1 PE=1 SV=1	Rtn1	98.9	129.2
High	P62874	Guanine nucleotide-binding protein G(I)/G(S)/G(T) subunit beta-1 OS=Mus musculus GN=Gnb1 PE=1 SV=3	Gnb1	78.7	113.3
High	P60469	Liprin-alpha-3 OS=Mus musculus GN=Ppfia3 PE=1 SV=1	Ppfia3	111.3	98.8
High	P16125	L-lactate dehydrogenase B chain OS=Mus musculus GN=Ldhb PE=1 SV=2	Ldhb	110.8	98.2
High	Q6PH08	ERC protein 2 OS=Mus musculus GN=Erc2 PE=2 SV=2	Erc2	65.2	120
High	Q8VEK3	Heterogeneous nuclear ribonucleoprotein U OS=Mus musculus GN=Hnrnpu PE=1 SV=1	Hnrnpu	140.7	92
High	P62137	Serine/threonine-protein phosphatase PP1-alpha catalytic subunit OS=Mus musculus GN=Ppp1ca PE=1 SV=1	Ppp1ca	138.4	80.1
High	P48722	Heat shock 70 kDa protein 4L OS=Mus musculus GN=Hspa4l PE=1 SV=2	Hspa4l	59.1	128.9
High	Q3U1J4	DNA damage-binding protein 1 OS=Mus musculus GN=Ddb1 PE=1 SV=2	Ddb1	108.2	122.1
High	Q8BFR5	Elongation factor Tu, mitochondrial OS=Mus musculus GN=Tufm PE=1 SV=1	Tufm	79	107.7
High	P04370-11	Isoform 11 of Myelin basic protein OS=Mus musculus GN=Mbp		197.1	99.8
High	O35129	Prohibitin-2 OS=Mus musculus GN=Phb2 PE=1 SV=1	Phb2	102.3	118.6
High	P70175	Disks large homolog 3 OS=Mus musculus GN=Dlg3 PE=1 SV=1	Dlg3	116.8	104
High	Q60930	Voltage-dependent anion-selective channel protein 2 OS=Mus musculus GN=Vdac2 PE=1 SV=2	Vdac2	59.1	134.7
High	P62881	Guanine nucleotide-binding protein subunit beta-5 OS=Mus musculus GN=Gnb5 PE=1 SV=1	Gnb5	74.8	141.2
High	Q91V12	Cytosolic acyl coenzyme A thioester hydrolase OS=Mus musculus GN=Acot7 PE=1 SV=2	Acot7	88.5	103.1
High	P49312	Heterogeneous nuclear ribonucleoprotein A1 OS=Mus musculus GN=Hnrnpa1 PE=1 SV=2	Hnrnpa1	32.2	85.3
High	P14094	Sodium/potassium-transporting ATPase subunit beta-1 OS=Mus musculus GN=Atp1b1 PE=1 SV=1	Atp1b1	50	130.8
High	P46097	Synaptotagmin-2 OS=Mus musculus GN=Syt2 PE=1 SV=1	Syt2	195.2	79.2
High	P02088	Hemoglobin subunit beta-1 OS=Mus musculus GN=Hbb-b1 PE=1 SV=2	Hbb-b1	75.1	75.2
High	P35438	Glutamate receptor ionotropic, NMDA 1 OS=Mus musculus GN=Grin1 PE=1 SV=1	Grin1	91.2	113.1
High	Q922S4	cGMP-dependent 3',5'-cyclic phosphodiesterase OS=Mus musculus GN=Pde2a PE=1 SV=3	Pde2a	81.8	109.5
High	P28663	Beta-soluble NSF attachment protein OS=Mus musculus GN=Napb PE=1 SV=2	Napb	135.9	112.2
High	Q63844	Mitogen-activated protein kinase 3 OS=Mus musculus GN=Mapk3 PE=1 SV=5	Mapk3	98.9	112.3
High	P47754	F-actin-capping protein subunit alpha-2 OS=Mus musculus GN=Capza2 PE=1 SV=3	Capza2	118.1	94.6
High	P58281-2	Isoform 2 of Dynamin-like 120 kDa protein, mitochondrial OS=Mus musculus GN=Opa1	Opa1	144.7	90
High	Q8BZ98	Dynamin-3 OS=Mus musculus GN=Dnm3 PE=1 SV=1	Dnm3	137.7	97.7
High	Q9D051	Pyruvate dehydrogenase E1 component subunit beta, mitochondrial OS=Mus musculus GN=Pdhb PE=1 SV=1	Pdhb	61.1	105.5
High	P02769	*CON* serum albumin precursor [Bos taurus]		15.3	183.7
High	P60202	Myelin proteolipid protein OS=Mus musculus GN=Plp1 PE=1 SV=2	Plp1	68.6	78.8
High	Q60625	Intercellular adhesion molecule 5 OS=Mus musculus GN=Icam5 PE=1 SV=2	Icam5	111.8	102
High	D3YZU1	SH3 and multiple ankyrin repeat domains protein 1 OS=Mus musculus GN=Shank1 PE=1 SV=1	Shank1	106	111.3
High	O88342	WD repeat-containing protein 1 OS=Mus musculus GN=Wdr1 PE=1 SV=3	Wdr1	93	117.9
High	Q8C1B7	Septin-11 OS=Mus musculus GN=Sept11 PE=1 SV=4	Sept11	137.7	95.8
High	Q8QZT1	Acetyl-CoA acetyltransferase, mitochondrial OS=Mus musculus GN=Acat1 PE=1 SV=1	Acat1	73.7	123.4
High	Q8VD37-6	Isoform 6 of SH3-containing GRB2-like protein 3-interacting protein 1 OS=Mus musculus GN=Sgip1	Sgip1	105.4	85.3
High	P15508	Spectrin beta chain, erythrocytic OS=Mus musculus GN=Sptb PE=1 SV=4	Spnb1; Sptb	124.8	109.9
High	D3Z7P3	Glutaminase kidney isoform, mitochondrial OS=Mus musculus GN=Gls PE=1 SV=1	Gls	52.8	127.7
High	Q61656	Probable ATP-dependent RNA helicase DDX5 OS=Mus musculus GN=Ddx5 PE=1 SV=2	Ddx5	157.5	112.3
High	Q62167	ATP-dependent RNA helicase DDX3X OS=Mus musculus GN=Ddx3x PE=1 SV=3	Ddx3x	129.5	89.3
High	Q810U4-3	Isoform 3 of Neuronal cell adhesion molecule OS=Mus musculus GN=Nrcam		95.4	105.6
High	Q9QYB8	Beta-adducin OS=Mus musculus GN=Add2 PE=1 SV=4	Add2	120.5	86.1
High	Q8CAA7	Glucose 1,6-bisphosphate synthase OS=Mus musculus GN=Pgm2l1 PE=1 SV=1	Pgm2l1	104.2	110.6
High	P53994	Ras-related protein Rab-2A OS=Mus musculus GN=Rab2a PE=1 SV=1	Rab2a	95.5	122.3
High	Q9WTT4	V-type proton ATPase subunit G 2 OS=Mus musculus GN=Atp6v1g2 PE=2 SV=1	Atp6v1g2	86.8	78.8
High	P80316	T-complex protein 1 subunit epsilon OS=Mus musculus GN=Cct5 PE=1 SV=1	Cct5	140.6	108.5
High	P29341	Polyadenylate-binding protein 1 OS=Mus musculus GN=Pabpc1 PE=1 SV=2	Pabpc1	101.9	132.5
High	Q3U0V1	Far upstream element-binding protein 2 OS=Mus musculus GN=Khsrp PE=1 SV=2	Khsrp	61.1	88.2
High	O54774	AP-3 complex subunit delta-1 OS=Mus musculus GN=Ap3d1 PE=1 SV=1	Ap3d1	78.1	108.6
High	Q91YT0	NADH dehydrogenase [ubiquinone] flavoprotein 1, mitochondrial OS=Mus musculus GN=Ndufv1 PE=1 SV=1	Ndufv1	107.1	103
High	Q8CGP2-2	Isoform 2 of Histone H2B type 1-P OS=Mus musculus GN=Hist1h2bp	Hist1h2bp	75.2	76.4
High	P68254	14-3-3 protein theta OS=Mus musculus GN=Ywhaq PE=1 SV=1	Ywhaq; LOC102634437; Gm11226; Cdk5rap2	74.5	110.8
High	Q8K212	Phosphofurin acidic cluster sorting protein 1 OS=Mus musculus GN=Pacs1 PE=2 SV=2	Pacs1	117.5	102.2
High	O35927	Catenin delta-2 OS=Mus musculus GN=Ctnnd2 PE=1 SV=1	Ctnnd2	114	99.9
High	Q91XM9-7	Isoform 7 of Disks large homolog 2 OS=Mus musculus GN=Dlg2		101.9	100.5
High	P17879	Heat shock 70 kDa protein 1B OS=Mus musculus GN=Hspa1b PE=1 SV=3	Hspa1b	132.7	90.1
High	P10637	Microtubule-associated protein tau OS=Mus musculus GN=Mapt PE=1 SV=3	Mapt	78	108.6
High	Q3UM45	Protein phosphatase 1 regulatory subunit 7 OS=Mus musculus GN=Ppp1r7 PE=1 SV=2	Ppp1r7	123.7	94.7
High	P60487	Pyridoxal phosphate phosphatase OS=Mus musculus GN=Pdxp PE=1 SV=1	Pdxp	130.6	81.6
High	P08113	Endoplasmin OS=Mus musculus GN=Hsp90b1 PE=1 SV=2	Hsp90b1	111.4	127.3
High	P68404-2	Isoform Beta-II of Protein kinase C beta type OS=Mus musculus GN=Prkcb	Prkcb	49.5	137.4
High	P11627	Neural cell adhesion molecule L1 OS=Mus musculus GN=L1cam PE=1 SV=1	L1cam	105.4	111.7
High	P55066	Neurocan core protein OS=Mus musculus GN=Ncan PE=2 SV=1	Ncan	123.8	99.2
High	P63087-2	Isoform Gamma-2 of Serine/threonine-protein phosphatase PP1-gamma catalytic subunit OS=Mus musculus GN=Ppp1cc	Ppp1cc; Gm5601	108.2	53.9
High	Q811D0-3	Isoform 3 of Disks large homolog 1 OS=Mus musculus GN=Dlg1	Dlg1	100.6	87.6
High	Q05920	Pyruvate carboxylase, mitochondrial OS=Mus musculus GN=Pc PE=1 SV=1	Pcx	95.4	100.1
High	P01942	Hemoglobin subunit alpha OS=Mus musculus GN=Hba PE=1 SV=2	Hba-a1; Hba-a2	66.2	108.6
High	Q8BGQ7	Alanine--tRNA ligase, cytoplasmic OS=Mus musculus GN=Aars PE=1 SV=1	Aars	89.2	123.9
High	Q9CZU6	Citrate synthase, mitochondrial OS=Mus musculus GN=Cs PE=1 SV=1	Cs	66.7	133
High	O08539	Myc box-dependent-interacting protein 1 OS=Mus musculus GN=Bin1 PE=1 SV=1	Bin1	109.2	114.7
High	Q8CHH9-2	Isoform 2 of Septin-8 OS=Mus musculus GN=Sept8	Sept8	136.3	83.7
High	P61922	4-aminobutyrate aminotransferase, mitochondrial OS=Mus musculus GN=Abat PE=1 SV=1	Abat	127.6	87.4
High	P43006	Excitatory amino acid transporter 2 OS=Mus musculus GN=Slc1a2 PE=1 SV=1	Slc1a2	44.4	113.1
High	P16054	Protein kinase C epsilon type OS=Mus musculus GN=Prkce PE=1 SV=1	Prkce	90.1	123.4
High	Q9D0F9	Phosphoglucomutase-1 OS=Mus musculus GN=Pgm1 PE=1 SV=4	Pgm2	91.1	103.1
High	O08917	Flotillin-1 OS=Mus musculus GN=Flot1 PE=1 SV=1	Flot1	85.1	121
High	Q6P9K8	Caskin-1 OS=Mus musculus GN=Caskin1 PE=1 SV=2	Caskin1	106.1	119.7
High	P00761	*CON* Trypsin precursor - sus scrofa - includes MSPRL added real and artificial sequences to mimic mass of Promega trypsin modifications		92.5	48.3
High	P19246	Neurofilament heavy polypeptide OS=Mus musculus GN=Nefh PE=1 SV=3	Nefh	124.6	86.1
High	Q9JLM8	Serine/threonine-protein kinase DCLK1 OS=Mus musculus GN=Dclk1 PE=1 SV=1	Dclk1	101.3	70.8
High	P10630-2	Isoform 2 of Eukaryotic initiation factor 4A-II OS=Mus musculus GN=Eif4a2	Eif4a2	106.7	121.7
High	P35700	Peroxiredoxin-1 OS=Mus musculus GN=Prdx1 PE=1 SV=1	Prdx1	76.6	162.8
High	P06151	L-lactate dehydrogenase A chain OS=Mus musculus GN=Ldha PE=1 SV=3	Ldha	89.9	104.8
High	P48453	Serine/threonine-protein phosphatase 2B catalytic subunit beta isoform OS=Mus musculus GN=Ppp3cb PE=1 SV=2	Ppp3cb	116.1	72.9
High	Q921I1	Serotransferrin OS=Mus musculus GN=Tf PE=1 SV=1	Trf	119.9	117.9
High	Q02257	Junction plakoglobin OS=Mus musculus GN=Jup PE=1 SV=3	Jup	62.3	72.6
High	P80314	T-complex protein 1 subunit beta OS=Mus musculus GN=Cct2 PE=1 SV=4	Cct2	114.3	105.3
High	Q8CGP0	Histone H2B type 3-B OS=Mus musculus GN=Hist3h2bb PE=1 SV=3	Hist3h2bb-ps	75.3	82.9
High	O35954	Membrane-associated phosphatidylinositol transfer protein 1 OS=Mus musculus GN=Pitpnm1 PE=1 SV=1	Pitpnm1	127.1	100.4
High	Q9Z1G3	V-type proton ATPase subunit C 1 OS=Mus musculus GN=Atp6v1c1 PE=1 SV=4	Atp6v1c1	108	116.5
High	Q922J3	CAP-Gly domain-containing linker protein 1 OS=Mus musculus GN=Clip1 PE=1 SV=1	Clip1	93.6	115.3
High	Q8BG32	26S proteasome non-ATPase regulatory subunit 11 OS=Mus musculus GN=Psmd11 PE=1 SV=3	Psmd11	76	110.6
High	Q9EQF6	Dihydropyrimidinase-related protein 5 OS=Mus musculus GN=Dpysl5 PE=1 SV=1	Dpysl5	147.6	94.3
High	P97351	40S ribosomal protein S3a OS=Mus musculus GN=Rps3a PE=1 SV=3	Rps3a; Rps3a1	164.9	90.9
High	Q80Z38	SH3 and multiple ankyrin repeat domains protein 2 OS=Mus musculus GN=Shank2 PE=1 SV=2	Shank2	109.5	67.6
High	O88844	Isocitrate dehydrogenase [NADP] cytoplasmic OS=Mus musculus GN=Idh1 PE=1 SV=2	Idh1	111.1	103.4
High	Q8BGT8	Phytanoyl-CoA hydroxylase-interacting protein-like OS=Mus musculus GN=Phyhipl PE=2 SV=1	Phyhipl	68.7	126.1
High	P62880	Guanine nucleotide-binding protein G(I)/G(S)/G(T) subunit beta-2 OS=Mus musculus GN=Gnb2 PE=1 SV=3	Gnb2	73.4	80.5
High	O70318	Band 4.1-like protein 2 OS=Mus musculus GN=Epb41l2 PE=1 SV=2	Epb4.1l2; Epb41l2	69.8	101.1
High	Q9CWZ7	Gamma-soluble NSF attachment protein OS=Mus musculus GN=Napg PE=1 SV=1	Napg	80.3	115.8
High	Q9JIA1	Leucine-rich glioma-inactivated protein 1 OS=Mus musculus GN=Lgi1 PE=1 SV=1	Lgi1	66.3	123.5
High	P33173	Kinesin-like protein KIF1A OS=Mus musculus GN=Kif1a PE=1 SV=2	Kif1a	116.4	111.3
High	Q99NE5	Regulating synaptic membrane exocytosis protein 1 OS=Mus musculus GN=Rims1 PE=1 SV=2	Rims1	126.6	129.9
High	P19783	Cytochrome c oxidase subunit 4 isoform 1, mitochondrial OS=Mus musculus GN=Cox4i1 PE=1 SV=2	Cox4i1	92.8	123.4
High	Q9CR62	Mitochondrial 2-oxoglutarate/malate carrier protein OS=Mus musculus GN=Slc25a11 PE=1 SV=3	Slc25a11	118.9	116
High	Q9EQH3	Vacuolar protein sorting-associated protein 35 OS=Mus musculus GN=Vps35 PE=1 SV=1	Vps35	106.4	105.2
High	Q9Z1S5	Neuronal-specific septin-3 OS=Mus musculus GN=Sept3 PE=1 SV=2	Sept3	53.8	123
High	Q60932	Voltage-dependent anion-selective channel protein 1 OS=Mus musculus GN=Vdac1 PE=1 SV=3	Vdac1	75.4	106.1
High	P39054	Dynamin-2 OS=Mus musculus GN=Dnm2 PE=1 SV=2	Dnm2	164.2	105.6
High	Q60598	Src substrate cortactin OS=Mus musculus GN=Cttn PE=1 SV=2	Cttn	82.2	102.5
High	P60843	Eukaryotic initiation factor 4A-I OS=Mus musculus GN=Eif4a1 PE=1 SV=1	Eif4a1	121	145.1
High	Q7TQF7	Amphiphysin OS=Mus musculus GN=Amph PE=1 SV=1	Amph	54.1	117.7
High	P01831	Thy-1 membrane glycoprotein OS=Mus musculus GN=Thy1 PE=1 SV=1	Thy1	115.8	113.2
High	P63005	Platelet-activating factor acetylhydrolase IB subunit alpha OS=Mus musculus GN=Pafah1b1 PE=1 SV=2	Pafah1b1	79.8	128
High	Q9Z140	Copine-6 OS=Mus musculus GN=Cpne6 PE=2 SV=1	Cpne6	110	114.1
High	Q9R1V6-11	Isoform 9 of Disintegrin and metalloproteinase domain-containing protein 22 OS=Mus musculus GN=Adam22	Adam22	71.9	129.6
High	P23818	Glutamate receptor 1 OS=Mus musculus GN=Gria1 PE=1 SV=1	Gria1	76.2	131
High	Q8K310	Matrin-3 OS=Mus musculus GN=Matr3 PE=1 SV=1	Matr3	174.8	80
High	Q9Z218	Dipeptidyl aminopeptidase-like protein 6 OS=Mus musculus GN=Dpp6 PE=1 SV=1	Dpp6	106.5	117.5
High	P31324	cAMP-dependent protein kinase type II-beta regulatory subunit OS=Mus musculus GN=Prkar2b PE=1 SV=3	Prkar2b	88.8	103.4
High	Q91V41	Ras-related protein Rab-14 OS=Mus musculus GN=Rab14 PE=1 SV=3	Rab14	86.8	158.3
High	P61979-3	Isoform 3 of Heterogeneous nuclear ribonucleoprotein K OS=Mus musculus GN=Hnrnpk	Hnrnpk	137.3	115.7
High	Q91VR2	ATP synthase subunit gamma, mitochondrial OS=Mus musculus GN=Atp5c1 PE=1 SV=1	Atp5c1	58.1	109.3
High	P28738	Kinesin heavy chain isoform 5C OS=Mus musculus GN=Kif5c PE=1 SV=3	Kif5c	156	94.5
High	Q8BMS1	Trifunctional enzyme subunit alpha, mitochondrial OS=Mus musculus GN=Hadha PE=1 SV=1	Hadha	106.8	111.5
High	Q5DU25	IQ motif and SEC7 domain-containing protein 2 OS=Mus musculus GN=Iqsec2 PE=1 SV=3	Iqsec2	103.8	117.2
High	P62242	40S ribosomal protein S8 OS=Mus musculus GN=Rps8 PE=2 SV=2	Rps8; Gm15501	132.8	112.5
High	P68510	14-3-3 protein eta OS=Mus musculus GN=Ywhah PE=1 SV=2	Ywhah	40	107.2
High	O55042	Alpha-synuclein OS=Mus musculus GN=Snca PE=1 SV=2	Snca	23.8	87.5
High	O70133-2	Isoform 2 of ATP-dependent RNA helicase A OS=Mus musculus GN=Dhx9		127.3	123.6
High	P42859	Huntingtin OS=Mus musculus GN=Htt PE=1 SV=2	Htt	116.5	96.2
High	Q68FL4	Putative adenosylhomocysteinase 3 OS=Mus musculus GN=Ahcyl2 PE=1 SV=1	Ahcyl2	76	98.5
High	Q9JMH9-6	Isoform 6 of Unconventional myosin-XVIIIa OS=Mus musculus GN=Myo18a		118.4	110.3
High	O54991	Contactin-associated protein 1 OS=Mus musculus GN=Cntnap1 PE=2 SV=2	Cntnap1	136.9	106
High	P11983	T-complex protein 1 subunit alpha OS=Mus musculus GN=Tcp1 PE=1 SV=3	Tcp1	87.8	78.8
High	Q8BNW9	Kelch repeat and BTB domain-containing protein 11 OS=Mus musculus GN=Kbtbd11 PE=1 SV=3	Kbtbd11	104.3	85.2
High	Q9JIS5	Synaptic vesicle glycoprotein 2A OS=Mus musculus GN=Sv2a PE=1 SV=1	Sv2a	94	148.6
High	Q8CGY8	UDP-N-acetylglucosamine--peptide N-acetylglucosaminyltransferase 110 kDa subunit OS=Mus musculus GN=Ogt PE=1 SV=2	Ogt	112.4	94.3
High	P61161	Actin-related protein 2 OS=Mus musculus GN=Actr2 PE=1 SV=1	Actr2	54.7	121.1
High	Q923T9	Calcium/calmodulin-dependent protein kinase type II subunit gamma OS=Mus musculus GN=Camk2g PE=1 SV=1	Camk2g	126.1	119.9
High	Q6P5U7	Leucine-rich repeat and WD repeat-containing protein KIAA1239 OS=Mus musculus GN=Kiaa1239 PE=1 SV=2	3110047P20Rik; Nwd2	104	97
High	Q8R0S2-2	Isoform 2 of IQ motif and SEC7 domain-containing protein 1 OS=Mus musculus GN=Iqsec1		91.2	109.5
High	P17742	Peptidyl-prolyl cis-trans isomerase A OS=Mus musculus GN=Ppia PE=1 SV=2	Ppia	51.4	155.7
High	O88643	Serine/threonine-protein kinase PAK 1 OS=Mus musculus GN=Pak1 PE=1 SV=1	Pak1	77.8	160.5
High	Q8VIJ6	Splicing factor, proline- and glutamine-rich OS=Mus musculus GN=Sfpq PE=1 SV=1	Sfpq	91.1	104.4
High	P50518	V-type proton ATPase subunit E 1 OS=Mus musculus GN=Atp6v1e1 PE=1 SV=2	Atp6v1e1	81.8	102
High	P97797	Tyrosine-protein phosphatase non-receptor type substrate 1 OS=Mus musculus GN=Sirpa PE=1 SV=1	Sirpa	80	51.3
High	Q8CGC7	Bifunctional glutamate/proline--tRNA ligase OS=Mus musculus GN=Eprs PE=1 SV=4	Eprs	109.3	109.4
High	Q9CWS0	N(G),N(G)-dimethylarginine dimethylaminohydrolase 1 OS=Mus musculus GN=Ddah1 PE=1 SV=3	Ddah1	87.4	66.8
High	Q62095	ATP-dependent RNA helicase DDX3Y OS=Mus musculus GN=Ddx3y PE=1 SV=2	Ddx3y	149.1	30.2
High	P48758	Carbonyl reductase [NADPH] 1 OS=Mus musculus GN=Cbr1 PE=1 SV=3	Cbr1	116.7	98.5
High	B0V2N1-3	Isoform 3 of Receptor-type tyrosine-protein phosphatase S OS=Mus musculus GN=Ptprs	Ptprs	118.6	103.6
High	Q9DB05	Alpha-soluble NSF attachment protein OS=Mus musculus GN=Napa PE=1 SV=1	Napa	105.5	127.9
High	Q9D8E6	60S ribosomal protein L4 OS=Mus musculus GN=Rpl4 PE=1 SV=3	Rpl4	121.8	93.4
High	Q68FF6	ARF GTPase-activating protein GIT1 OS=Mus musculus GN=Git1 PE=1 SV=1	Git1	122.9	76.8
High	P97807	Fumarate hydratase, mitochondrial OS=Mus musculus GN=Fh PE=1 SV=3	Fh1	76	120.5
High	Q99LC3	NADH dehydrogenase [ubiquinone] 1 alpha subcomplex subunit 10, mitochondrial OS=Mus musculus GN=Ndufa10 PE=1 SV=1	Ndufa10	75	118.6
High	Q9CYT6	Adenylyl cyclase-associated protein 2 OS=Mus musculus GN=Cap2 PE=1 SV=1	Cap2	87	132.9
High	Q9Z0J4-5	Isoform NNOS Mu of Nitric oxide synthase, brain OS=Mus musculus GN=Nos1		91	119.3
High	Q8VDM4	26S proteasome non-ATPase regulatory subunit 2 OS=Mus musculus GN=Psmd2 PE=1 SV=1	Psmd2	133.9	104.1
High	Q6P9K9	Neurexin-3 OS=Mus musculus GN=Nrxn3 PE=1 SV=2	Nrxn3	79.7	89.6
High	Q3TXS7	26S proteasome non-ATPase regulatory subunit 1 OS=Mus musculus GN=Psmd1 PE=1 SV=1	Psmd1	108.5	107.8
High	P48678	Prelamin-A/C OS=Mus musculus GN=Lmna PE=1 SV=2	Lmna	112.2	69
High	Q91ZJ5	UTP--glucose-1-phosphate uridylyltransferase OS=Mus musculus GN=Ugp2 PE=2 SV=3	Ugp2	93.4	104.7
High	Q9WUM5	Succinyl-CoA ligase [ADP/GDP-forming] subunit alpha, mitochondrial OS=Mus musculus GN=Suclg1 PE=1 SV=4	Suclg1	60.2	85.5
High	Q64487	Receptor-type tyrosine-protein phosphatase delta OS=Mus musculus GN=Ptprd PE=1 SV=3	Ptprd	135	92.8
High	O35737	Heterogeneous nuclear ribonucleoprotein H OS=Mus musculus GN=Hnrnph1 PE=1 SV=3	Hnrnph1	136.1	117.2
High	Q8CGK3	Lon protease homolog, mitochondrial OS=Mus musculus GN=Lonp1 PE=1 SV=2	Lonp1	111.5	112.4
High	Q9EPW0	Type I inositol 3,4-bisphosphate 4-phosphatase OS=Mus musculus GN=Inpp4a PE=2 SV=1	Inpp4a	117.1	84.9
High	Q9R0Q6	Actin-related protein 2/3 complex subunit 1A OS=Mus musculus GN=Arpc1a PE=1 SV=1	Arpc1a	110.3	94.8
High	P08228	Superoxide dismutase [Cu-Zn] OS=Mus musculus GN=Sod1 PE=1 SV=2	Sod1	110.5	64
High	P80313	T-complex protein 1 subunit eta OS=Mus musculus GN=Cct7 PE=1 SV=1	Cct7	108.4	100.3
High	Q8BWF0	Succinate-semialdehyde dehydrogenase, mitochondrial OS=Mus musculus GN=Aldh5a1 PE=1 SV=1	Aldh5a1	71	117.5
High	Q99NE5-7	Isoform 7 of Regulating synaptic membrane exocytosis protein 1 OS=Mus musculus GN=Rims1		92.9	110.5
High	Q922B2	Aspartate--tRNA ligase, cytoplasmic OS=Mus musculus GN=Dars PE=2 SV=2	Dars	105.3	113.8
High	P26039	Talin-1 OS=Mus musculus GN=Tln1 PE=1 SV=2	Tln1	106.1	90.6
High	Q9DB20	ATP synthase subunit O, mitochondrial OS=Mus musculus GN=Atp5o PE=1 SV=1	Atp5o; LOC100047429; LOC102641678	93.7	102.8
High	Q8R081	Heterogeneous nuclear ribonucleoprotein L OS=Mus musculus GN=Hnrnpl PE=1 SV=2	Hnrnpl	83.5	138.6
High	Q91WQ3	Tyrosine--tRNA ligase, cytoplasmic OS=Mus musculus GN=Yars PE=2 SV=3	Yars	82.3	125.7
High	Q3UPL0	Protein transport protein Sec31A OS=Mus musculus GN=Sec31a PE=1 SV=2	Sec31a	125.9	148.7
High	Q07076	Annexin A7 OS=Mus musculus GN=Anxa7 PE=2 SV=2	Anxa7	111	107.7
High	Q9D0M3	Cytochrome c1, heme protein, mitochondrial OS=Mus musculus GN=Cyc1 PE=1 SV=1	Cyc1	108.6	98.6
High	P62484	Abl interactor 2 OS=Mus musculus GN=Abi2 PE=2 SV=1	Abi2	118.4	96.2
High	Q7TMY8	E3 ubiquitin-protein ligase HUWE1 OS=Mus musculus GN=Huwe1 PE=1 SV=5	Huwe1	173.6	91.1
High	P61264	Syntaxin-1B OS=Mus musculus GN=Stx1b PE=1 SV=1	Stx1b	36.5	108.6
High	Q68FH0	Plakophilin-4 OS=Mus musculus GN=Pkp4 PE=1 SV=1	Pkp4	99.9	88.7
High	P70333	Heterogeneous nuclear ribonucleoprotein H2 OS=Mus musculus GN=Hnrnph2 PE=2 SV=1	Hnrnph2	129.3	102
High	Q8K010	5-oxoprolinase OS=Mus musculus GN=Oplah PE=2 SV=1	Oplah	149.8	82.8
High	P40124	Adenylyl cyclase-associated protein 1 OS=Mus musculus GN=Cap1 PE=1 SV=4	Cap1	71.4	115
High	P53810	Phosphatidylinositol transfer protein alpha isoform OS=Mus musculus GN=Pitpna PE=1 SV=2	Pitpna	71.2	70.9
High	Q05512	Serine/threonine-protein kinase MARK2 OS=Mus musculus GN=Mark2 PE=1 SV=3	Mark2	101.8	111.1
High	Q61490	CD166 antigen OS=Mus musculus GN=Alcam PE=1 SV=3	Alcam	74.2	107.8
High	Q8BVE3	V-type proton ATPase subunit H OS=Mus musculus GN=Atp6v1h PE=1 SV=1	Atp6v1h	105.8	82.7
High	Q9ESN6	Tripartite motif-containing protein 2 OS=Mus musculus GN=Trim2 PE=1 SV=1	Trim2	93.1	138.1
High	Q8K0S0	Phytanoyl-CoA hydroxylase-interacting protein OS=Mus musculus GN=Phyhip PE=1 SV=1	Phyhip	102.7	96
High	Q60931	Voltage-dependent anion-selective channel protein 3 OS=Mus musculus GN=Vdac3 PE=1 SV=1	Vdac3	62.6	111.2
High	Q61171	Peroxiredoxin-2 OS=Mus musculus GN=Prdx2 PE=1 SV=3	Prdx2	90.5	92.5
High	P28740-2	Isoform 2 of Kinesin-like protein KIF2A OS=Mus musculus GN=Kif2a	Kif2a	59.4	60.1
High	Q99LD4	COP9 signalosome complex subunit 1 OS=Mus musculus GN=Gps1 PE=1 SV=1	Gps1	137.9	81
High	Q9Z2Y3	Homer protein homolog 1 OS=Mus musculus GN=Homer1 PE=1 SV=2	Homer1	101.2	105.4
High	Q6NS52	Diacylglycerol kinase beta OS=Mus musculus GN=Dgkb PE=2 SV=2	Dgkb	92.5	92
High	P97315	Cysteine and glycine-rich protein 1 OS=Mus musculus GN=Csrp1 PE=1 SV=3	Csrp1	45.5	130.1
High	Q91WC3-2	Isoform 2 of Long-chain-fatty-acid--CoA ligase 6 OS=Mus musculus GN=Acsl6	Acsl6	124.8	109.5
High	Q62420	Endophilin-A1 OS=Mus musculus GN=Sh3gl2 PE=1 SV=2	Sh3gl2	85.3	96.3
High	P54227	Stathmin OS=Mus musculus GN=Stmn1 PE=1 SV=2	Stmn1	80.4	86
High	Q9EQ20	Methylmalonate-semialdehyde dehydrogenase [acylating], mitochondrial OS=Mus musculus GN=Aldh6a1 PE=1 SV=1	Aldh6a1	83.2	128.6
High	O70443	Guanine nucleotide-binding protein G(z) subunit alpha OS=Mus musculus GN=Gnaz PE=2 SV=4	Gnaz	74.4	84.2
High	Q99LX0	Protein DJ-1 OS=Mus musculus GN=Park7 PE=1 SV=1	Park7	99.9	105.5
High	P61202-2	Isoform 2 of COP9 signalosome complex subunit 2 OS=Mus musculus GN=Cops2	Cops2	111.3	127.2
High	O88544	COP9 signalosome complex subunit 4 OS=Mus musculus GN=Cops4 PE=1 SV=1	Cops4	113.5	98.5
High	Q8BSS9	Liprin-alpha-2 OS=Mus musculus GN=Ppfia2 PE=1 SV=2	Ppfia2	95.9	102.8
High	P99029	Peroxiredoxin-5, mitochondrial OS=Mus musculus GN=Prdx5 PE=1 SV=2	Prdx5	57.5	106.8
High	P12367	cAMP-dependent protein kinase type II-alpha regulatory subunit OS=Mus musculus GN=Prkar2a PE=1 SV=2	Prkar2a	102.3	93.5
High	B2RSH2	Guanine nucleotide-binding protein G(i) subunit alpha-1 OS=Mus musculus GN=Gnai1 PE=2 SV=1	Gnai1	119.6	103.3
High	Q93092	Transaldolase OS=Mus musculus GN=Taldo1 PE=1 SV=2	Taldo1	63.2	106.8
High	O89053	Coronin-1A OS=Mus musculus GN=Coro1a PE=1 SV=5	Coro1a	102.7	110.9
High	Q99KJ8	Dynactin subunit 2 OS=Mus musculus GN=Dctn2 PE=1 SV=3	Dctn2	139.6	98.7
High	Q9D6M3	Mitochondrial glutamate carrier 1 OS=Mus musculus GN=Slc25a22 PE=1 SV=1	Slc25a22	83.5	111.4
High	P60335	Poly(rC)-binding protein 1 OS=Mus musculus GN=Pcbp1 PE=1 SV=1	Pcbp1	151.6	85.8
High	Q8CHG7	Rap guanine nucleotide exchange factor 2 OS=Mus musculus GN=Rapgef2 PE=1 SV=2	Rapgef2	82.8	108
High	Q501J6	Probable ATP-dependent RNA helicase DDX17 OS=Mus musculus GN=Ddx17 PE=2 SV=1	Ddx17	123.2	92
High	Q80TL0	Protein phosphatase 1E OS=Mus musculus GN=Ppm1e PE=1 SV=2	Ppm1e	111	104.4
High	Q9QXS6	Drebrin OS=Mus musculus GN=Dbn1 PE=1 SV=4	Dbn1	45.8	87
High	P15532	Nucleoside diphosphate kinase A OS=Mus musculus GN=Nme1 PE=1 SV=1	Nme1	25.3	151.2
High	Q8C1A5	Thimet oligopeptidase OS=Mus musculus GN=Thop1 PE=1 SV=1	Thop1	112.8	84.1
High	P80317	T-complex protein 1 subunit zeta OS=Mus musculus GN=Cct6a PE=1 SV=3	Cct6a	82.9	98.6
High	Q99K85	Phosphoserine aminotransferase OS=Mus musculus GN=Psat1 PE=1 SV=1	Psat1	81.8	119.8
High	Q64727	Vinculin OS=Mus musculus GN=Vcl PE=1 SV=4	Vcl	131.4	99.8
High	Q9WUM4	Coronin-1C OS=Mus musculus GN=Coro1c PE=1 SV=2	Coro1c	92.3	97.9
High	Q80TL4	Protein KIAA1045 OS=Mus musculus GN=Kiaa1045 PE=2 SV=2	N28178; Phf24	108.7	91.7
High	P83510	Traf2 and NCK-interacting protein kinase OS=Mus musculus GN=Tnik PE=1 SV=2	Tnik	115.5	157.9
High	P11881	Inositol 1,4,5-trisphosphate receptor type 1 OS=Mus musculus GN=Itpr1 PE=1 SV=2	Itpr1	112.4	102.9
High	Q8R071	Inositol-trisphosphate 3-kinase A OS=Mus musculus GN=Itpka PE=2 SV=1	Itpka	105.4	86.8
High	Q80TB8	Synaptic vesicle membrane protein VAT-1 homolog-like OS=Mus musculus GN=Vat1l PE=2 SV=2	Vat1l	79.9	116.5
High	Q80UG2	Plexin-A4 OS=Mus musculus GN=Plxna4 PE=1 SV=3	Plxna4	105.3	93.5
High	O70435	Proteasome subunit alpha type-3 OS=Mus musculus GN=Psma3 PE=1 SV=3	Psma3	129.9	96.9
High	O54983	Ketimine reductase mu-crystallin OS=Mus musculus GN=Crym PE=1 SV=1	Crym	90.6	114.1
High	P62821	Ras-related protein Rab-1A OS=Mus musculus GN=Rab1A PE=1 SV=3	Rab1; Rab1a	50.7	121.3
High	Q9D0I9	Arginine--tRNA ligase, cytoplasmic OS=Mus musculus GN=Rars PE=2 SV=2	Rars	124.8	115.1
High	Q91W50	Cold shock domain-containing protein E1 OS=Mus musculus GN=Csde1 PE=2 SV=1	Csde1	104.5	101.5
High	Q8CBW3	Abl interactor 1 OS=Mus musculus GN=Abi1 PE=1 SV=3	Abi1	92.2	70
High	P18760	Cofilin-1 OS=Mus musculus GN=Cfl1 PE=1 SV=3	Cfl1	74.5	181.3
High	O54865	Guanylate cyclase soluble subunit beta-1 OS=Mus musculus GN=Gucy1b3 PE=2 SV=1	Gucy1b3	108.9	82
High	Q8BYR5-2	Isoform 2 of Calcium-dependent secretion activator 2 OS=Mus musculus GN=Cadps2	Cadps2	119.2	126.5
High	P21279	Guanine nucleotide-binding protein G(q) subunit alpha OS=Mus musculus GN=Gnaq PE=1 SV=4	Gnaq	44.6	90.8
High	P12658	Calbindin OS=Mus musculus GN=Calb1 PE=1 SV=2	Calb1	98.8	155.2
High	P63001	Ras-related C3 botulinum toxin substrate 1 OS=Mus musculus GN=Rac1 PE=1 SV=1	Rac1	50.2	128.3
High	Q8BWT1	3-ketoacyl-CoA thiolase, mitochondrial OS=Mus musculus GN=Acaa2 PE=1 SV=3	Acaa2	97.3	103.6
High	Q9Z0H8	CAP-Gly domain-containing linker protein 2 OS=Mus musculus GN=Clip2 PE=1 SV=2	Clip2	130.2	67.7
High	A2AQ07	Tubulin beta-1 chain OS=Mus musculus GN=Tubb1 PE=1 SV=1	Tubb1
High	Q61768	Kinesin-1 heavy chain OS=Mus musculus GN=Kif5b PE=1 SV=3	Kif5b	88.9	120.4
High	A2AN08-5	Isoform 5 of E3 ubiquitin-protein ligase UBR4 OS=Mus musculus GN=Ubr4		141	87
High	Q08331	Calretinin OS=Mus musculus GN=Calb2 PE=1 SV=3	Calb2	122.8	117.9
High	O08749	Dihydrolipoyl dehydrogenase, mitochondrial OS=Mus musculus GN=Dld PE=1 SV=2	Dld	92	103.1
High	Q8BHN3-2	Isoform 2 of Neutral alpha-glucosidase AB OS=Mus musculus GN=Ganab	Ganab	100.5	90.8
High	Q9DC69	NADH dehydrogenase [ubiquinone] 1 alpha subcomplex subunit 9, mitochondrial OS=Mus musculus GN=Ndufa9 PE=1 SV=2	Ndufa9	86.1	95.4
High	P28740-1	Isoform 1 of Kinesin-like protein KIF2A OS=Mus musculus GN=Kif2a	Kif2a	63.3	251.2
High	P50247	Adenosylhomocysteinase OS=Mus musculus GN=Ahcy PE=1 SV=3	Ahcy; Gm4737	134.4	101.5
High	Q62059	Versican core protein OS=Mus musculus GN=Vcan PE=1 SV=2	Vcan	129.2	116.3
High	Q99P72	Reticulon-4 OS=Mus musculus GN=Rtn4 PE=1 SV=2	Rtn4	121.9	82
High	P62702	40S ribosomal protein S4, X isoform OS=Mus musculus GN=Rps4x PE=2 SV=2	Rps4x	158.3	136.9
High	Q7TMF3	NADH dehydrogenase [ubiquinone] 1 alpha subcomplex subunit 12 OS=Mus musculus GN=Ndufa12 PE=2 SV=2	Ndufa12	106	78.5
High	P61164	Alpha-centractin OS=Mus musculus GN=Actr1a PE=2 SV=1	Actr1a	104.2	3.7
High	Q9R1T4	Septin-6 OS=Mus musculus GN=Sept6 PE=1 SV=4	Sept6	36.8	131.4
High	Q8C419	Probable G-protein coupled receptor 158 OS=Mus musculus GN=Gpr158 PE=1 SV=2	Gpr158	97.1	138
High	Q3UVX5	Metabotropic glutamate receptor 5 OS=Mus musculus GN=Grm5 PE=2 SV=2	Grm5	113.5	118
High	Q8CIN4	Serine/threonine-protein kinase PAK 2 OS=Mus musculus GN=Pak2 PE=1 SV=1	Pak2	95.5	123.9
High	Q9CZ44-3	Isoform 3 of NSFL1 cofactor p47 OS=Mus musculus GN=Nsfl1c	Nsfl1c	89.9	61.2
High	Q80TV8	CLIP-associating protein 1 OS=Mus musculus GN=Clasp1 PE=1 SV=2	Clasp1	149.5	63.8
High	Q920P5	Adenylate kinase isoenzyme 5 OS=Mus musculus GN=Ak5 PE=2 SV=2	Ak5	78.9	91.4
High	Q9QXY6	EH domain-containing protein 3 OS=Mus musculus GN=Ehd3 PE=1 SV=2	Ehd3	69.7	105.5
High	Q3ULJ0	Glycerol-3-phosphate dehydrogenase 1-like protein OS=Mus musculus GN=Gpd1l PE=1 SV=2	Gpd1l	71.6	109.8
High	Q9D394-3	Isoform 3 of Protein RUFY3 OS=Mus musculus GN=Rufy3	Rufy3	109.5	84.9
High	Q3UHL1	CaM kinase-like vesicle-associated protein OS=Mus musculus GN=Camkv PE=1 SV=2	Camkv	59.6	132.7
High	Q61792	LIM and SH3 domain protein 1 OS=Mus musculus GN=Lasp1 PE=1 SV=1	Lasp1	94.1	123.4
High	Q64133	Amine oxidase [flavin-containing] A OS=Mus musculus GN=Maoa PE=1 SV=3	Maoa	81.5	94.9
High	Q8BG39	Synaptic vesicle glycoprotein 2B OS=Mus musculus GN=Sv2b PE=1 SV=1	Sv2b	49	114.8
High	P13647	*CON* Keratin, type II cytoskeletal 5 OS=Homo sapiens GN=KRT5 PE=1 SV=3	KRT5	117.1	177.3
High	Q9Z268	RasGAP-activating-like protein 1 OS=Mus musculus GN=Rasal1 PE=2 SV=2	Rasal1	83.7	109
High	Q9QYC0	Alpha-adducin OS=Mus musculus GN=Add1 PE=1 SV=2	Add1	95.8	123
High	P03995	Glial fibrillary acidic protein OS=Mus musculus GN=Gfap PE=1 SV=4	Gfap	143.5	62.5
High	Q9WV02	RNA-binding motif protein, X chromosome OS=Mus musculus GN=Rbmx PE=1 SV=1	Rbmx	239.9	60
High	P08226	Apolipoprotein E OS=Mus musculus GN=Apoe PE=1 SV=2	Apoe	116.9	106.5
High	Q80UG5	Septin-9 OS=Mus musculus GN=Sept9 PE=1 SV=1	Sept9	95.6	101.1
High	Q8K400	Syntaxin-binding protein 5 OS=Mus musculus GN=Stxbp5 PE=1 SV=3	Stxbp5	122	118.7
High	P62192	26S protease regulatory subunit 4 OS=Mus musculus GN=Psmc1 PE=1 SV=1	Psmc1	115.7	152.6
High	P62827	GTP-binding nuclear protein Ran OS=Mus musculus GN=Ran PE=1 SV=3	LOC100045999; Ran; LOC102641332	83.6	124.3
High	Q5SVL6	Rap1 GTPase-activating protein 2 OS=Mus musculus GN=Rap1gap2 PE=2 SV=1	Rap1gap2	55	116.4
High	Q04690	Neurofibromin OS=Mus musculus GN=Nf1 PE=1 SV=1	Nf1	105.5	95.7
High	P08752	Guanine nucleotide-binding protein G(i) subunit alpha-2 OS=Mus musculus GN=Gnai2 PE=1 SV=5	Gnai2	271.6	22.2
High	Q00PI9	Heterogeneous nuclear ribonucleoprotein U-like protein 2 OS=Mus musculus GN=Hnrnpul2 PE=1 SV=2	Hnrnpul2	122.2	84.8
High	Q3UVL4	Vacuolar protein sorting-associated protein 51 homolog OS=Mus musculus GN=Vps51 PE=2 SV=2	Vps51	101.4	130.4
High	Q3UHD6	Sorting nexin-27 OS=Mus musculus GN=Snx27 PE=1 SV=2	Snx27	112.9	135.7
High	O88712	C-terminal-binding protein 1 OS=Mus musculus GN=Ctbp1 PE=1 SV=2	Ctbp1	97.8	122.8
High	Q8CIE6	Coatomer subunit alpha OS=Mus musculus GN=Copa PE=1 SV=2	Copa	86.4	82.5
High	O70589	Peripheral plasma membrane protein CASK OS=Mus musculus GN=Cask PE=1 SV=2	Cask	80.1	129.9
High	Q78PY7	Staphylococcal nuclease domain-containing protein 1 OS=Mus musculus GN=Snd1 PE=1 SV=1	Snd1	149.8	101.2
High	Q9Z2H2	Regulator of G-protein signaling 6 OS=Mus musculus GN=Rgs6 PE=1 SV=2	Rgs6	115.4	92.7
High	Q9DCT2	NADH dehydrogenase [ubiquinone] iron-sulfur protein 3, mitochondrial OS=Mus musculus GN=Ndufs3 PE=1 SV=2	Ndufs3	58.3	81.4
High	Q811P8	Rho GTPase-activating protein 32 OS=Mus musculus GN=Arhgap32 PE=1 SV=2	Arhgap32	94.7	125.8
High	Q91WD5	NADH dehydrogenase [ubiquinone] iron-sulfur protein 2, mitochondrial OS=Mus musculus GN=Ndufs2 PE=1 SV=1	Ndufs2	120.5	111.7
High	P68040	Guanine nucleotide-binding protein subunit beta-2-like 1 OS=Mus musculus GN=Gnb2l1 PE=1 SV=3	Gnb2l1; Rack1	102.4	109.7
High	P54071	Isocitrate dehydrogenase [NADP], mitochondrial OS=Mus musculus GN=Idh2 PE=1 SV=3	Idh2	119.7	127.8
High	Q505F5	Leucine-rich repeat-containing protein 47 OS=Mus musculus GN=Lrrc47 PE=2 SV=1	Lrrc47	161.2	76.3
High	Q80T41	Gamma-aminobutyric acid type B receptor subunit 2 OS=Mus musculus GN=Gabbr2 PE=1 SV=2	Gabbr2	111.2	84.9
High	P43277	Histone H1.3 OS=Mus musculus GN=Hist1h1d PE=1 SV=2	Hist1h1d	73.3	217.9
High	Q80U49	Centrosomal protein of 170 kDa protein B OS=Mus musculus GN=Cep170b PE=1 SV=2	AW555464; Cep170b	117.4	93.1
High	Q8BLK3	Limbic system-associated membrane protein OS=Mus musculus GN=Lsamp PE=1 SV=1	Lsamp	102.2	139
High	Q9CZD3	Glycine--tRNA ligase OS=Mus musculus GN=Gars PE=1 SV=1	Gars	67.8	106.9
High	Q9D172	ES1 protein homolog, mitochondrial OS=Mus musculus GN=D10Jhu81e PE=1 SV=1	D10Jhu81e; LOC100046684; LOC102641949	89.2	103.2
High	Q8BH95	Enoyl-CoA hydratase, mitochondrial OS=Mus musculus GN=Echs1 PE=1 SV=1	Echs1	53.3	124
High	P24527	Leukotriene A-4 hydrolase OS=Mus musculus GN=Lta4h PE=1 SV=4	Lta4h	94.3	111.5
High	P28271	Cytoplasmic aconitate hydratase OS=Mus musculus GN=Aco1 PE=1 SV=3	Aco1	116.5	78.5
High	Q9CR16	Peptidyl-prolyl cis-trans isomerase D OS=Mus musculus GN=Ppid PE=1 SV=3	Ppid	80.5	126.4
High	Q6ZPQ6	Membrane-associated phosphatidylinositol transfer protein 2 OS=Mus musculus GN=Pitpnm2 PE=1 SV=2	Pitpnm2	88.7	31.3
High	Q91ZZ3	Beta-synuclein OS=Mus musculus GN=Sncb PE=1 SV=1	Sncb	23	124.8
High	Q3UTJ2-2	Isoform 2 of Sorbin and SH3 domain-containing protein 2 OS=Mus musculus GN=Sorbs2		93.6	80.1
High	Q91VM5	RNA binding motif protein, X-linked-like-1 OS=Mus musculus GN=Rbmxl1 PE=1 SV=1	Rbmxl1	161	77.1
High	Q8BG05	Heterogeneous nuclear ribonucleoprotein A3 OS=Mus musculus GN=Hnrnpa3 PE=1 SV=1	Hnrnpa3	37.4	89.6
High	P47757-4	Isoform 3 of F-actin-capping protein subunit beta OS=Mus musculus GN=Capzb	Capzb	67.1	132
High	O55234	Proteasome subunit beta type-5 OS=Mus musculus GN=Psmb5 PE=1 SV=3	Psmb5	117.8	143.3
High	P43274	Histone H1.4 OS=Mus musculus GN=Hist1h1e PE=1 SV=2	Hist1h1e	63.8	120.8
High	Q8R5C5	Beta-centractin OS=Mus musculus GN=Actr1b PE=1 SV=1	Actr1b	76.7	109.2
High	Q8BKZ9	Pyruvate dehydrogenase protein X component, mitochondrial OS=Mus musculus GN=Pdhx PE=2 SV=1	Pdhx	85.4	131.8
High	Q8VDQ8	NAD-dependent protein deacetylase sirtuin-2 OS=Mus musculus GN=Sirt2 PE=1 SV=2	Sirt2	118.9	98.5
High	P21107-2	Isoform 2 of Tropomyosin alpha-3 chain OS=Mus musculus GN=Tpm3	Tpm3	141.1	129.4
High	Q8VHJ5	Serine/threonine-protein kinase MARK1 OS=Mus musculus GN=Mark1 PE=1 SV=2	Mark1	96.4	118.8
High	Q921G7	Electron transfer flavoprotein-ubiquinone oxidoreductase, mitochondrial OS=Mus musculus GN=Etfdh PE=1 SV=1	Etfdh	119.9	100.2
High	Q8R1Q8	Cytoplasmic dynein 1 light intermediate chain 1 OS=Mus musculus GN=Dync1li1 PE=1 SV=1	Dync1li1	72.6	96.7
High	Q3THK7	GMP synthase [glutamine-hydrolyzing] OS=Mus musculus GN=Gmps PE=1 SV=2	Gmps	127.9	145
High	Q8BH66	Atlastin-1 OS=Mus musculus GN=Atl1 PE=1 SV=1	Atl1	90.7	97.9
High	Q9D0K2	Succinyl-CoA:3-ketoacid coenzyme A transferase 1, mitochondrial OS=Mus musculus GN=Oxct1 PE=1 SV=1	Oxct1	80.1	106.6
High	Q921M7	Protein FAM49B OS=Mus musculus GN=Fam49b PE=2 SV=1	Fam49b	85.7	75.5
High	Q80Z24	Neuronal growth regulator 1 OS=Mus musculus GN=Negr1 PE=1 SV=1	Negr1	99	110.7
High	Q01768	Nucleoside diphosphate kinase B OS=Mus musculus GN=Nme2 PE=1 SV=1	Nme2	74.2	155.1
High	P46471	26S protease regulatory subunit 7 OS=Mus musculus GN=Psmc2 PE=1 SV=5	Psmc2	106.2	91.8
High	Q812A2	SLIT-ROBO Rho GTPase-activating protein 3 OS=Mus musculus GN=Srgap3 PE=1 SV=1	Srgap3	77.4	141.9
High	P70296	Phosphatidylethanolamine-binding protein 1 OS=Mus musculus GN=Pebp1 PE=1 SV=3	Pebp1	59.7	80.6
High	P62812	Gamma-aminobutyric acid receptor subunit alpha-1 OS=Mus musculus GN=Gabra1 PE=1 SV=1	Gabra1	103.5	99.1
High	P37040	NADPH--cytochrome P450 reductase OS=Mus musculus GN=Por PE=1 SV=2	Por	155.7	96.6
High	O89112	LanC-like protein 1 OS=Mus musculus GN=Lancl1 PE=1 SV=1	Lancl1	112.7	107.6
High	Q05816	Fatty acid-binding protein, epidermal OS=Mus musculus GN=Fabp5 PE=1 SV=3	Fabp5	126.1	54.8
High	Q4KUS2	Protein unc-13 homolog A OS=Mus musculus GN=Unc13a PE=1 SV=3	Unc13a	98.4	107.4
High	Q2PFD7	PH and SEC7 domain-containing protein 3 OS=Mus musculus GN=Psd3 PE=1 SV=2	Psd3	55.6	117.2
High	P97447	Four and a half LIM domains protein 1 OS=Mus musculus GN=Fhl1 PE=2 SV=3	Fhl1	103.9	91.5
High	P14148	60S ribosomal protein L7 OS=Mus musculus GN=Rpl7 PE=2 SV=2	Rpl7	141.6	87.9
High	Q9EPU0	Regulator of nonsense transcripts 1 OS=Mus musculus GN=Upf1 PE=1 SV=2	Upf1	121.6	110.9
High	Q80TR1	Latrophilin-1 OS=Mus musculus GN=Lphn1 PE=1 SV=2	Lphn1; Adgrl1	122.1	86
High	Q61753	D-3-phosphoglycerate dehydrogenase OS=Mus musculus GN=Phgdh PE=1 SV=3	Phgdh	149.1	102.8
High	Q9DCW4	Electron transfer flavoprotein subunit beta OS=Mus musculus GN=Etfb PE=1 SV=3	Etfb	102	104.5
High	Q9WUA2	Phenylalanine--tRNA ligase beta subunit OS=Mus musculus GN=Farsb PE=2 SV=2	Farsb	118.4	114.1
High	P14733	Lamin-B1 OS=Mus musculus GN=Lmnb1 PE=1 SV=3	Lmnb1	22.3	60.5
High	P26040	Ezrin OS=Mus musculus GN=Ezr PE=1 SV=3	Ezr	91.3	102.9
High	P29387	Guanine nucleotide-binding protein subunit beta-4 OS=Mus musculus GN=Gnb4 PE=2 SV=4	Gnb4	115.4	169.4
High	P23506-2	Isoform 2 of Protein-L-isoaspartate(D-aspartate) O-methyltransferase OS=Mus musculus GN=Pcmt1		52.8	133.1
High	Q9CWK8	Sorting nexin-2 OS=Mus musculus GN=Snx2 PE=1 SV=2	Snx2	108.7	117.5
High	Q9Z2I0	LETM1 and EF-hand domain-containing protein 1, mitochondrial OS=Mus musculus GN=Letm1 PE=2 SV=1	Letm1	85.3	109.6
High	Q8BJY1	26S proteasome non-ATPase regulatory subunit 5 OS=Mus musculus GN=Psmd5 PE=1 SV=4	Psmd5	122.9	83
High	P26645	Myristoylated alanine-rich C-kinase substrate OS=Mus musculus GN=Marcks PE=1 SV=2	Marcks	81.7	116.1
High	Q60634	Flotillin-2 OS=Mus musculus GN=Flot2 PE=1 SV=2	Flot2	95.4	114.6
High	Q8C0E2	Vacuolar protein sorting-associated protein 26B OS=Mus musculus GN=Vps26b PE=1 SV=1	Vps26b	93.1	134.3
High	Q60676	Serine/threonine-protein phosphatase 5 OS=Mus musculus GN=Ppp5c PE=1 SV=3	Ppp5c	71.2	104.4
High	P47753	F-actin-capping protein subunit alpha-1 OS=Mus musculus GN=Capza1 PE=1 SV=4	Capza1	189.9	107.3
High	P47738	Aldehyde dehydrogenase, mitochondrial OS=Mus musculus GN=Aldh2 PE=1 SV=1	Aldh2	163.1	90.2
High	Q8K4G5	Actin-binding LIM protein 1 OS=Mus musculus GN=Ablim1 PE=1 SV=1	Ablim1	41.3	80.9
High	Q9DCJ5	NADH dehydrogenase [ubiquinone] 1 alpha subcomplex subunit 8 OS=Mus musculus GN=Ndufa8 PE=1 SV=3	Ndufa8	67.4	126.2
High	Q6NS60	F-box only protein 41 OS=Mus musculus GN=Fbxo41 PE=1 SV=3	Fbxo41	119.4	105.9
High	Q61151	Serine/threonine-protein phosphatase 2A 56 kDa regulatory subunit epsilon isoform OS=Mus musculus GN=Ppp2r5e PE=2 SV=3	Ppp2r5e	90.1	107.5
High	P10852	4F2 cell-surface antigen heavy chain OS=Mus musculus GN=Slc3a2 PE=1 SV=1	Slc3a2	85.5	125.6
High	Q9D8N0	Elongation factor 1-gamma OS=Mus musculus GN=Eef1g PE=1 SV=3	Eef1g	104.6	101.3
High	Q61361	Brevican core protein OS=Mus musculus GN=Bcan PE=1 SV=2	Bcan	135.3	86.3
High	P31938	Dual specificity mitogen-activated protein kinase kinase 1 OS=Mus musculus GN=Map2k1 PE=1 SV=2	Map2k1	53.6	124.9
High	Q91XV3	Brain acid soluble protein 1 OS=Mus musculus GN=Basp1 PE=1 SV=3	Basp1	35.9	136.9
High	P62761	Visinin-like protein 1 OS=Mus musculus GN=Vsnl1 PE=1 SV=2	Vsnl1	104.1	103.2
High	O88447	Kinesin light chain 1 OS=Mus musculus GN=Klc1 PE=1 SV=3	Klc1	134.6	79.5
High	Q7TMK9	Heterogeneous nuclear ribonucleoprotein Q OS=Mus musculus GN=Syncrip PE=1 SV=2	Syncrip	126.3	120.3
High	Q61036	Serine/threonine-protein kinase PAK 3 OS=Mus musculus GN=Pak3 PE=1 SV=2	Pak3	95.1	146.2
High	Q01097	Glutamate receptor ionotropic, NMDA 2B OS=Mus musculus GN=Grin2b PE=1 SV=3	Grin2b	89.3	93.6
High	Q5SWU9-2	Isoform 2 of Acetyl-CoA carboxylase 1 OS=Mus musculus GN=Acaca	Acaca	135.5	102.4
High	Q9Z1Q9	Valine--tRNA ligase OS=Mus musculus GN=Vars PE=2 SV=1	Vars	124.8	110.6
High	Q9WVJ2	26S proteasome non-ATPase regulatory subunit 13 OS=Mus musculus GN=Psmd13 PE=1 SV=1	Psmd13	100.4	121.1
High	P02533	*CON* Keratin, type I cytoskeletal 14 OS=Homo sapiens GN=KRT14 PE=1 SV=3	KRT14	129.5	124.7
High	Q3UH93	Plexin-D1 OS=Mus musculus GN=Plxnd1 PE=1 SV=1	Plxnd1	96.5	128
High	Q3TXX4	Vesicular glutamate transporter 1 OS=Mus musculus GN=Slc17a7 PE=2 SV=2	Slc17a7	66.2	116.6
High	P10649	Glutathione S-transferase Mu 1 OS=Mus musculus GN=Gstm1 PE=1 SV=2	Gstm1	71.5	79
High	Q6R891	Neurabin-2 OS=Mus musculus GN=Ppp1r9b PE=1 SV=1	Ppp1r9b	99.8	105.2
High	Q9CR68	Cytochrome b-c1 complex subunit Rieske, mitochondrial OS=Mus musculus GN=Uqcrfs1 PE=1 SV=1	Uqcrfs1	82.3	91.4
High	P47911	60S ribosomal protein L6 OS=Mus musculus GN=Rpl6 PE=1 SV=3	Rpl6	100.5	81.6
High	P62962	Profilin-1 OS=Mus musculus GN=Pfn1 PE=1 SV=2	Pfn1	75.6	139.6
High	P61205	ADP-ribosylation factor 3 OS=Mus musculus GN=Arf3 PE=2 SV=2	Arf3	94.8	99.1
High	Q7TQD2	Tubulin polymerization-promoting protein OS=Mus musculus GN=Tppp PE=1 SV=1	Tppp	104.3	93.1
High	Q5SSL4-2	Isoform 2 of Active breakpoint cluster region-related protein OS=Mus musculus GN=Abr	Abr	65.5	170.8
High	Q9QUM9	Proteasome subunit alpha type-6 OS=Mus musculus GN=Psma6 PE=1 SV=1	Psma6	108	102.7
High	Q68FL6	Methionine--tRNA ligase, cytoplasmic OS=Mus musculus GN=Mars PE=2 SV=1	Mars	112.4	95.5
High	O09061	Proteasome subunit beta type-1 OS=Mus musculus GN=Psmb1 PE=1 SV=1	Psmb1	143	103.1
High	Q80U28-14	Isoform 14 of MAP kinase-activating death domain protein OS=Mus musculus GN=Madd		99.7	82.8
High	Q6ZPJ3	Ubiquitin-conjugating enzyme E2 O OS=Mus musculus GN=Ube2o PE=1 SV=3	Ube2o	92.1	103.5
High	P51863	V-type proton ATPase subunit d 1 OS=Mus musculus GN=Atp6v0d1 PE=1 SV=2	Atp6v0d1	93.3	120.2
High	Q9CPV4	Glyoxalase domain-containing protein 4 OS=Mus musculus GN=Glod4 PE=2 SV=1	Glod4	55.5	112.6
High	Q91ZA3	Propionyl-CoA carboxylase alpha chain, mitochondrial OS=Mus musculus GN=Pcca PE=1 SV=2	Pcca	119.5	142.8
High	P12970	60S ribosomal protein L7a OS=Mus musculus GN=Rpl7a PE=2 SV=2	Rpl7a	83.8	156.7
High	Q9CPR4	60S ribosomal protein L17 OS=Mus musculus GN=Rpl17 PE=2 SV=3	Rpl17	51.8	88.9
High	P47199	Quinone oxidoreductase OS=Mus musculus GN=Cryz PE=1 SV=1	Cryz	119.1	110.8
High	Q99LF4	tRNA-splicing ligase RtcB homolog OS=Mus musculus GN=Rtcb PE=2 SV=1	D10Wsu52e; Rtcb	133.5	94.5
High	P14206	40S ribosomal protein SA OS=Mus musculus GN=Rpsa PE=1 SV=4	Rpsa; LOC100045332; LOC100505031; LOC102642689	181.6	64.1
High	Q8BW75	Amine oxidase [flavin-containing] B OS=Mus musculus GN=Maob PE=1 SV=4	Maob	85.6	84.1
High	P46664	Adenylosuccinate synthetase isozyme 2 OS=Mus musculus GN=Adss PE=1 SV=2	Adss	77.7	83.4
High	Q8BUV3	Gephyrin OS=Mus musculus GN=Gphn PE=1 SV=2	Gphn	129	113.2
High	P14231	Sodium/potassium-transporting ATPase subunit beta-2 OS=Mus musculus GN=Atp1b2 PE=1 SV=2	Atp1b2	94.8	115.7
High	P27546	Microtubule-associated protein 4 OS=Mus musculus GN=Map4 PE=1 SV=3	Map4; Mtap4	87.7	163.8
High	P70392	Ras-specific guanine nucleotide-releasing factor 2 OS=Mus musculus GN=Rasgrf2 PE=1 SV=2	Rasgrf2	112.8	96.1
High	Q8VEM8	Phosphate carrier protein, mitochondrial OS=Mus musculus GN=Slc25a3 PE=1 SV=1	Slc25a3	107	122.4
High	Q99KY4	Cyclin-G-associated kinase OS=Mus musculus GN=Gak PE=1 SV=2	Gak	121.1	80.7
High	Q9ESW4	Acylglycerol kinase, mitochondrial OS=Mus musculus GN=Agk PE=1 SV=1	Agk	111.1	116.3
High	P63011	Ras-related protein Rab-3A OS=Mus musculus GN=Rab3a PE=1 SV=1	Rab3a	63.9	111.1
High	Q80XI4	Phosphatidylinositol 5-phosphate 4-kinase type-2 beta OS=Mus musculus GN=Pip4k2b PE=1 SV=1	Pip4k2b	44.6	25.9
High	Q6NZL0	Protein SOGA3 OS=Mus musculus GN=Soga3 PE=2 SV=2	6330407J23Rik; Soga3	95.3	62
High	P00920	Carbonic anhydrase 2 OS=Mus musculus GN=Ca2 PE=1 SV=4	Car2	100.5	93.1
High	P26638	Serine--tRNA ligase, cytoplasmic OS=Mus musculus GN=Sars PE=2 SV=3	Sars	108	82
High	Q5RJI5	Serine/threonine-protein kinase BRSK1 OS=Mus musculus GN=Brsk1 PE=1 SV=1	Brsk1	131	69.6
High	P11404	Fatty acid-binding protein, heart OS=Mus musculus GN=Fabp3 PE=1 SV=5	Fabp3	125.2	82.8
High	Q9WV55	Vesicle-associated membrane protein-associated protein A OS=Mus musculus GN=Vapa PE=1 SV=2	Vapa	54.1	146.7
High	Q00493	Carboxypeptidase E OS=Mus musculus GN=Cpe PE=1 SV=2	Cpe	81.7	125.7
High	Q9QUP5	Hyaluronan and proteoglycan link protein 1 OS=Mus musculus GN=Hapln1 PE=2 SV=1	Hapln1	126.2	110.7
High	Q9R0X4	Acyl-coenzyme A thioesterase 9, mitochondrial OS=Mus musculus GN=Acot9 PE=1 SV=1	Acot9	60.1	79.9
High	P61750	ADP-ribosylation factor 4 OS=Mus musculus GN=Arf4 PE=1 SV=2	Arf4	185.1	81.7
High	P67778	Prohibitin OS=Mus musculus GN=Phb PE=1 SV=1	Phb	145.6	118.8
High	P26041	Moesin OS=Mus musculus GN=Msn PE=1 SV=3	Msn	101.3	86.6
High	P48036	Annexin A5 OS=Mus musculus GN=Anxa5 PE=1 SV=1	Anxa5	196.6	88.4
High	P62482	Voltage-gated potassium channel subunit beta-2 OS=Mus musculus GN=Kcnab2 PE=2 SV=1	Kcnab2	95.6	97.5
High	Q8BVI4	Dihydropteridine reductase OS=Mus musculus GN=Qdpr PE=1 SV=2	Qdpr; LOC102643271	78.9	89.5
High	Q4ACU6	SH3 and multiple ankyrin repeat domains protein 3 OS=Mus musculus GN=Shank3 PE=1 SV=2	Shank3	137.1	91
High	P09671	Superoxide dismutase [Mn], mitochondrial OS=Mus musculus GN=Sod2 PE=1 SV=3	Sod2	58.6	110.9
High	Q9D8Y0	EF-hand domain-containing protein D2 OS=Mus musculus GN=Efhd2 PE=1 SV=1	Efhd2	80.4	118.2
High	Q61990	Poly(rC)-binding protein 2 OS=Mus musculus GN=Pcbp2 PE=1 SV=1	Pcbp2	134.3	71
High	Q9CVB6	Actin-related protein 2/3 complex subunit 2 OS=Mus musculus GN=Arpc2 PE=1 SV=3	Arpc2	75.7	128.5
High	P09103	Protein disulfide-isomerase OS=Mus musculus GN=P4hb PE=1 SV=2	P4hb	102.3	118.3
High	P15864	Histone H1.2 OS=Mus musculus GN=Hist1h1c PE=1 SV=2	Hist1h1c	53.6	152.3
High	P27546-4	Isoform 4 of Microtubule-associated protein 4 OS=Mus musculus GN=Map4		10.8	73.4
High	P14869	60S acidic ribosomal protein P0 OS=Mus musculus GN=Rplp0 PE=1 SV=3	Rplp0	88.9	120.6
High	Q9QY76	Vesicle-associated membrane protein-associated protein B OS=Mus musculus GN=Vapb PE=2 SV=3	Vapb	73.6	117.7
High	Q8JZQ2	AFG3-like protein 2 OS=Mus musculus GN=Afg3l2 PE=1 SV=1	Afg3l2	97.5	133.4
High	O08709	Peroxiredoxin-6 OS=Mus musculus GN=Prdx6 PE=1 SV=3	Prdx6	71.3	116.4
High	Q3UH60	Disco-interacting protein 2 homolog B OS=Mus musculus GN=Dip2b PE=1 SV=1	Dip2b	134	76.8
High	Q62318	Transcription intermediary factor 1-beta OS=Mus musculus GN=Trim28 PE=1 SV=3	Trim28	121.7	145.6
High	Q8CG76	Aflatoxin B1 aldehyde reductase member 2 OS=Mus musculus GN=Akr7a2 PE=1 SV=3	Akr7a5	86.2	119
High	Q8C0M9	Isoaspartyl peptidase/L-asparaginase OS=Mus musculus GN=Asrgl1 PE=1 SV=1	Asrgl1	89.6	90.4
High	Q8BKC5	Importin-5 OS=Mus musculus GN=Ipo5 PE=1 SV=3	Ipo5	129.1	76.8
High	Q8BP67	60S ribosomal protein L24 OS=Mus musculus GN=Rpl24 PE=2 SV=2	Rpl24	102.4	116.4
High	Q8JZP2	Synapsin-3 OS=Mus musculus GN=Syn3 PE=1 SV=2	Syn3	107.1	95.5
High	Q7TQI3	Ubiquitin thioesterase OTUB1 OS=Mus musculus GN=Otub1 PE=1 SV=2	Otub1	116.2	86
High	Q80TS3-3	Isoform 3 of Latrophilin-3 OS=Mus musculus GN=Lphn3	Lphn3; Adgrl3	109.1	130.8
High	P23116	Eukaryotic translation initiation factor 3 subunit A OS=Mus musculus GN=Eif3a PE=1 SV=5	Eif3a	99.1	117.2
High	Q99J85	Neuronal pentraxin receptor OS=Mus musculus GN=Nptxr PE=1 SV=1	Nptxr	79.4	102
High	P63037	DnaJ homolog subfamily A member 1 OS=Mus musculus GN=Dnaja1 PE=1 SV=1	Dnaja1	87.9	101.4
High	O35633	Vesicular inhibitory amino acid transporter OS=Mus musculus GN=Slc32a1 PE=1 SV=3	Slc32a1	135.2	85.5
High	A2AJA9	Uncharacterized protein C9orf172 homolog OS=Mus musculus GN=Gm996 PE=1 SV=1	Gm996	113.6	90.8
High	P19536	Cytochrome c oxidase subunit 5B, mitochondrial OS=Mus musculus GN=Cox5b PE=1 SV=1	Cox5b	67.5	88.5
High	P19157	Glutathione S-transferase P 1 OS=Mus musculus GN=Gstp1 PE=1 SV=2	Gstp1	46.6	80.7
High	Q9JKR6	Hypoxia up-regulated protein 1 OS=Mus musculus GN=Hyou1 PE=1 SV=1	Hyou1	118.4	143.4
High	Q8CHT1	Ephexin-1 OS=Mus musculus GN=Ngef PE=1 SV=1	Ngef	68.2	88.6
High	A2RT62	F-box/LRR-repeat protein 16 OS=Mus musculus GN=Fbxl16 PE=2 SV=1	Fbxl16	66.8	104.3
High	P14685	26S proteasome non-ATPase regulatory subunit 3 OS=Mus musculus GN=Psmd3 PE=1 SV=3	Psmd3	128.6	87.2
High	Q9CPW0	Contactin-associated protein-like 2 OS=Mus musculus GN=Cntnap2 PE=1 SV=2	Cntnap2	78.2	103.7
High	Q8R570	Synaptosomal-associated protein 47 OS=Mus musculus GN=Snap47 PE=1 SV=1	Snap47	138.6	86.8
High	Q99N28	Cell adhesion molecule 3 OS=Mus musculus GN=Cadm3 PE=1 SV=1	Cadm3	117.6	105.5
High	Q9CQA3	Succinate dehydrogenase [ubiquinone] iron-sulfur subunit, mitochondrial OS=Mus musculus GN=Sdhb PE=1 SV=1	Sdhb	84.8	52.7
High	Q2NL51	Glycogen synthase kinase-3 alpha OS=Mus musculus GN=Gsk3a PE=1 SV=2	Gsk3a	122.4	91
High	Q8BGD9	Eukaryotic translation initiation factor 4B OS=Mus musculus GN=Eif4b PE=1 SV=1	Eif4b	97.3	91.8
High	Q925I1	ATPase family AAA domain-containing protein 3 OS=Mus musculus GN=Atad3 PE=1 SV=1	Atad3a	96.5	98.6
High	P49443	Protein phosphatase 1A OS=Mus musculus GN=Ppm1a PE=1 SV=1	Ppm1a	118	139.7
High	Q9CZ30	Obg-like ATPase 1 OS=Mus musculus GN=Ola1 PE=1 SV=1	Ola1	60.7	77.9
High	Q9Z0H4-9	Isoform 9 of CUGBP Elav-like family member 2 OS=Mus musculus GN=Celf2	Celf2	73.2	79
High	Q9Z2W9	Glutamate receptor 3 OS=Mus musculus GN=Gria3 PE=1 SV=2	Gria3	148	65.8
High	Q9Z0S1	3'(2'),5'-bisphosphate nucleotidase 1 OS=Mus musculus GN=Bpnt1 PE=1 SV=2	Bpnt1	69.6	112.2
High	P70207	Plexin-A2 OS=Mus musculus GN=Plxna2 PE=1 SV=2	Plxna2	143.1	13.4
High	Q9Z1R2	Large proline-rich protein BAG6 OS=Mus musculus GN=Bag6 PE=1 SV=1	Bag6	136.1	95.3
High	Q9QUI0	Transforming protein RhoA OS=Mus musculus GN=Rhoa PE=1 SV=1	Rhoa	96.6	116.3
High	Q9JLB0	MAGUK p55 subfamily member 6 OS=Mus musculus GN=Mpp6 PE=1 SV=1	Mpp6	120.9	110
High	P20444	Protein kinase C alpha type OS=Mus musculus GN=Prkca PE=1 SV=3	Prkca	82.6	208
High	P12787	Cytochrome c oxidase subunit 5A, mitochondrial OS=Mus musculus GN=Cox5a PE=1 SV=2	Cox5a	121.6	94.1
High	Q8BIJ6	Isoleucine--tRNA ligase, mitochondrial OS=Mus musculus GN=Iars2 PE=1 SV=1	Iars2	94.2	110
High	Q91YQ5	Dolichyl-diphosphooligosaccharide--protein glycosyltransferase subunit 1 OS=Mus musculus GN=Rpn1 PE=2 SV=1	Rpn1	84.7	138.3
High	Q8JZW4	Copine-5 OS=Mus musculus GN=Cpne5 PE=2 SV=1	Cpne5	110.2	135.6
High	Q8BHE3	Caytaxin OS=Mus musculus GN=Atcay PE=1 SV=1	Atcay	109.5	130.4
High	Q6A065	Centrosomal protein of 170 kDa OS=Mus musculus GN=Cep170 PE=1 SV=2	Cep170	74.8	41.9
High	Q61207	Sulfated glycoprotein 1 OS=Mus musculus GN=Psap PE=1 SV=2	Psap	83	139.9
High	Q9D7G0	Ribose-phosphate pyrophosphokinase 1 OS=Mus musculus GN=Prps1 PE=1 SV=4	Prps1	104.2	102.6
High	P39688	Tyrosine-protein kinase Fyn OS=Mus musculus GN=Fyn PE=1 SV=4	Fyn	126.8	99.5
High	Q9EP69	Phosphatidylinositide phosphatase SAC1 OS=Mus musculus GN=Sacm1l PE=2 SV=1	Sacm1l	105.1	140.4
High	O70591	Prefoldin subunit 2 OS=Mus musculus GN=Pfdn2 PE=2 SV=2	Pfdn2	92	105.2
High	Q9D4H8	Cullin-2 OS=Mus musculus GN=Cul2 PE=1 SV=2	Cul2	22.8	79.9
High	Q8BGH2	Sorting and assembly machinery component 50 homolog OS=Mus musculus GN=Samm50 PE=1 SV=1	Samm50	129	93.7
High	Q91VC3	Eukaryotic initiation factor 4A-III OS=Mus musculus GN=Eif4a3 PE=2 SV=3	Eif4a3	128.7	124.6
High	Q6ZWN5	40S ribosomal protein S9 OS=Mus musculus GN=Rps9 PE=2 SV=3	Rps9	208.9	73.5
High	P57746	V-type proton ATPase subunit D OS=Mus musculus GN=Atp6v1d PE=1 SV=1	Atp6v1d	117.4	100.4
High	P27601	Guanine nucleotide-binding protein subunit alpha-13 OS=Mus musculus GN=Gna13 PE=1 SV=1	Gna13	78.7	106.6
High	P42669	Transcriptional activator protein Pur-alpha OS=Mus musculus GN=Pura PE=1 SV=1	Pura	43.9	111.3
High	Q91VN4	Coiled-coil-helix-coiled-coil-helix domain-containing protein 6, mitochondrial OS=Mus musculus GN=Chchd6 PE=2 SV=2	Chchd6	83.1	111.2
High	Q9JLZ3	Methylglutaconyl-CoA hydratase, mitochondrial OS=Mus musculus GN=Auh PE=1 SV=1	Auh	88.6	117.5
High	P31254	Ubiquitin-like modifier-activating enzyme 1 Y OS=Mus musculus GN=Uba1y PE=2 SV=2	Uba1y; Ube1y1	77.8	74.4
High	Q8BL65-4	Isoform 4 of Actin-binding LIM protein 2 OS=Mus musculus GN=Ablim2	Ablim2	130.8	121.4
High	P62748	Hippocalcin-like protein 1 OS=Mus musculus GN=Hpcal1 PE=2 SV=2	Hpcal1	77.4	78.5
High	Q99PU5	Long-chain-fatty-acid--CoA ligase ACSBG1 OS=Mus musculus GN=Acsbg1 PE=1 SV=1	Acsbg1	116.7	126.9
High	Q9QWY8	Arf-GAP with SH3 domain, ANK repeat and PH domain-containing protein 1 OS=Mus musculus GN=Asap1 PE=1 SV=2	Asap1	105.2	98.6
High	P50580	Proliferation-associated protein 2G4 OS=Mus musculus GN=Pa2g4 PE=1 SV=3	Pa2g4	161.1	85.6
High	P35564	Calnexin OS=Mus musculus GN=Canx PE=1 SV=1	Canx	117.6	106.5
High	P70182-3	Isoform 3 of Phosphatidylinositol 4-phosphate 5-kinase type-1 alpha OS=Mus musculus GN=Pip5k1a	Pip5k1a	130.8	89.6
High	Q9Z1X4-3	Isoform 3 of Interleukin enhancer-binding factor 3 OS=Mus musculus GN=Ilf3	Ilf3	220.2	81.6
High	Q8K3J1	NADH dehydrogenase [ubiquinone] iron-sulfur protein 8, mitochondrial OS=Mus musculus GN=Ndufs8 PE=1 SV=1	Ndufs8	83.4	92.5
High	P09405	Nucleolin OS=Mus musculus GN=Ncl PE=1 SV=2	Ncl	115.3	117.4
High	Q9DC07	LIM zinc-binding domain-containing Nebulette OS=Mus musculus GN=Nebl PE=2 SV=1	Nebl	33.2	86.1
High	Q91ZU6-4	Isoform 4 of Dystonin OS=Mus musculus GN=Dst		86.7	97
High	Q6PGN3-3	Isoform 3 of Serine/threonine-protein kinase DCLK2 OS=Mus musculus GN=Dclk2	Dclk2	102.7	67.9
High	Q8K183	Pyridoxal kinase OS=Mus musculus GN=Pdxk PE=1 SV=1	Pdxk	126.4	87.5
High	Q8R0A7	Uncharacterized protein KIAA0513 OS=Mus musculus GN=Kiaa0513 PE=2 SV=1	6430548M08Rik	111.7	81.2
High	Q922R8	Protein disulfide-isomerase A6 OS=Mus musculus GN=Pdia6 PE=1 SV=3	Pdia6	79.3	101.9
High	Q8CCK0	Core histone macro-H2A.2 OS=Mus musculus GN=H2afy2 PE=1 SV=3	H2afy2	341	51.4
High	Q80YA9	Connector enhancer of kinase suppressor of ras 2 OS=Mus musculus GN=Cnksr2 PE=1 SV=1	Cnksr2	113	99.2
High	Q6P4T2	U5 small nuclear ribonucleoprotein 200 kDa helicase OS=Mus musculus GN=Snrnp200 PE=1 SV=1	Snrnp200	170.6	123.5
High	Q62277	Synaptophysin OS=Mus musculus GN=Syp PE=1 SV=2	Syp	29.3	117.1
High	Q8BVQ5	Protein phosphatase methylesterase 1 OS=Mus musculus GN=Ppme1 PE=1 SV=5	Ppme1	122.6	88.3
High	Q9Z1Q2	Abhydrolase domain-containing protein 16A OS=Mus musculus GN=Abhd16a PE=1 SV=3	Abhd16a	123.8	109.9
High	Q8BLQ9	Cell adhesion molecule 2 OS=Mus musculus GN=Cadm2 PE=1 SV=2	Cadm2	92.5	130.4
High	Q9CQQ7	ATP synthase F(0) complex subunit B1, mitochondrial OS=Mus musculus GN=Atp5f1 PE=1 SV=1	Atp5f1	64.3	122.9
High	A2A690-2	Isoform 2 of Protein TANC2 OS=Mus musculus GN=Tanc2	Tanc2	132.5	89.9
High	P42208	Septin-2 OS=Mus musculus GN=Sept2 PE=1 SV=2	Sept2	78.7	119.2
High	P20152	Vimentin OS=Mus musculus GN=Vim PE=1 SV=3	Vim	81.7	18.5
High	Q9D0R2	Threonine--tRNA ligase, cytoplasmic OS=Mus musculus GN=Tars PE=1 SV=2	Tars	127.1	155.4
High	Q60902	Epidermal growth factor receptor substrate 15-like 1 OS=Mus musculus GN=Eps15l1 PE=1 SV=3	Eps15l1	117.5	84.4
High	O08919	Numb-like protein OS=Mus musculus GN=Numbl PE=1 SV=3	Numbl	120.2	104.2
High	Q8BX70	Vacuolar protein sorting-associated protein 13C OS=Mus musculus GN=Vps13c PE=1 SV=2	Vps13c	99.4	87.5
High	Q9QXK3	Coatomer subunit gamma-2 OS=Mus musculus GN=Copg2 PE=2 SV=1	Copg2	153.2	105.3
High	P47962	60S ribosomal protein L5 OS=Mus musculus GN=Rpl5 PE=1 SV=3	Rpl5	113.9	139.1
High	Q99JI4	26S proteasome non-ATPase regulatory subunit 6 OS=Mus musculus GN=Psmd6 PE=1 SV=1	Psmd6	145.6	94.5
High	Q8C0T5	Signal-induced proliferation-associated 1-like protein 1 OS=Mus musculus GN=Sipa1l1 PE=1 SV=2	Sipa1l1	88.6	96.6
High	P33175	Kinesin heavy chain isoform 5A OS=Mus musculus GN=Kif5a PE=1 SV=3	Kif5a	145.4	99.8
High	Q922D8	C-1-tetrahydrofolate synthase, cytoplasmic OS=Mus musculus GN=Mthfd1 PE=1 SV=4	Mthfd1	123.4	90.6
High	Q9D1T0	Leucine-rich repeat and immunoglobulin-like domain-containing nogo receptor-interacting protein 1 OS=Mus musculus GN=Lingo1 PE=1 SV=1	Lingo1	97.6	46.2
High	Q9WV69	Dematin OS=Mus musculus GN=Dmtn PE=1 SV=1	Dmtn; Epb4.9	95.6	70.7
High	Q9JJV2	Profilin-2 OS=Mus musculus GN=Pfn2 PE=1 SV=3	Pfn2	125.5	106.4
High	Q9Z1N5	Spliceosome RNA helicase Ddx39b OS=Mus musculus GN=Ddx39b PE=1 SV=1	Ddx39b	112.9	200.6
High	P53026	60S ribosomal protein L10a OS=Mus musculus GN=Rpl10a PE=1 SV=3	Rpl10a	103.3	133.9
High	Q9CWJ9	Bifunctional purine biosynthesis protein PURH OS=Mus musculus GN=Atic PE=1 SV=2	Atic	102.5	100.3
High	O35295	Transcriptional activator protein Pur-beta OS=Mus musculus GN=Purb PE=1 SV=3	Purb	101.7	87.2
High	Q8VHW2	Voltage-dependent calcium channel gamma-8 subunit OS=Mus musculus GN=Cacng8 PE=1 SV=1	Cacng8	79.6	121.2
High	Q8BMG7	Rab3 GTPase-activating protein non-catalytic subunit OS=Mus musculus GN=Rab3gap2 PE=1 SV=2	Rab3gap2	112.3	103.6
High	P62897	Cytochrome c, somatic OS=Mus musculus GN=Cycs PE=1 SV=2	Cycs; Gm10053	95.6	90
High	Q00612	Glucose-6-phosphate 1-dehydrogenase X OS=Mus musculus GN=G6pdx PE=1 SV=3	G6pdx	133.1	104.8
High	P31650	Sodium- and chloride-dependent GABA transporter 3 OS=Mus musculus GN=Slc6a11 PE=1 SV=2	Slc6a11	96.3	108.8
High	Q810U4-5	Isoform 5 of Neuronal cell adhesion molecule OS=Mus musculus GN=Nrcam	Nrcam	42.8	20.7
High	Q8VIM9	Immunity-related GTPase family Q protein OS=Mus musculus GN=Irgq PE=2 SV=1	Irgq	135	108.3
High	Q9R0Y5-2	Isoform 2 of Adenylate kinase isoenzyme 1 OS=Mus musculus GN=Ak1	Ak1	102.8	59.4
High	Q5FWK3	Rho GTPase-activating protein 1 OS=Mus musculus GN=Arhgap1 PE=1 SV=1	Arhgap1	96.8	102.3
High	O55023	Inositol monophosphatase 1 OS=Mus musculus GN=Impa1 PE=1 SV=1	Impa1	126	107.4
High	Q9WTM5	RuvB-like 2 OS=Mus musculus GN=Ruvbl2 PE=2 SV=3	Ruvbl2	135.6	85.3
High	A2CG49-7	Isoform 7 of Kalirin OS=Mus musculus GN=Kalrn		106.8	96
High	Q6NZJ6	Eukaryotic translation initiation factor 4 gamma 1 OS=Mus musculus GN=Eif4g1 PE=1 SV=1	Eif4g1	135.7	107.8
High	Q9EPK7	Exportin-7 OS=Mus musculus GN=Xpo7 PE=2 SV=3	Xpo7	123.5	132.5
High	Q7TT50	Serine/threonine-protein kinase MRCK beta OS=Mus musculus GN=Cdc42bpb PE=1 SV=2	Cdc42bpb	127.7	91.1
High	Q9Z1Z0	General vesicular transport factor p115 OS=Mus musculus GN=Uso1 PE=1 SV=2	Uso1	93.4	118.3
High	Q8BJU0	Small glutamine-rich tetratricopeptide repeat-containing protein alpha OS=Mus musculus GN=Sgta PE=1 SV=2	Sgta	96.8	64.6
High	Q8R3V5	Endophilin-B2 OS=Mus musculus GN=Sh3glb2 PE=2 SV=2	Sh3glb2	100.7	88.2
High	Q9JJK2	LanC-like protein 2 OS=Mus musculus GN=Lancl2 PE=1 SV=1	Lancl2	60.1	96.8
High	P70232	Neural cell adhesion molecule L1-like protein OS=Mus musculus GN=Chl1 PE=1 SV=2	Chl1	113.5	98.4
High	Q9QUR6	Prolyl endopeptidase OS=Mus musculus GN=Prep PE=2 SV=1	Prep	83.3	113.9
High	Q9CZX8	40S ribosomal protein S19 OS=Mus musculus GN=Rps19 PE=1 SV=3	Rps19	94.5	106.2
High	P21278	Guanine nucleotide-binding protein subunit alpha-11 OS=Mus musculus GN=Gna11 PE=1 SV=1	Gna11	96	101.3
High	Q6R0H7	Guanine nucleotide-binding protein G(s) subunit alpha isoforms XLas OS=Mus musculus GN=Gnas PE=2 SV=1	Gnas	114	100.9
High	Q8BL66	Early endosome antigen 1 OS=Mus musculus GN=Eea1 PE=1 SV=2	Eea1	81.1	137.8
High	O55106	Striatin OS=Mus musculus GN=Strn PE=1 SV=2	Strn	134.8	54
High	P35585	AP-1 complex subunit mu-1 OS=Mus musculus GN=Ap1m1 PE=1 SV=3	Ap1m1	128.9	111.4
High	P31230	Aminoacyl tRNA synthase complex-interacting multifunctional protein 1 OS=Mus musculus GN=Aimp1 PE=1 SV=2	Aimp1	108.7	149
High	Q8C854	Myelin expression factor 2 OS=Mus musculus GN=Myef2 PE=1 SV=1	Myef2	136.4	96.3
High	Q9QYG0	Protein NDRG2 OS=Mus musculus GN=Ndrg2 PE=1 SV=1	Ndrg2	67.8	117.5
High	P70404	Isocitrate dehydrogenase [NAD] subunit gamma 1, mitochondrial OS=Mus musculus GN=Idh3g PE=1 SV=1	Idh3g	105.4	100.1
High	Q80XN0	D-beta-hydroxybutyrate dehydrogenase, mitochondrial OS=Mus musculus GN=Bdh1 PE=1 SV=2	Bdh1	114.3	104.1
High	Q5PR73	GTP-binding protein Di-Ras2 OS=Mus musculus GN=Diras2 PE=2 SV=1	Diras2	99.5	79.1
High	P24369	Peptidyl-prolyl cis-trans isomerase B OS=Mus musculus GN=Ppib PE=2 SV=2	Ppib	32.8	110.1
High	Q9JII6	Alcohol dehydrogenase [NADP(+)] OS=Mus musculus GN=Akr1a1 PE=1 SV=3	Akr1a1	91.4	115.8
High	P26049	Gamma-aminobutyric acid receptor subunit alpha-3 OS=Mus musculus GN=Gabra3 PE=1 SV=1	Gabra3	75.1	155.4
High	Q8BXZ1	Protein disulfide-isomerase TMX3 OS=Mus musculus GN=Tmx3 PE=1 SV=2	Tmx3	83.4	100.3
High	Q9R0P5	Destrin OS=Mus musculus GN=Dstn PE=1 SV=3	Dstn	85.9	148
High	Q80TE7	Leucine-rich repeat-containing protein 7 OS=Mus musculus GN=Lrrc7 PE=1 SV=2	Lrrc7	103.1	112.9
High	Q6PER3	Microtubule-associated protein RP/EB family member 3 OS=Mus musculus GN=Mapre3 PE=1 SV=1	Mapre3	112.9	107.6
High	Q8R127	Saccharopine dehydrogenase-like oxidoreductase OS=Mus musculus GN=Sccpdh PE=2 SV=1	Sccpdh	90.8	115.2
High	Q3UX10	Tubulin alpha chain-like 3 OS=Mus musculus GN=Tubal3 PE=2 SV=2	Tubal3	54.8	50.7
High	Q80VP1-2	Isoform 2 of Epsin-1 OS=Mus musculus GN=Epn1	Epn1	141.3	94.3
High	Q8BLY2	Probable threonine--tRNA ligase 2, cytoplasmic OS=Mus musculus GN=Tarsl2 PE=2 SV=1	Tarsl2	100.6	93.8
High	P62918	60S ribosomal protein L8 OS=Mus musculus GN=Rpl8 PE=2 SV=2	Rpl8	91.6	79
High	Q9JLV5	Cullin-3 OS=Mus musculus GN=Cul3 PE=1 SV=1	Cul3	180.9	101.6
High	P13707	Glycerol-3-phosphate dehydrogenase [NAD(+)], cytoplasmic OS=Mus musculus GN=Gpd1 PE=1 SV=3	Gpd1	101.9	99.1
High	Q3UHB1	5'-nucleotidase domain-containing protein 3 OS=Mus musculus GN=Nt5dc3 PE=2 SV=1	Nt5dc3	91.5	102.2
High	Q61481	Calcium/calmodulin-dependent 3',5'-cyclic nucleotide phosphodiesterase 1A OS=Mus musculus GN=Pde1a PE=2 SV=2	Pde1a	115.4	104.4
High	Q9WTR5	Cadherin-13 OS=Mus musculus GN=Cdh13 PE=1 SV=2	Cdh13	82.3	120.9
High	Q9WV60	Glycogen synthase kinase-3 beta OS=Mus musculus GN=Gsk3b PE=1 SV=2	Gsk3b	129	100.1
High	P61027	Ras-related protein Rab-10 OS=Mus musculus GN=Rab10 PE=1 SV=1	Rab10	57.5	92
High	Q8CIP4	MAP/microtubule affinity-regulating kinase 4 OS=Mus musculus GN=Mark4 PE=1 SV=1	Mark4	78.2	131.5
High	Q99JY9	Actin-related protein 3 OS=Mus musculus GN=Actr3 PE=1 SV=3	Actr3	54.5	96.4
High	Q8CBE3	WD repeat-containing protein 37 OS=Mus musculus GN=Wdr37 PE=2 SV=1	Wdr37	133.1	96.3
High	P43276	Histone H1.5 OS=Mus musculus GN=Hist1h1b PE=1 SV=2	Hist1h1b	31.4	57.7
High	Q9WVK4	EH domain-containing protein 1 OS=Mus musculus GN=Ehd1 PE=1 SV=1	Ehd1	107.5	173.5
High	Q2M3X8-4	Isoform 4 of Phosphatase and actin regulator 1 OS=Mus musculus GN=Phactr1	Phactr1	156.3	80.9
High	Q8R0S4	Voltage-dependent L-type calcium channel subunit beta-4 OS=Mus musculus GN=Cacnb4 PE=1 SV=2	Cacnb4	109.4	123.1
High	Q9R1V7	Disintegrin and metalloproteinase domain-containing protein 23 OS=Mus musculus GN=Adam23 PE=1 SV=1	Adam23	110.3	98.4
High	Q9DCH4	Eukaryotic translation initiation factor 3 subunit F OS=Mus musculus GN=Eif3f PE=1 SV=2	Eif3f	122	106.4
High	Q8C729-2	Isoform 2 of Protein FAM126B OS=Mus musculus GN=Fam126b	Fam126b	99.9	85.3
High	Q9DBE8	Alpha-1,3/1,6-mannosyltransferase ALG2 OS=Mus musculus GN=Alg2 PE=2 SV=2	Alg2	79.4	69.8
High	P63168	Dynein light chain 1, cytoplasmic OS=Mus musculus GN=Dynll1 PE=1 SV=1	Dynll1	60.4	165.7
High	Q9CPY7	Cytosol aminopeptidase OS=Mus musculus GN=Lap3 PE=1 SV=3	Lap3	123.8	100.2
High	Q9Z1P6	NADH dehydrogenase [ubiquinone] 1 alpha subcomplex subunit 7 OS=Mus musculus GN=Ndufa7 PE=1 SV=3	Ndufa7	92.2	88.4
High	P21619	Lamin-B2 OS=Mus musculus GN=Lmnb2 PE=1 SV=2	Lmnb2	129.6	65.6
High	Q7TME0	Lipid phosphate phosphatase-related protein type 4 OS=Mus musculus GN=Lppr4 PE=2 SV=2	D3Bwg0562e; Lppr4; Plppr4	108	4.4
High	Q61292	Laminin subunit beta-2 OS=Mus musculus GN=Lamb2 PE=2 SV=2	Lamb2	145.5	94.7
High	Q9D2M8	Ubiquitin-conjugating enzyme E2 variant 2 OS=Mus musculus GN=Ube2v2 PE=2 SV=4	Ube2v2	40	139.2
High	Q99LR1	Monoacylglycerol lipase ABHD12 OS=Mus musculus GN=Abhd12 PE=1 SV=2	Abhd12	83.3	100.2
High	P61294	Ras-related protein Rab-6B OS=Mus musculus GN=Rab6b PE=1 SV=1	Rab6b	80	177.1
High	Q8VBY2	Calcium/calmodulin-dependent protein kinase kinase 1 OS=Mus musculus GN=Camkk1 PE=1 SV=1	Camkk1	132.3	113.6
High	P22315	Ferrochelatase, mitochondrial OS=Mus musculus GN=Fech PE=1 SV=2	Fech	200.3	84
High	Q9WTL7	Acyl-protein thioesterase 2 OS=Mus musculus GN=Lypla2 PE=1 SV=1	Lypla2	81.4	95.7
High	Q9CX34	Suppressor of G2 allele of SKP1 homolog OS=Mus musculus GN=Sugt1 PE=2 SV=3	Sugt1	129.5	112.4
High	Q9CX86	Heterogeneous nuclear ribonucleoprotein A0 OS=Mus musculus GN=Hnrnpa0 PE=1 SV=1	Hnrnpa0	49	52
High	Q8CI71	Coiled-coil domain-containing protein 132 OS=Mus musculus GN=Ccdc132 PE=2 SV=2	Ccdc132; Vps50	74.9	106.4
High	Q5DQR4	Syntaxin-binding protein 5-like OS=Mus musculus GN=Stxbp5l PE=2 SV=1	Stxbp5l	88.8	91.9
High	P30416	Peptidyl-prolyl cis-trans isomerase FKBP4 OS=Mus musculus GN=Fkbp4 PE=1 SV=5	Fkbp4	74.5	117.9
High	Q9DBF1	Alpha-aminoadipic semialdehyde dehydrogenase OS=Mus musculus GN=Aldh7a1 PE=1 SV=4	Aldh7a1	68	57.3
High	P55264	Adenosine kinase OS=Mus musculus GN=Adk PE=1 SV=2	Adk	78.6	102.2
High	Q8R366	Immunoglobulin superfamily member 8 OS=Mus musculus GN=Igsf8 PE=1 SV=2	Igsf8	119.6	87.9
High	Q9WUL7	ADP-ribosylation factor-like protein 3 OS=Mus musculus GN=Arl3 PE=1 SV=1	Arl3	117.3	107.2
High	Q9QYS2	Metabotropic glutamate receptor 3 OS=Mus musculus GN=Grm3 PE=2 SV=1	Grm3	126.1	112.6
High	Q8CCB4	Vacuolar protein sorting-associated protein 53 homolog OS=Mus musculus GN=Vps53 PE=2 SV=1	Vps53	127.6	96.3
High	P35279	Ras-related protein Rab-6A OS=Mus musculus GN=Rab6a PE=1 SV=4	Rab6a	175.9	13.1
High	Q8BH44	Coronin-2B OS=Mus musculus GN=Coro2b PE=2 SV=2	Coro2b	74.5	116.6
High	O54901	OX-2 membrane glycoprotein OS=Mus musculus GN=Cd200 PE=1 SV=1	Cd200	99.7	67.3
High	P51660	Peroxisomal multifunctional enzyme type 2 OS=Mus musculus GN=Hsd17b4 PE=1 SV=3	Hsd17b4	162.7	96.4
High	P68181-4	Isoform 4 of cAMP-dependent protein kinase catalytic subunit beta OS=Mus musculus GN=Prkacb	Prkacb	59.3	129.2
High	O55022	Membrane-associated progesterone receptor component 1 OS=Mus musculus GN=Pgrmc1 PE=1 SV=4	Pgrmc1	67.2	132.4
High	Q91VE0	Long-chain fatty acid transport protein 4 OS=Mus musculus GN=Slc27a4 PE=1 SV=1	Slc27a4	88.5	117.3
High	Q6KAR6	Exocyst complex component 3 OS=Mus musculus GN=Exoc3 PE=1 SV=2	Exoc3	122.1	92.9
High	P35802	Neuronal membrane glycoprotein M6-a OS=Mus musculus GN=Gpm6a PE=1 SV=1	Gpm6a	90	103.3
High	P62334	26S protease regulatory subunit 10B OS=Mus musculus GN=Psmc6 PE=1 SV=1	Psmc6	147.4	97.7
High	Q9WTX6	Cullin-1 OS=Mus musculus GN=Cul1 PE=1 SV=1	Cul1	132.7	97.4
High	Q01065	Calcium/calmodulin-dependent 3',5'-cyclic nucleotide phosphodiesterase 1B OS=Mus musculus GN=Pde1b PE=1 SV=2	Pde1b	139.2	71.7
High	Q9R1P4	Proteasome subunit alpha type-1 OS=Mus musculus GN=Psma1 PE=1 SV=1	Psma1	129.3	82.7
High	Q06138	Calcium-binding protein 39 OS=Mus musculus GN=Cab39 PE=1 SV=2	Cab39	93.4	110.9
High	P09528	Ferritin heavy chain OS=Mus musculus GN=Fth1 PE=1 SV=2	Fth1	76.7	104.2
High	P20917	Myelin-associated glycoprotein OS=Mus musculus GN=Mag PE=1 SV=2	Mag	177.5	80.7
High	Q9ES28	Rho guanine nucleotide exchange factor 7 OS=Mus musculus GN=Arhgef7 PE=1 SV=2	Arhgef7	115.7	46.7
High	Q80UM3	N-alpha-acetyltransferase 15, NatA auxiliary subunit OS=Mus musculus GN=Naa15 PE=1 SV=1	Naa15	125.8	115.1
High	Q8BW96	Calcium/calmodulin-dependent protein kinase type 1D OS=Mus musculus GN=Camk1d PE=1 SV=2	Camk1d	124.4	93.7
High	Q91VR5	ATP-dependent RNA helicase DDX1 OS=Mus musculus GN=Ddx1 PE=1 SV=1	Ddx1	92.2	131.7
High	P00493	Hypoxanthine-guanine phosphoribosyltransferase OS=Mus musculus GN=Hprt1 PE=1 SV=3	Hprt	117.2	80.5
High	Q7M6Y3	Phosphatidylinositol-binding clathrin assembly protein OS=Mus musculus GN=Picalm PE=1 SV=1	Picalm	59.4	171.3
High	Q9D1G5	Leucine-rich repeat-containing protein 57 OS=Mus musculus GN=Lrrc57 PE=2 SV=1	Lrrc57	67.6	116.8
High	P56564	Excitatory amino acid transporter 1 OS=Mus musculus GN=Slc1a3 PE=1 SV=2	Slc1a3	95.1	91.9
High	P50544	Very long-chain specific acyl-CoA dehydrogenase, mitochondrial OS=Mus musculus GN=Acadvl PE=1 SV=3	Acadvl	81.5	119.2
High	Q6IRU5-2	Isoform 2 of Clathrin light chain B OS=Mus musculus GN=Cltb	Cltb	66.6	139
High	P15116	Cadherin-2 OS=Mus musculus GN=Cdh2 PE=1 SV=2	Cdh2	83.5	119.8
High	Q9CPU0	Lactoylglutathione lyase OS=Mus musculus GN=Glo1 PE=1 SV=3	Glo1	118.2	98.7
High	Q3THS6	S-adenosylmethionine synthase isoform type-2 OS=Mus musculus GN=Mat2a PE=2 SV=2	Mat2a	131	88.9
High	B1AZP2-2	Isoform 2 of Disks large-associated protein 4 OS=Mus musculus GN=Dlgap4	Dlgap4	86.5	95.9
High	Q80X80	C2 domain-containing protein 2-like OS=Mus musculus GN=C2cd2l PE=1 SV=3	C2cd2l	104	66.6
High	Q9Z0P4	Paralemmin-1 OS=Mus musculus GN=Palm PE=1 SV=1	Palm	96	106.6
High	1070608	KRHU9 *CON* keratin 19, type I, cytoskeletal - human gi386803 (J03607) 40-kDa keratin protein [Homo sapiens]	KRT19	143.2	25
High	Q6P1F6	Serine/threonine-protein phosphatase 2A 55 kDa regulatory subunit B alpha isoform OS=Mus musculus GN=Ppp2r2a PE=1 SV=1	Ppp2r2a	143.4	77.8
High	Q62425	NADH dehydrogenase [ubiquinone] 1 alpha subcomplex subunit 4 OS=Mus musculus GN=Ndufa4 PE=1 SV=2	Ndufa4	24.8	126.4
High	Q61885	Myelin-oligodendrocyte glycoprotein OS=Mus musculus GN=Mog PE=1 SV=1	Mog	159.3	89.3
High	Q9CXY6	Interleukin enhancer-binding factor 2 OS=Mus musculus GN=Ilf2 PE=1 SV=1	Ilf2	216.4	81.1
High	Q60899	ELAV-like protein 2 OS=Mus musculus GN=Elavl2 PE=2 SV=1	Elavl2	158.7	87.2
High	P14131	40S ribosomal protein S16 OS=Mus musculus GN=Rps16 PE=2 SV=4	Rps16-ps2; Rps16	213.6	90.9
High	Q8BLR2	Copine-4 OS=Mus musculus GN=Cpne4 PE=1 SV=1	Cpne4	99.2	100.1
High	Q8VD04	GRIP1-associated protein 1 OS=Mus musculus GN=Gripap1 PE=1 SV=1	Gripap1	99.6	96.5
High	P70206	Plexin-A1 OS=Mus musculus GN=Plxna1 PE=1 SV=1	Plxna1	50.2	187.2
High	Q9CZS1	Aldehyde dehydrogenase X, mitochondrial OS=Mus musculus GN=Aldh1b1 PE=1 SV=1	Aldh1b1	136.3	124.7
High	Q06890	Clusterin OS=Mus musculus GN=Clu PE=1 SV=1	Clu	40	135.9
High	Q80VC9	Calmodulin-regulated spectrin-associated protein 3 OS=Mus musculus GN=Camsap3 PE=1 SV=1	Camsap3	126.1	105
High	Q8K1A6	Coiled-coil and C2 domain-containing protein 1A OS=Mus musculus GN=Cc2d1a PE=1 SV=2	Cc2d1a	108.6	89
High	Q4VAA2	Protein CDV3 OS=Mus musculus GN=Cdv3 PE=1 SV=2	Cdv3	96.2	32
High	P18242	Cathepsin D OS=Mus musculus GN=Ctsd PE=1 SV=1	Ctsd	25.8	78.7
High	P56695	Wolframin OS=Mus musculus GN=Wfs1 PE=1 SV=1	Wfs1	116.6	83.5
High	Q8CBY8	Dynactin subunit 4 OS=Mus musculus GN=Dctn4 PE=1 SV=1	Dctn4	93.6	77.4
High	Q8VCT3	Aminopeptidase B OS=Mus musculus GN=Rnpep PE=2 SV=2	Rnpep	137.7	52.1
High	P70663	SPARC-like protein 1 OS=Mus musculus GN=Sparcl1 PE=2 SV=3	Sparcl1	133.3	57.2
High	Q9EPL2-2	Isoform 2 of Calsyntenin-1 OS=Mus musculus GN=Clstn1	Clstn1	106.1	81.2
High	Q8BIZ1-4	Isoform 4 of Ankyrin repeat and sterile alpha motif domain-containing protein 1B OS=Mus musculus GN=Anks1b		30.1	176.9
High	Q9R0P3	S-formylglutathione hydrolase OS=Mus musculus GN=Esd PE=2 SV=1	Esd	89	105.9
High	Q9R1R2	Tripartite motif-containing protein 3 OS=Mus musculus GN=Trim3 PE=1 SV=1	Trim3	92.5	100.3
High	Q9CQ60	6-phosphogluconolactonase OS=Mus musculus GN=Pgls PE=2 SV=1	Pgls	71.3	76.5
High	Q9CXS4	Centromere protein V OS=Mus musculus GN=Cenpv PE=2 SV=2	Cenpv	113.5	80.8
High	P61082	NEDD8-conjugating enzyme Ubc12 OS=Mus musculus GN=Ube2m PE=2 SV=1	Ube2m	120.1	122.1
High	Q99J08	SEC14-like protein 2 OS=Mus musculus GN=Sec14l2 PE=2 SV=1	Sec14l2	47.8	128.5
High	O35382	Exocyst complex component 4 OS=Mus musculus GN=Exoc4 PE=1 SV=2	Exoc4	134.8	92.4
High	P84075	Neuron-specific calcium-binding protein hippocalcin OS=Mus musculus GN=Hpca PE=1 SV=2	Hpca	194	46.7
High	Q8BIW1	Protein prune homolog OS=Mus musculus GN=Prune PE=2 SV=1	Prune	73	92.6
High	Q64516	Glycerol kinase OS=Mus musculus GN=Gk PE=2 SV=2	Gyk; Gk	67.8	116.4
High	Q99MK8	Beta-adrenergic receptor kinase 1 OS=Mus musculus GN=Adrbk1 PE=1 SV=2	Adrbk1	105.8	82.2
High	Q9CQN1	Heat shock protein 75 kDa, mitochondrial OS=Mus musculus GN=Trap1 PE=1 SV=1	Trap1	142.7	124.8
High	Q9JKK7	Tropomodulin-2 OS=Mus musculus GN=Tmod2 PE=1 SV=2	Tmod2	99.5	101.1
High	Q80Y17	Lethal(2) giant larvae protein homolog 1 OS=Mus musculus GN=Llgl1 PE=1 SV=1	Llgl1	115.2	79.7
High	Q00623	Apolipoprotein A-I OS=Mus musculus GN=Apoa1 PE=1 SV=2	Apoa1	97.5	68.5
High	Q9D0M5	Dynein light chain 2, cytoplasmic OS=Mus musculus GN=Dynll2 PE=1 SV=1	Dynll2	35.4	122.7
High	P62281	40S ribosomal protein S11 OS=Mus musculus GN=Rps11 PE=2 SV=3	Rps11	81.3	93.9
High	Q8R464	Cell adhesion molecule 4 OS=Mus musculus GN=Cadm4 PE=1 SV=1	Cadm4	111	88.2
High	Q791T5	Mitochondrial carrier homolog 1 OS=Mus musculus GN=Mtch1 PE=2 SV=1	Mtch1	140.1	101.5
High	Q63912	Oligodendrocyte-myelin glycoprotein OS=Mus musculus GN=Omg PE=1 SV=1	Omg	74.1	75
High	Q8BP47	Asparagine--tRNA ligase, cytoplasmic OS=Mus musculus GN=Nars PE=2 SV=2	Nars	118.3	99.6
High	P48455	Serine/threonine-protein phosphatase 2B catalytic subunit gamma isoform OS=Mus musculus GN=Ppp3cc PE=2 SV=1	Ppp3cc
High	P02768	*CON* serum albumin precursor [Homo sapiens].	ALB	124.8	123.7
High	P28028	Serine/threonine-protein kinase B-raf OS=Mus musculus GN=Braf PE=1 SV=3	Braf	134.3	105.8
High	Q9Z0P5	Twinfilin-2 OS=Mus musculus GN=Twf2 PE=1 SV=1	Twf2	130.5	1.9
High	P14211	Calreticulin OS=Mus musculus GN=Calr PE=1 SV=1	Calr	79.5	111.9
High	Q8R5H6	Wiskott-Aldrich syndrome protein family member 1 OS=Mus musculus GN=Wasf1 PE=1 SV=2	Wasf1	104.2	88.6
High	Q91WJ8-2	Isoform 2 of Far upstream element-binding protein 1 OS=Mus musculus GN=Fubp1		153.8	59.7
High	P62908	40S ribosomal protein S3 OS=Mus musculus GN=Rps3 PE=1 SV=1	Rps3	153.3	108.1
High	Q9Z2W0	Aspartyl aminopeptidase OS=Mus musculus GN=Dnpep PE=2 SV=2	Dnpep	120.2	118.8
High	Q8BMJ2	Leucine--tRNA ligase, cytoplasmic OS=Mus musculus GN=Lars PE=2 SV=2	Lars	126.4	90.4
High	P60764	Ras-related C3 botulinum toxin substrate 3 OS=Mus musculus GN=Rac3 PE=1 SV=1	Rac3	180.7	3.6
High	P05480	Neuronal proto-oncogene tyrosine-protein kinase Src OS=Mus musculus GN=Src PE=1 SV=4	Src	108.8	104.6
High	P48774	Glutathione S-transferase Mu 5 OS=Mus musculus GN=Gstm5 PE=1 SV=1	Gstm5	86	97.4
High	P46638	Ras-related protein Rab-11B OS=Mus musculus GN=Rab11b PE=1 SV=3	Rab11b	133.1	110.9
High	Q80TQ2-2	Isoform 1 of Ubiquitin carboxyl-terminal hydrolase CYLD OS=Mus musculus GN=Cyld	Cyld	91.1	93.2
High	Q9JHU9	Inositol-3-phosphate synthase 1 OS=Mus musculus GN=Isyna1 PE=2 SV=1	Isyna1	146.7	120.5
High	Q922Q8	Leucine-rich repeat-containing protein 59 OS=Mus musculus GN=Lrrc59 PE=2 SV=1	Lrrc59	154.6	92.3
High	Q9Z0R4	Intersectin-1 OS=Mus musculus GN=Itsn1 PE=1 SV=2	Itsn1	108.4	119.1
High	Q9Z1Z2	Serine-threonine kinase receptor-associated protein OS=Mus musculus GN=Strap PE=1 SV=2	Strap	84.5	113.9
High	Q0KL02-4	Isoform 4 of Triple functional domain protein OS=Mus musculus GN=Trio	Trio	104.5	121.4
High	Q80TM9	Nischarin OS=Mus musculus GN=Nisch PE=1 SV=2	Nisch	110.3	109.4
High	Q6P1B1	Xaa-Pro aminopeptidase 1 OS=Mus musculus GN=Xpnpep1 PE=2 SV=1	Xpnpep1	102.1	117.6
High	Q791V5	Mitochondrial carrier homolog 2 OS=Mus musculus GN=Mtch2 PE=1 SV=1	Mtch2	152.9	128.5
High	P28661	Septin-4 OS=Mus musculus GN=Sept4 PE=1 SV=1	Sept4	60.4	69.5
High	Q9ES97-3	Isoform 3 of Reticulon-3 OS=Mus musculus GN=Rtn3	Rtn3	117.3	62.3
High	P22892	AP-1 complex subunit gamma-1 OS=Mus musculus GN=Ap1g1 PE=1 SV=3	Ap1g1	131.8	96.6
High	Q9Z1N9	Protein unc-13 homolog B OS=Mus musculus GN=Unc13b PE=2 SV=2	Unc13b	62.6	115.7
High	Q8R016	Bleomycin hydrolase OS=Mus musculus GN=Blmh PE=2 SV=1	Blmh	92.7	167.3
High	Q6PCP5	Mitochondrial fission factor OS=Mus musculus GN=Mff PE=1 SV=1	Mff	78.5	97.2
High	Q4VAE3	Transmembrane protein 65 OS=Mus musculus GN=Tmem65 PE=2 SV=1	Tmem65	88.5	109.1
High	Q99MN1	Lysine--tRNA ligase OS=Mus musculus GN=Kars PE=1 SV=1	Kars	144.8	111.4
High	Q8R5M8-4	Isoform 4 of Cell adhesion molecule 1 OS=Mus musculus GN=Cadm1	Cadm1	89.6	83.4
High	O88448	Kinesin light chain 2 OS=Mus musculus GN=Klc2 PE=1 SV=1	Klc2	63.8	63.8
High	Q8C754	Vacuolar protein sorting-associated protein 52 homolog OS=Mus musculus GN=Vps52 PE=2 SV=1	Vps52	100.9	86.9
High	P83940	Transcription elongation factor B polypeptide 1 OS=Mus musculus GN=Tceb1 PE=1 SV=1	Tceb1; LOC101056616; LOC102642819	93	160.9
High	Q8K2C9	Very-long-chain (3R)-3-hydroxyacyl-[acyl-carrier protein] dehydratase 3 OS=Mus musculus GN=ptplad1 PE=1 SV=2	Ptplad1; Hacd3	139.8	47.3
High	Q99K48	Non-POU domain-containing octamer-binding protein OS=Mus musculus GN=Nono PE=1 SV=3	Nono	111.5	141.1
High	P63082	V-type proton ATPase 16 kDa proteolipid subunit OS=Mus musculus GN=Atp6v0c PE=2 SV=1	Atp6v0c; Atp6v0c-ps2	86.3	99.1
High	P63325	40S ribosomal protein S10 OS=Mus musculus GN=Rps10 PE=1 SV=1	Rps10	134.7	109.3
High	O08529	Calpain-2 catalytic subunit OS=Mus musculus GN=Capn2 PE=2 SV=4	Capn2	98.7	105.8
High	P06837	Neuromodulin OS=Mus musculus GN=Gap43 PE=1 SV=1	Gap43	30.9	122
High	Q62443	Neuronal pentraxin-1 OS=Mus musculus GN=Nptx1 PE=2 SV=1	Nptx1	105	109.6
High	Q91YM2	Rho GTPase-activating protein 35 OS=Mus musculus GN=Arhgap35 PE=1 SV=3	Grlf1; Arhgap35	119.9	130.6
High	Q99KP6-2	Isoform 2 of Pre-mRNA-processing factor 19 OS=Mus musculus GN=Prpf19	Prpf19	179	84
High	P23242	Gap junction alpha-1 protein OS=Mus musculus GN=Gja1 PE=1 SV=2	Gja1	124.3	55.7
High	Q924N4	Solute carrier family 12 member 6 OS=Mus musculus GN=Slc12a6 PE=1 SV=2	Slc12a6	112.6	110.8
High	O55125	Protein NipSnap homolog 1 OS=Mus musculus GN=Nipsnap1 PE=1 SV=1	Nipsnap1	90.8	150.9
High	P35980	60S ribosomal protein L18 OS=Mus musculus GN=Rpl18 PE=2 SV=3	Rpl18	144.9	100.7
High	P35282	Ras-related protein Rab-21 OS=Mus musculus GN=Rab21 PE=1 SV=4	Rab21	145.5	39.2
High	Q148V7	LisH domain and HEAT repeat-containing protein KIAA1468 OS=Mus musculus GN=Kiaa1468 PE=1 SV=1	2310035C23Rik	113.7	90.9
High	Q99MI1	ELKS/Rab6-interacting/CAST family member 1 OS=Mus musculus GN=Erc1 PE=1 SV=1	Erc1
High	Q9QZF2	Glypican-1 OS=Mus musculus GN=Gpc1 PE=1 SV=1	Gpc1	119.6	112.9
High	E9Q8I9-2	Isoform 2 of Protein furry homolog OS=Mus musculus GN=Fry	Fry	128.4	132.9
High	P54775	26S protease regulatory subunit 6B OS=Mus musculus GN=Psmc4 PE=1 SV=2	Psmc4	123.9	124.4
High	P58771	Tropomyosin alpha-1 chain OS=Mus musculus GN=Tpm1 PE=1 SV=1	Tpm1	48.8	79.3
High	P97379	Ras GTPase-activating protein-binding protein 2 OS=Mus musculus GN=G3bp2 PE=1 SV=2	G3bp2	98.7	82.7
High	Q9Z2C4	Myotubularin-related protein 1 OS=Mus musculus GN=Mtmr1 PE=2 SV=1	Mtmr1	101	89.1
High	P28658	Ataxin-10 OS=Mus musculus GN=Atxn10 PE=1 SV=2	Atxn10	58.4	145
High	Q60737	Casein kinase II subunit alpha OS=Mus musculus GN=Csnk2a1 PE=1 SV=2	Csnk2a1	125.5	136.8
High	Q9CQW1	Synaptobrevin homolog YKT6 OS=Mus musculus GN=Ykt6 PE=2 SV=1	Ykt6	43.9	99.7
High	Q8VDJ3	Vigilin OS=Mus musculus GN=Hdlbp PE=1 SV=1	Hdlbp	122.4	102.9
High	Q9ERK4	Exportin-2 OS=Mus musculus GN=Cse1l PE=2 SV=1	Cse1l	139.8	109.3
High	Q9Z2U0	Proteasome subunit alpha type-7 OS=Mus musculus GN=Psma7 PE=1 SV=1	Psma7	147.3	104.9
High	P32037	Solute carrier family 2, facilitated glucose transporter member 3 OS=Mus musculus GN=Slc2a3 PE=1 SV=1	Slc2a3	87.8	131.8
High	Q8C2Q3	RNA-binding protein 14 OS=Mus musculus GN=Rbm14 PE=1 SV=1	Rbm14	157.9	69.4
High	Q5DTY9	BTB/POZ domain-containing protein KCTD16 OS=Mus musculus GN=Kctd16 PE=1 SV=2	Kctd16	85.9	105.2
High	Q8CGF6	WD repeat-containing protein 47 OS=Mus musculus GN=Wdr47 PE=1 SV=2	Wdr47	84.4	71.8
High	Q8R001	Microtubule-associated protein RP/EB family member 2 OS=Mus musculus GN=Mapre2 PE=1 SV=1	Mapre2	43.7	59.7
High	P70188	Kinesin-associated protein 3 OS=Mus musculus GN=Kifap3 PE=1 SV=1	Kifap3	121.4	105.5
High	Q8BYM5	Neuroligin-3 OS=Mus musculus GN=Nlgn3 PE=1 SV=2	Nlgn3	55.1	179.4
High	P35979	60S ribosomal protein L12 OS=Mus musculus GN=Rpl12 PE=1 SV=2	Rpl12	144.4	116.1
High	P21107	Tropomyosin alpha-3 chain OS=Mus musculus GN=Tpm3 PE=1 SV=3	Tpm3	27.2	65.4
High	Q8R574	Phosphoribosyl pyrophosphate synthase-associated protein 2 OS=Mus musculus GN=Prpsap2 PE=1 SV=1	Prpsap2	115	80.4
High	Q60960	Importin subunit alpha-5 OS=Mus musculus GN=Kpna1 PE=1 SV=2	Kpna1	127.8	89
High	Q61701	ELAV-like protein 4 OS=Mus musculus GN=Elavl4 PE=1 SV=1	Elavl4	140	79.6
High	P0C7L0	WAS/WASL-interacting protein family member 3 OS=Mus musculus GN=Wipf3 PE=1 SV=1	Wipf3	112.1	76.8
High	Q9R1V4	Disintegrin and metalloproteinase domain-containing protein 11 OS=Mus musculus GN=Adam11 PE=1 SV=2	Adam11	62.2	76.3
High	P15209	BDNF/NT-3 growth factors receptor OS=Mus musculus GN=Ntrk2 PE=1 SV=1	Ntrk2	94.1	79.6
High	O35526	Syntaxin-1A OS=Mus musculus GN=Stx1a PE=1 SV=3	Stx1a	93.1	201.7
High	Q6PHN9	Ras-related protein Rab-35 OS=Mus musculus GN=Rab35 PE=1 SV=1	Rab35	98.7	95.3
High	Q3U0M1	Trafficking protein particle complex subunit 9 OS=Mus musculus GN=Trappc9 PE=1 SV=2	Trappc9	121	95.7
High	Q9CQZ5	NADH dehydrogenase [ubiquinone] 1 alpha subcomplex subunit 6 OS=Mus musculus GN=Ndufa6 PE=1 SV=1	Ndufa6	65.6	115.3
High	Q99JR1	Sideroflexin-1 OS=Mus musculus GN=Sfxn1 PE=1 SV=3	Sfxn1	97.7	104.6
High	P62823	Ras-related protein Rab-3C OS=Mus musculus GN=Rab3c PE=1 SV=1	Rab3c	119.7	48.1
High	Q6ZQ18	Protein EFR3 homolog B OS=Mus musculus GN=Efr3b PE=2 SV=2	Efr3b	111.5	141.2
High	P05132	cAMP-dependent protein kinase catalytic subunit alpha OS=Mus musculus GN=Prkaca PE=1 SV=3	Prkaca	107.7	118.6
High	O54829	Regulator of G-protein signaling 7 OS=Mus musculus GN=Rgs7 PE=1 SV=2	Rgs7	98.7	93.4
High	P63137	Gamma-aminobutyric acid receptor subunit beta-2 OS=Mus musculus GN=Gabrb2 PE=1 SV=2	Gabrb2	61.8	15.5
High	Q9R1P1	Proteasome subunit beta type-3 OS=Mus musculus GN=Psmb3 PE=1 SV=1	Psmb3	51.4	61
High	P10518	Delta-aminolevulinic acid dehydratase OS=Mus musculus GN=Alad PE=1 SV=1	Alad	129.2	63.2
High	Q8C5H8	NAD kinase 2, mitochondrial OS=Mus musculus GN=Nadk2 PE=1 SV=2	Nadk2; Nadkd1	125.7	173.4
High	P52503	NADH dehydrogenase [ubiquinone] iron-sulfur protein 6, mitochondrial OS=Mus musculus GN=Ndufs6 PE=1 SV=2	Ndufs6	49.4	179
High	P18052	Receptor-type tyrosine-protein phosphatase alpha OS=Mus musculus GN=Ptpra PE=1 SV=3	Ptpra	100.9	115.6
High	Q8R2R9	AP-3 complex subunit mu-2 OS=Mus musculus GN=Ap3m2 PE=2 SV=1	Ap3m2	58.4	47.9
High	Q6PE13	Proline-rich transmembrane protein 3 OS=Mus musculus GN=Prrt3 PE=1 SV=1	Prrt3	127.1	124.9
High	Q6P5F9	Exportin-1 OS=Mus musculus GN=Xpo1 PE=1 SV=1	Xpo1	86.7	113.3
High	Q9EPL8	Importin-7 OS=Mus musculus GN=Ipo7 PE=1 SV=2	Ipo7	106.7	114.9
High	P61089	Ubiquitin-conjugating enzyme E2 N OS=Mus musculus GN=Ube2n PE=1 SV=1	Ube2n	47.4	121.7
High	O70325	Phospholipid hydroperoxide glutathione peroxidase, mitochondrial OS=Mus musculus GN=Gpx4 PE=1 SV=4	Gpx4	82.6	99.1
High	P41216	Long-chain-fatty-acid--CoA ligase 1 OS=Mus musculus GN=Acsl1 PE=1 SV=2	Acsl1	89.5	130.9
High	Q91V09	WD repeat-containing protein 13 OS=Mus musculus GN=Wdr13 PE=1 SV=1	Wdr13	112.9	79.9
High	Q9R0Q7	Prostaglandin E synthase 3 OS=Mus musculus GN=Ptges3 PE=1 SV=1	Ptges3; Gm9769; LOC100048119; LOC102641464	77.3	89.9
High	P60904	DnaJ homolog subfamily C member 5 OS=Mus musculus GN=Dnajc5 PE=1 SV=1	Dnajc5	29.8	143
High	Q6PFD5	Disks large-associated protein 3 OS=Mus musculus GN=Dlgap3 PE=1 SV=1	Dlgap3	85.9	92.6
High	P55012	Solute carrier family 12 member 2 OS=Mus musculus GN=Slc12a2 PE=1 SV=2	Slc12a2	172.4	85.1
High	Q5DTL9	Sodium-driven chloride bicarbonate exchanger OS=Mus musculus GN=Slc4a10 PE=1 SV=2	Slc4a10	114.7	156.5
High	Q8JZN5	Acyl-CoA dehydrogenase family member 9, mitochondrial OS=Mus musculus GN=Acad9 PE=1 SV=2	Acad9	71.9	112.4
High	Q9DBP5	UMP-CMP kinase OS=Mus musculus GN=Cmpk1 PE=1 SV=1	Cmpk1	128.5	71.6
High	Q8R317	Ubiquilin-1 OS=Mus musculus GN=Ubqln1 PE=1 SV=1	Ubqln1	167.5	17.8
High	Q9D5V5	Cullin-5 OS=Mus musculus GN=Cul5 PE=1 SV=3	Cul5	72.4	101.6
High	Q9JKY5	Huntingtin-interacting protein 1-related protein OS=Mus musculus GN=Hip1r PE=1 SV=2	Hip1r	135.1	131.9
High	Q68FM6	Protein phosphatase 1 regulatory subunit 29 OS=Mus musculus GN=Elfn2 PE=2 SV=1	Elfn2	108.9	165.6
High	Q9D1G1	Ras-related protein Rab-1B OS=Mus musculus GN=Rab1b PE=1 SV=1	Rab1b	77.7	109.8
High	Q921H8	3-ketoacyl-CoA thiolase A, peroxisomal OS=Mus musculus GN=Acaa1a PE=1 SV=1	Acaa1a	149	58.6
High	Q8CHT0	Delta-1-pyrroline-5-carboxylate dehydrogenase, mitochondrial OS=Mus musculus GN=Aldh4a1 PE=1 SV=3	Aldh4a1	131.8	103.1
High	Q8VDP4	Cell cycle and apoptosis regulator protein 2 OS=Mus musculus GN=Ccar2 PE=1 SV=2	2610301G19Rik; Ccar2	133.4	81.9
High	Q04899	Cyclin-dependent kinase 18 OS=Mus musculus GN=Cdk18 PE=1 SV=1	Cdk18	75	13
High	P34152	Focal adhesion kinase 1 OS=Mus musculus GN=Ptk2 PE=1 SV=3	Ptk2	109.6	96.5
High	Q9CPW4	Actin-related protein 2/3 complex subunit 5 OS=Mus musculus GN=Arpc5 PE=2 SV=3	Arpc5	87.1	135.6
High	P56371	Ras-related protein Rab-4A OS=Mus musculus GN=Rab4a PE=1 SV=2	Rab4a	78	20
High	P61021	Ras-related protein Rab-5B OS=Mus musculus GN=Rab5b PE=1 SV=1	Rab5b	138.6	42.5
High	Q8BIZ1	Ankyrin repeat and sterile alpha motif domain-containing protein 1B OS=Mus musculus GN=Anks1b PE=1 SV=3	Anks1b	112.5	71.3
High	Q9CZJ2	Heat shock 70 kDa protein 12B OS=Mus musculus GN=Hspa12b PE=1 SV=1	Hspa12b	146.9	128
High	P62196	26S protease regulatory subunit 8 OS=Mus musculus GN=Psmc5 PE=1 SV=1	Psmc5	132	99.8
High	Q91ZR1	Ras-related protein Rab-4B OS=Mus musculus GN=Rab4b PE=2 SV=2	Rab4b	84.2	142.9
High	Q3UHK6-3	Isoform 3 of Teneurin-4 OS=Mus musculus GN=Tenm4	Tenm4	105.9	99.7
High	Q5SRX1	TOM1-like protein 2 OS=Mus musculus GN=Tom1l2 PE=2 SV=1	Tom1l2	100.7	101.5
High	Q9JHK4	Geranylgeranyl transferase type-2 subunit alpha OS=Mus musculus GN=Rabggta PE=1 SV=1	Rabggta	125.7	88.8
High	Q9D7X3	Dual specificity protein phosphatase 3 OS=Mus musculus GN=Dusp3 PE=1 SV=1	Dusp3	118.2	98.7
High	Q9WVE8	Protein kinase C and casein kinase substrate in neurons protein 2 OS=Mus musculus GN=Pacsin2 PE=1 SV=1	Pacsin2	79.8	180.3
High	P26043	Radixin OS=Mus musculus GN=Rdx PE=1 SV=3	Rdx	25.4	254.5
High	Q3TPX4	Exocyst complex component 5 OS=Mus musculus GN=Exoc5 PE=1 SV=2	Exoc5	126.8	132.7
High	P54728	UV excision repair protein RAD23 homolog B OS=Mus musculus GN=Rad23b PE=1 SV=2	Rad23b	116.5	112.4
High	A2AJI0	MAP7 domain-containing protein 1 OS=Mus musculus GN=Map7d1 PE=1 SV=1	Map7d1; Mtap7d1	104.1	103.7
High	P35235	Tyrosine-protein phosphatase non-receptor type 11 OS=Mus musculus GN=Ptpn11 PE=1 SV=2	Ptpn11	92.3	102.4
High	Q9JMA1	Ubiquitin carboxyl-terminal hydrolase 14 OS=Mus musculus GN=Usp14 PE=1 SV=3	Usp14	78.4	134
High	P84086	Complexin-2 OS=Mus musculus GN=Cplx2 PE=1 SV=1	Cplx2	47.1	140.5
High	Q9R0N5	Synaptotagmin-5 OS=Mus musculus GN=Syt5 PE=1 SV=1	Syt5	46.6	139.1
High	O35609	Secretory carrier-associated membrane protein 3 OS=Mus musculus GN=Scamp3 PE=1 SV=3	Scamp3	97.1	123.1
High	Q9Z204	Heterogeneous nuclear ribonucleoproteins C1/C2 OS=Mus musculus GN=Hnrnpc PE=1 SV=1	Hnrnpc	253.6	103.9
High	Q61411	GTPase HRas OS=Mus musculus GN=Hras1 PE=1 SV=2	Hras1; Hras	129.7	137.4
High	Q8BU30	Isoleucine--tRNA ligase, cytoplasmic OS=Mus musculus GN=Iars PE=2 SV=2	Iars	120.3	115
High	Q9EQZ6	Rap guanine nucleotide exchange factor 4 OS=Mus musculus GN=Rapgef4 PE=1 SV=1	Rapgef4	131.4	86.1
High	Q8JZS0	Protein lin-7 homolog A OS=Mus musculus GN=Lin7a PE=1 SV=2	Lin7a	130	70.9
High	Q9DC28	Casein kinase I isoform delta OS=Mus musculus GN=Csnk1d PE=1 SV=2	Csnk1d	158.9	93.7
High	Q9JMH6	Thioredoxin reductase 1, cytoplasmic OS=Mus musculus GN=Txnrd1 PE=1 SV=3	Txnrd1	139	94.7
High	P97461	40S ribosomal protein S5 OS=Mus musculus GN=Rps5 PE=2 SV=3	Rps5	160.3	104.7
High	P35293	Ras-related protein Rab-18 OS=Mus musculus GN=Rab18 PE=2 SV=2	Rab18	63.5	76.9
High	B9EJA2	Cortactin-binding protein 2 OS=Mus musculus GN=Cttnbp2 PE=1 SV=2	Cttnbp2	149.1	64.5
High	Q8C7M3-2	Isoform 2 of E3 ubiquitin-protein ligase TRIM9 OS=Mus musculus GN=Trim9		133.9	106.9
High	Q9QXV0	ProSAAS OS=Mus musculus GN=Pcsk1n PE=1 SV=2	Pcsk1n	145.4	61.7
High	P04627	Serine/threonine-protein kinase A-Raf OS=Mus musculus GN=Araf PE=2 SV=2	Araf	152.8	28.5
High	Q9D7N9	Adipocyte plasma membrane-associated protein OS=Mus musculus GN=Apmap PE=1 SV=1	Apmap	74.2	146.4
High	Q9Z0X1	Apoptosis-inducing factor 1, mitochondrial OS=Mus musculus GN=Aifm1 PE=1 SV=1	Aifm1	85.6	58.9
High	P27659	60S ribosomal protein L3 OS=Mus musculus GN=Rpl3 PE=1 SV=3	Rpl3	145.4	114.3
High	Q99L47	Hsc70-interacting protein OS=Mus musculus GN=St13 PE=2 SV=1	St13	68.2	113.6
High	Q8BJ42	Disks large-associated protein 2 OS=Mus musculus GN=Dlgap2 PE=1 SV=2	Dlgap2	118.2	149.2
High	Q99PV0	Pre-mRNA-processing-splicing factor 8 OS=Mus musculus GN=Prpf8 PE=1 SV=2	Prpf8	187.7	84.1
High	P70349	Histidine triad nucleotide-binding protein 1 OS=Mus musculus GN=Hint1 PE=1 SV=3	Hint1	49.2	83.4
High	P25444	40S ribosomal protein S2 OS=Mus musculus GN=Rps2 PE=2 SV=3	Rps2; Rps2-ps13	122	116.3
High	Q8CDG3	Deubiquitinating protein VCIP135 OS=Mus musculus GN=Vcpip1 PE=2 SV=1	Vcpip1	136.5	85.6
High	Q61290	Voltage-dependent R-type calcium channel subunit alpha-1E OS=Mus musculus GN=Cacna1e PE=1 SV=1	Cacna1e	149.3	84.3
High	Q60692	Proteasome subunit beta type-6 OS=Mus musculus GN=Psmb6 PE=1 SV=3	Psmb6	104.5	98
High	P51174	Long-chain specific acyl-CoA dehydrogenase, mitochondrial OS=Mus musculus GN=Acadl PE=1 SV=2	Acadl	127	92.3
High	P60521	Gamma-aminobutyric acid receptor-associated protein-like 2 OS=Mus musculus GN=Gabarapl2 PE=1 SV=1	Gabarapl2	77.1	133.1
High	Q6GQS1	Calcium-binding mitochondrial carrier protein SCaMC-3 OS=Mus musculus GN=Slc25a23 PE=2 SV=1	Slc25a23	101.6	102.7
High	A2AG50	MAP7 domain-containing protein 2 OS=Mus musculus GN=Map7d2 PE=1 SV=1	Map7d2; Mtap7d2	105.6	97.6
High	P50571	Gamma-aminobutyric acid receptor subunit beta-1 OS=Mus musculus GN=Gabrb1 PE=1 SV=1	Gabrb1	110.2	134.8
High	Q60854	Serpin B6 OS=Mus musculus GN=Serpinb6 PE=2 SV=1	Serpinb6a	125.3	105.8
High	Q99LC5	Electron transfer flavoprotein subunit alpha, mitochondrial OS=Mus musculus GN=Etfa PE=1 SV=2	Etfa	122.3	90.3
High	Q9DCX2	ATP synthase subunit d, mitochondrial OS=Mus musculus GN=Atp5h PE=1 SV=3	Atp5h	94.7	56.2
High	Q8BJH1	Zinc finger C2HC domain-containing protein 1A OS=Mus musculus GN=Zc2hc1a PE=2 SV=1	Fam164a; Zc2hc1a	83.8	108.1
High	Q8VED9	Galectin-related protein OS=Mus musculus GN=Lgalsl PE=2 SV=1	Lgalsl	149.1	33.3
High	P55258	Ras-related protein Rab-8A OS=Mus musculus GN=Rab8a PE=1 SV=2	Rab8a	80.5	152.5
High	P10922	Histone H1.0 OS=Mus musculus GN=H1f0 PE=2 SV=4	H1f0	225.8	65.7
High	O55029	Coatomer subunit beta' OS=Mus musculus GN=Copb2 PE=2 SV=2	Copb2	143.7	125
High	Q03141	MAP/microtubule affinity-regulating kinase 3 OS=Mus musculus GN=Mark3 PE=1 SV=2	Mark3	72.1	101.7
High	P15924	*CON* Desmoplakin - Homo sapiens	DSP	126.3	153.5
High	Q6PDM2	Serine/arginine-rich splicing factor 1 OS=Mus musculus GN=Srsf1 PE=1 SV=3	Srsf1; LOC102641923	137.3	51.7
High	Q64331	Unconventional myosin-VI OS=Mus musculus GN=Myo6 PE=1 SV=1	Myo6	161.3	63.6
High	Q9ET01	Glycogen phosphorylase, liver form OS=Mus musculus GN=Pygl PE=1 SV=4	Pygl	106.2	152.9
High	O88685	26S protease regulatory subunit 6A OS=Mus musculus GN=Psmc3 PE=1 SV=2	Psmc3	82.1	188.5
High	P70202	Latexin OS=Mus musculus GN=Lxn PE=1 SV=2	Lxn	99.9	98.1
High	P62267	40S ribosomal protein S23 OS=Mus musculus GN=Rps23 PE=2 SV=3	Rps23	126.8	132.3
High	Q9D3A9-2	Isoform 2 of Protein tweety homolog 1 OS=Mus musculus GN=Ttyh1		102.1	128.8
High	P24472	Glutathione S-transferase A4 OS=Mus musculus GN=Gsta4 PE=1 SV=3	Gsta4	57.7	96
High	Q9D6J6	NADH dehydrogenase [ubiquinone] flavoprotein 2, mitochondrial OS=Mus musculus GN=Ndufv2 PE=1 SV=2	Ndufv2	95.6	101.7
High	D3YVF0	A-kinase anchor protein 5 OS=Mus musculus GN=Akap5 PE=1 SV=2	Akap5	56.4	130.5
High	Q922H2	[Pyruvate dehydrogenase (acetyl-transferring)] kinase isozyme 3, mitochondrial OS=Mus musculus GN=Pdk3 PE=2 SV=1	Pdk3	91.1	128.2
High	Q8CGK7	Guanine nucleotide-binding protein G(olf) subunit alpha OS=Mus musculus GN=Gnal PE=1 SV=1	Gnal	13.3	184.2
High	O70172	Phosphatidylinositol 5-phosphate 4-kinase type-2 alpha OS=Mus musculus GN=Pip4k2a PE=1 SV=1	Pip4k2a	120.8	151.5
High	P47856	Glutamine--fructose-6-phosphate aminotransferase [isomerizing] 1 OS=Mus musculus GN=Gfpt1 PE=1 SV=3	Gfpt1	177.5	109
High	Q9EQQ9-3	Isoform 3 of Bifunctional protein NCOAT OS=Mus musculus GN=Mgea5	Mgea5	69.1	111.3
High	P56391	Cytochrome c oxidase subunit 6B1 OS=Mus musculus GN=Cox6b1 PE=1 SV=2	Cox6b1	51.7	107.7
High	Q8QZV4	Serine/threonine-protein kinase 32C OS=Mus musculus GN=Stk32c PE=2 SV=1	Stk32c	162	47.3
High	Q60900	ELAV-like protein 3 OS=Mus musculus GN=Elavl3 PE=1 SV=1	Elavl3	147.7	121.4
High	Q9WVA4	Transgelin-2 OS=Mus musculus GN=Tagln2 PE=1 SV=4	Tagln2	223.7	17.6
High	Q8BGZ1	Hippocalcin-like protein 4 OS=Mus musculus GN=Hpcal4 PE=2 SV=3	Hpcal4	95.2	93.5
High	Q9ER00	Syntaxin-12 OS=Mus musculus GN=Stx12 PE=1 SV=1	Stx12	79.5	101.9
High	Q58A65	C-Jun-amino-terminal kinase-interacting protein 4 OS=Mus musculus GN=Spag9 PE=1 SV=2	Spag9	83.7	114.5
High	Q99L13	3-hydroxyisobutyrate dehydrogenase, mitochondrial OS=Mus musculus GN=Hibadh PE=1 SV=1	Hibadh	114.9	24.5
High	Q8R164	Valacyclovir hydrolase OS=Mus musculus GN=Bphl PE=1 SV=1	Bphl	52.8	169.6
High	Q91V61	Sideroflexin-3 OS=Mus musculus GN=Sfxn3 PE=1 SV=1	Sfxn3	129.7	103.9
High	O88343	Electrogenic sodium bicarbonate cotransporter 1 OS=Mus musculus GN=Slc4a4 PE=1 SV=2	Slc4a4	79.4	114.9
High	P55302	Alpha-2-macroglobulin receptor-associated protein OS=Mus musculus GN=Lrpap1 PE=1 SV=1	Lrpap1	126.4	84.1
High	Q9QZE5	Coatomer subunit gamma-1 OS=Mus musculus GN=Copg1 PE=2 SV=1	Copg; Copg1	175	123.2
High	Q99JY0	Trifunctional enzyme subunit beta, mitochondrial OS=Mus musculus GN=Hadhb PE=1 SV=1	Hadhb	159.5	91.4
High	Q9CQ75	NADH dehydrogenase [ubiquinone] 1 alpha subcomplex subunit 2 OS=Mus musculus GN=Ndufa2 PE=1 SV=3	Ndufa2	88.2	116
High	P97467	Peptidyl-glycine alpha-amidating monooxygenase OS=Mus musculus GN=Pam PE=1 SV=2	Pam	122.9	118.9
High	P63044	Vesicle-associated membrane protein 2 OS=Mus musculus GN=Vamp2 PE=1 SV=2	Vamp2	61.1	132.9
High	Q9QZQ8	Core histone macro-H2A.1 OS=Mus musculus GN=H2afy PE=1 SV=3	H2afy	269	88.9
High	Q9EPR5	VPS10 domain-containing receptor SorCS2 OS=Mus musculus GN=Sorcs2 PE=1 SV=2	Sorcs2	111.1	87.1
High	Q9JLJ2	4-trimethylaminobutyraldehyde dehydrogenase OS=Mus musculus GN=Aldh9a1 PE=1 SV=1	Aldh9a1	134	107.2
High	P35762	CD81 antigen OS=Mus musculus GN=Cd81 PE=1 SV=2	Cd81	23.2	129.2
High	Q9DBC7	cAMP-dependent protein kinase type I-alpha regulatory subunit OS=Mus musculus GN=Prkar1a PE=1 SV=3	Prkar1a	125.2	40.6
High	Q3TEA8	Heterochromatin protein 1-binding protein 3 OS=Mus musculus GN=Hp1bp3 PE=1 SV=1	Hp1bp3	145.7	82.8
High	Q5SSM3	Rho GTPase-activating protein 44 OS=Mus musculus GN=Arhgap44 PE=2 SV=1	Arhgap44	89.5	118.4
High	P45591	Cofilin-2 OS=Mus musculus GN=Cfl2 PE=1 SV=1	Cfl2	62.8	92.2
High	Q8BTG7-3	Isoform 3 of Protein NDRG4 OS=Mus musculus GN=Ndrg4	Ndrg4	72.7	85.6
High	Q8R191	Synaptogyrin-3 OS=Mus musculus GN=Syngr3 PE=1 SV=1	Syngr3	120.8	68.7
High	Q9D2V7	Coronin-7 OS=Mus musculus GN=Coro7 PE=2 SV=2	Coro7	116.4	155.7
High	Q6ZWX6	Eukaryotic translation initiation factor 2 subunit 1 OS=Mus musculus GN=Eif2s1 PE=1 SV=3	Eif2s1	122	126.2
High	O88487	Cytoplasmic dynein 1 intermediate chain 2 OS=Mus musculus GN=Dync1i2 PE=1 SV=1	Dync1i2	95	167
High	O54781	SRSF protein kinase 2 OS=Mus musculus GN=Srpk2 PE=1 SV=2	Srpk2	120.5	86.4
High	Q9WUM3	Coronin-1B OS=Mus musculus GN=Coro1b PE=1 SV=1	Coro1b	91.7	103.9
High	Q8VHH5	Arf-GAP with GTPase, ANK repeat and PH domain-containing protein 3 OS=Mus musculus GN=Agap3 PE=1 SV=1	Agap3	109.6	129.6
High	A2A5R2	Brefeldin A-inhibited guanine nucleotide-exchange protein 2 OS=Mus musculus GN=Arfgef2 PE=1 SV=1	Arfgef2	99.6	70.9
High	Q9CZC8	Secernin-1 OS=Mus musculus GN=Scrn1 PE=1 SV=1	Scrn1	107.5	178.3
High	Q9QZX7	Serine racemase OS=Mus musculus GN=Srr PE=1 SV=1	Srr	102.9	86.2
High	P70441	Na(+)/H(+) exchange regulatory cofactor NHE-RF1 OS=Mus musculus GN=Slc9a3r1 PE=1 SV=3	Slc9a3r1	129.9	82.7
High	P80560	Receptor-type tyrosine-protein phosphatase N2 OS=Mus musculus GN=Ptprn2 PE=1 SV=2	Ptprn2	126.9	87.8
High	Q9ESN9-6	Isoform 1e of C-Jun-amino-terminal kinase-interacting protein 3 OS=Mus musculus GN=Mapk8ip3		109.3	222.6
High	Q9WV98	Mitochondrial import inner membrane translocase subunit Tim9 OS=Mus musculus GN=Timm9 PE=1 SV=1	Timm9	100.5	106.2
High	Q60668	Heterogeneous nuclear ribonucleoprotein D0 OS=Mus musculus GN=Hnrnpd PE=1 SV=2	Hnrnpd	151.1	95.2
High	Q9JKK1	Syntaxin-6 OS=Mus musculus GN=Stx6 PE=1 SV=1	Stx6	100.3	79.1
High	O70310	Glycylpeptide N-tetradecanoyltransferase 1 OS=Mus musculus GN=Nmt1 PE=1 SV=1	Nmt1	89.3	57.6
High	Q91YE6	Importin-9 OS=Mus musculus GN=Ipo9 PE=1 SV=3	Ipo9	120.3	114.2
High	Q9CRB6	Tubulin polymerization-promoting protein family member 3 OS=Mus musculus GN=Tppp3 PE=1 SV=1	Tppp3	64.7	158.1
High	Q9ERS2	NADH dehydrogenase [ubiquinone] 1 alpha subcomplex subunit 13 OS=Mus musculus GN=Ndufa13 PE=1 SV=3	Ndufa13	91.1	74.3
High	Q9CR98	Protein FAM136A OS=Mus musculus GN=Fam136a PE=2 SV=1	Fam136a	59	195.3
High	P63216	Guanine nucleotide-binding protein G(I)/G(S)/G(O) subunit gamma-3 OS=Mus musculus GN=Gng3 PE=1 SV=1	Gng3	128.2	116
High	Q8BHZ0	Protein FAM49A OS=Mus musculus GN=Fam49a PE=2 SV=1	Fam49a	112.1	76.9
High	Q9D0M1	Phosphoribosyl pyrophosphate synthase-associated protein 1 OS=Mus musculus GN=Prpsap1 PE=1 SV=1	Prpsap1	116.1	134.3
High	Q8BLF1	Neutral cholesterol ester hydrolase 1 OS=Mus musculus GN=Nceh1 PE=1 SV=1	Nceh1	94.8	112.1
High	Q14BI2	Metabotropic glutamate receptor 2 OS=Mus musculus GN=Grm2 PE=1 SV=2	Grm2	130.3	166.4
High	Q9JKC6	Cell cycle exit and neuronal differentiation protein 1 OS=Mus musculus GN=Cend1 PE=1 SV=1	Cend1	19.1	152.7
High	Q9D1A2	Cytosolic non-specific dipeptidase OS=Mus musculus GN=Cndp2 PE=1 SV=1	Cndp2	104.7	113.5
High	Q61735	Leukocyte surface antigen CD47 OS=Mus musculus GN=Cd47 PE=1 SV=2	Cd47	20	247
High	P61358	60S ribosomal protein L27 OS=Mus musculus GN=Rpl27 PE=1 SV=2	Rpl27	205.9	82.2
High	Q9DCC4	Pyrroline-5-carboxylate reductase 3 OS=Mus musculus GN=Pycrl PE=2 SV=2	Pycrl	99.5	98
High	P61028	Ras-related protein Rab-8B OS=Mus musculus GN=Rab8b PE=1 SV=1	Rab8b	1.8	71.1
High	P32921	Tryptophan--tRNA ligase, cytoplasmic OS=Mus musculus GN=Wars PE=1 SV=2	Wars	121.2	77.1
High	Q9CZY3	Ubiquitin-conjugating enzyme E2 variant 1 OS=Mus musculus GN=Ube2v1 PE=1 SV=1	Ube2v1	28.5	131.7
High	Q9CQC6	Basic leucine zipper and W2 domain-containing protein 1 OS=Mus musculus GN=Bzw1 PE=1 SV=1	Bzw1	88.5	139
High	P57776-3	Isoform 3 of Elongation factor 1-delta OS=Mus musculus GN=Eef1d		128.6	88.4
High	Q99LI8	Hepatocyte growth factor-regulated tyrosine kinase substrate OS=Mus musculus GN=Hgs PE=1 SV=2	Hgs	93.5	115.9
High	Q60780	Growth arrest-specific protein 7 OS=Mus musculus GN=Gas7 PE=1 SV=1	Gas7	70.2	59.7
High	Q69ZK9	Neuroligin-2 OS=Mus musculus GN=Nlgn2 PE=1 SV=2	Nlgn2	67.6	57
High	Q61735-2	Isoform 2 of Leukocyte surface antigen CD47 OS=Mus musculus GN=Cd47	Cd47	56.4	114.2
High	Q8BMF3	NADP-dependent malic enzyme, mitochondrial OS=Mus musculus GN=Me3 PE=1 SV=2	Me3	87.8	117.9
High	Q3UUG6	TBC1 domain family member 24 OS=Mus musculus GN=Tbc1d24 PE=2 SV=2	Tbc1d24	131.2	96.6
High	Q62465	Synaptic vesicle membrane protein VAT-1 homolog OS=Mus musculus GN=Vat1 PE=1 SV=3	Vat1	70.7	137.2
High	P10605	Cathepsin B OS=Mus musculus GN=Ctsb PE=1 SV=2	Ctsb	64	1.1
High	O35345	Importin subunit alpha-7 OS=Mus musculus GN=Kpna6 PE=1 SV=2	Kpna6	24.6	33.6
High	Q9ERB0	Synaptosomal-associated protein 29 OS=Mus musculus GN=Snap29 PE=2 SV=1	Snap29	110.3	119.3
High	P58389	Serine/threonine-protein phosphatase 2A activator OS=Mus musculus GN=Ppp2r4 PE=1 SV=1	Ppp2r4; Ptpa	116.6	96.2
High	P60766	Cell division control protein 42 homolog OS=Mus musculus GN=Cdc42 PE=1 SV=2	Cdc42	79	91.7
High	P47802	Metaxin-1 OS=Mus musculus GN=Mtx1 PE=1 SV=1	Mtx1	129.5	118.1
High	P46935	E3 ubiquitin-protein ligase NEDD4 OS=Mus musculus GN=Nedd4 PE=1 SV=3	Nedd4	140.4	66.2
High	Q8C3Q5	Protein shisa-7 OS=Mus musculus GN=Shisa7 PE=1 SV=3	Shisa7	130.1	99.2
High	P08556	GTPase NRas OS=Mus musculus GN=Nras PE=2 SV=1	Nras	99	213.1
High	Q99KQ4	Nicotinamide phosphoribosyltransferase OS=Mus musculus GN=Nampt PE=1 SV=1	Nampt	110.6	101.9
High	P35283	Ras-related protein Rab-12 OS=Mus musculus GN=Rab12 PE=1 SV=3	Rab12	108.6	127.9
High	Q6WVG3	BTB/POZ domain-containing protein KCTD12 OS=Mus musculus GN=Kctd12 PE=1 SV=1	Kctd12	124.3	127.6
High	P12849	cAMP-dependent protein kinase type I-beta regulatory subunit OS=Mus musculus GN=Prkar1b PE=2 SV=2	Prkar1b	91.2	114.8
High	P61759	Prefoldin subunit 3 OS=Mus musculus GN=Vbp1 PE=2 SV=2	Vbp1	74.4	115.7
High	Q91X97	Neurocalcin-delta OS=Mus musculus GN=Ncald PE=1 SV=4	Ncald	128.2	129.5
High	Q8VEH5	EPM2A-interacting protein 1 OS=Mus musculus GN=Epm2aip1 PE=2 SV=1	Epm2aip1	114.2	132.1
High	Q5HZI2	C2 calcium-dependent domain-containing protein 4C OS=Mus musculus GN=C2cd4cC2CD4 family PE=2 SV=1	C2cd4c	155.3	84.7
High	Q9JHR7	Insulin-degrading enzyme OS=Mus musculus GN=Ide PE=1 SV=1	Ide	146.3	78
High	Q99PL6	UBX domain-containing protein 6 OS=Mus musculus GN=Ubxn6 PE=1 SV=1	Ubxn6	95	114
High	Q9WVL0	Maleylacetoacetate isomerase OS=Mus musculus GN=Gstz1 PE=1 SV=1	Gstz1	107.5	127.1
High	P30999	Catenin delta-1 OS=Mus musculus GN=Ctnnd1 PE=1 SV=2	Ctnnd1	113.6	68.2
High	O70251	Elongation factor 1-beta OS=Mus musculus GN=Eef1b PE=1 SV=5	Eef1b2	42.6	157.7
High	Q99PT1	Rho GDP-dissociation inhibitor 1 OS=Mus musculus GN=Arhgdia PE=1 SV=3	Arhgdia	115.8	122
High	P08414	Calcium/calmodulin-dependent protein kinase type IV OS=Mus musculus GN=Camk4 PE=1 SV=2	Camk4	105.5	83.3
High	P99026	Proteasome subunit beta type-4 OS=Mus musculus GN=Psmb4 PE=1 SV=1	Psmb4	140.8	89.6
High	Q99PJ0	Neurotrimin OS=Mus musculus GN=Ntm PE=2 SV=2	Ntm	88.8	111.1
High	P26231	Catenin alpha-1 OS=Mus musculus GN=Ctnna1 PE=1 SV=1	Ctnna1	195.7	144.2
High	Q9D880	Mitochondrial import inner membrane translocase subunit TIM50 OS=Mus musculus GN=Timm50 PE=1 SV=1	Timm50	123.9	70.5
High	Q8K2K6	Arf-GAP domain and FG repeat-containing protein 1 OS=Mus musculus GN=Agfg1 PE=1 SV=2	Agfg1	126.9	87.3
High	Q9CQD1	Ras-related protein Rab-5A OS=Mus musculus GN=Rab5a PE=1 SV=1	Rab5a	45.3	51.4
High	Q9ESJ4	NCK-interacting protein with SH3 domain OS=Mus musculus GN=Nckipsd PE=2 SV=2	Nckipsd	112	99.2
High	Q6X893-2	Isoform 2 of Choline transporter-like protein 1 OS=Mus musculus GN=Slc44a1		108.5	116.8
High	Q64433	10 kDa heat shock protein, mitochondrial OS=Mus musculus GN=Hspe1 PE=1 SV=2	Hspe1	76.4	123.6
High	Q9EQ80	Putative GTP cyclohydrolase 1 type 2 Nif3l1 OS=Mus musculus GN=Nif3l1 PE=1 SV=4	Nif3l1	130.4	95.5
High	O35685	Nuclear migration protein nudC OS=Mus musculus GN=Nudc PE=1 SV=1	Nudc	71.5	116.3
High	Q8BR92	Paralemmin-2 OS=Mus musculus GN=Palm2 PE=1 SV=1	Palm2	70.1	97.8
High	Q99LG2	Transportin-2 OS=Mus musculus GN=Tnpo2 PE=2 SV=1	Tnpo2	169.9	60.4
High	P56812	Programmed cell death protein 5 OS=Mus musculus GN=Pdcd5 PE=1 SV=3	Gm3837; Pdcd5	112.6	97.7
High	P45952	Medium-chain specific acyl-CoA dehydrogenase, mitochondrial OS=Mus musculus GN=Acadm PE=1 SV=1	Acadm	113.7	84.3
High	P62983	Ubiquitin-40S ribosomal protein S27a OS=Mus musculus GN=Rps27a PE=2 SV=2	Rps27a; Rps27a-ps2; LOC100042019	157.4	82.4
High	O35215	D-dopachrome decarboxylase OS=Mus musculus GN=Ddt PE=1 SV=3	Ddt	131	104.2
High	P62717	60S ribosomal protein L18a OS=Mus musculus GN=Rpl18a PE=2 SV=1	Rpl18a	157.7	85.1
High	Q8C7R4	Ubiquitin-like modifier-activating enzyme 6 OS=Mus musculus GN=Uba6 PE=1 SV=1	Uba6	108.5	82.4
High	Q8BH57	WD repeat-containing protein 48 OS=Mus musculus GN=Wdr48 PE=1 SV=1	Wdr48	123.9	108.4
High	O08759	Ubiquitin-protein ligase E3A OS=Mus musculus GN=Ube3a PE=1 SV=1	Ube3a	116.8	100.1
High	Q62351	Transferrin receptor protein 1 OS=Mus musculus GN=Tfrc PE=1 SV=1	Tfrc	32.4	112.6
High	A2AQ25	Sickle tail protein OS=Mus musculus GN=Skt PE=1 SV=1	Etl4	116	84.3
High	P35436	Glutamate receptor ionotropic, NMDA 2A OS=Mus musculus GN=Grin2a PE=1 SV=2	Grin2a	91.6	82.6
High	Q9QYB5	Gamma-adducin OS=Mus musculus GN=Add3 PE=1 SV=2	Add3	90.4	153.6
High	P97820	Mitogen-activated protein kinase kinase kinase kinase 4 OS=Mus musculus GN=Map4k4 PE=1 SV=1	Map4k4	108.9	151.4
High	P29758	Ornithine aminotransferase, mitochondrial OS=Mus musculus GN=Oat PE=1 SV=1	Oat	107.3	89.2
High	Q6PDY2	2-aminoethanethiol dioxygenase OS=Mus musculus GN=Ado PE=1 SV=2	Ado	139.6	100
High	Q7TSY6-5	Isoform 5 of CUGBP Elav-like family member 4 OS=Mus musculus GN=Celf4	Celf4	63.9	109
High	Q99KK7	Dipeptidyl peptidase 3 OS=Mus musculus GN=Dpp3 PE=2 SV=2	Dpp3	88.3	81
High	Q7TPM6	Fibronectin type III and SPRY domain-containing protein 1 OS=Mus musculus GN=Fsd1 PE=2 SV=1	Fsd1	55.9	39.4
High	O88910	MAGUK p55 subfamily member 3 OS=Mus musculus GN=Mpp3 PE=1 SV=2	Mpp3	81.2	141.4
High	Q9WV18	Gamma-aminobutyric acid type B receptor subunit 1 OS=Mus musculus GN=Gabbr1 PE=1 SV=1	Gabbr1	96	61.8
High	P70372	ELAV-like protein 1 OS=Mus musculus GN=Elavl1 PE=1 SV=2	Elavl1	86.2	126.5
High	Q99LB6	Methionine adenosyltransferase 2 subunit beta OS=Mus musculus GN=Mat2b PE=2 SV=1	Mat2b	137.6	97.9
High	Q9QYJ0	DnaJ homolog subfamily A member 2 OS=Mus musculus GN=Dnaja2 PE=1 SV=1	Dnaja2	121.3	124.7
High	P49442	Inositol polyphosphate 1-phosphatase OS=Mus musculus GN=Inpp1 PE=1 SV=2	Inpp1	104.3	0.4
High	Q8R1B4	Eukaryotic translation initiation factor 3 subunit C OS=Mus musculus GN=Eif3c PE=1 SV=1	Eif3c	153.2	110.2
High	Q8BHL3	TBC1 domain family member 10B OS=Mus musculus GN=Tbc1d10b PE=1 SV=2	Tbc1d10b	112.9	106
High	Q9R1P3	Proteasome subunit beta type-2 OS=Mus musculus GN=Psmb2 PE=1 SV=1	Psmb2	148.3	125.6
High	Q6DFV3	Rho GTPase-activating protein 21 OS=Mus musculus GN=Arhgap21 PE=1 SV=1	Arhgap21	106.1	96.4
High	O35239	Tyrosine-protein phosphatase non-receptor type 9 OS=Mus musculus GN=Ptpn9 PE=1 SV=2	Ptpn9	130.3	102.1
High	Q9QZM0	Ubiquilin-2 OS=Mus musculus GN=Ubqln2 PE=1 SV=2	Ubqln2	77.6	136.4
High	O08688	Calpain-5 OS=Mus musculus GN=Capn5 PE=2 SV=1	Capn5	92.9	82.4
High	Q9CR57	60S ribosomal protein L14 OS=Mus musculus GN=Rpl14 PE=2 SV=3	Rpl14	106	104.8
High	Q921M3	Splicing factor 3B subunit 3 OS=Mus musculus GN=Sf3b3 PE=2 SV=1	Sf3b3	190	97.3
High	Q8BHL5-3	Isoform 3 of Engulfment and cell motility protein 2 OS=Mus musculus GN=Elmo2	Elmo2	115.6	106.6
High	Q91VW3	SH3 domain-binding glutamic acid-rich-like protein 3 OS=Mus musculus GN=Sh3bgrl3 PE=1 SV=1	Sh3bgrl3	96.8	109
High	O70493	Sorting nexin-12 OS=Mus musculus GN=Snx12 PE=1 SV=1	Snx12	98.3	64.8
High	Q3B7Z2	Oxysterol-binding protein 1 OS=Mus musculus GN=Osbp PE=1 SV=3	Osbp	113.6	92.1
High	Q9WU79	Proline dehydrogenase 1, mitochondrial OS=Mus musculus GN=Prodh PE=1 SV=2	Prodh	138.9	18.8
High	Q641P0	Actin-related protein 3B OS=Mus musculus GN=Actr3b PE=2 SV=1	Actr3b	118.7	88.3
High	P04925	Major prion protein OS=Mus musculus GN=Prnp PE=1 SV=2	Prnp	92.4	56.4
High	P19253	60S ribosomal protein L13a OS=Mus musculus GN=Rpl13a PE=1 SV=4	Rpl13a	140.5	135.3
High	Q8CAY6	Acetyl-CoA acetyltransferase, cytosolic OS=Mus musculus GN=Acat2 PE=1 SV=2	Acat2	140.3	96.8
High	P32067	Lupus La protein homolog OS=Mus musculus GN=Ssb PE=2 SV=1	Ssb	86.8	119.9
High	P16390	Potassium voltage-gated channel subfamily A member 3 OS=Mus musculus GN=Kcna3 PE=2 SV=3	Kcna3	79.4	171.2
High	P28474	Alcohol dehydrogenase class-3 OS=Mus musculus GN=Adh5 PE=1 SV=3	Adh5	74.5	125.8
High	Q9Z110	Delta-1-pyrroline-5-carboxylate synthase OS=Mus musculus GN=Aldh18a1 PE=2 SV=2	Aldh18a1	126.1	118.3
High	P20108	Thioredoxin-dependent peroxide reductase, mitochondrial OS=Mus musculus GN=Prdx3 PE=1 SV=1	Prdx3	72.7	100.2
High	Q91XU3	Phosphatidylinositol 5-phosphate 4-kinase type-2 gamma OS=Mus musculus GN=Pip4k2c PE=2 SV=1	Pip4k2c	128	102.4
High	O88958	Glucosamine-6-phosphate isomerase 1 OS=Mus musculus GN=Gnpda1 PE=2 SV=3	Gnpda1	117.3	103.3
High	Q60605	Myosin light polypeptide 6 OS=Mus musculus GN=Myl6 PE=1 SV=3	Myl6	153.6	131.3
High	Q9DBT5	AMP deaminase 2 OS=Mus musculus GN=Ampd2 PE=1 SV=1	Ampd2	159	95.5
High	Q9D4H1	Exocyst complex component 2 OS=Mus musculus GN=Exoc2 PE=1 SV=1	Exoc2	96.9	76.6
High	Q9CYZ2	Tumor protein D54 OS=Mus musculus GN=Tpd52l2 PE=1 SV=1	Tpd52l2	70.8	131.7
High	Q05793	Basement membrane-specific heparan sulfate proteoglycan core protein OS=Mus musculus GN=Hspg2 PE=1 SV=1	Hspg2	143.7	135.5
High	Q9DCN2	NADH-cytochrome b5 reductase 3 OS=Mus musculus GN=Cyb5r3 PE=1 SV=3	Cyb5r3	109.5	101.1
High	Q9CXZ1	NADH dehydrogenase [ubiquinone] iron-sulfur protein 4, mitochondrial OS=Mus musculus GN=Ndufs4 PE=1 SV=3	Ndufs4	84.6	108.6
High	P50153	Guanine nucleotide-binding protein G(I)/G(S)/G(O) subunit gamma-4 OS=Mus musculus GN=Gng4 PE=2 SV=1	Gng4	133.3	104.2
High	Q9JKF6	Poliovirus receptor-related protein 1 OS=Mus musculus GN=Pvrl1 PE=1 SV=3	Pvrl1; Nectin1	115	125.9
High	Q9QZ88-2	Isoform 2 of Vacuolar protein sorting-associated protein 29 OS=Mus musculus GN=Vps29	Vps29	75.2	109.3
High	Q8R050	Eukaryotic peptide chain release factor GTP-binding subunit ERF3A OS=Mus musculus GN=Gspt1 PE=1 SV=2	Gspt1	66	139.3
High	Q9Z2W8	Glutamate receptor 4 OS=Mus musculus GN=Gria4 PE=1 SV=2	Gria4	111.8	118.1
High	Q64010	Adapter molecule crk OS=Mus musculus GN=Crk PE=1 SV=1	Crk	135.9	12.2
High	P52760	Ribonuclease UK114 OS=Mus musculus GN=Hrsp12 PE=1 SV=3	Hrsp12; Rida	56.6	96.4
High	Q9DB41	Mitochondrial glutamate carrier 2 OS=Mus musculus GN=Slc25a18 PE=2 SV=4	Slc25a18	78.9	82
High	P24270	Catalase OS=Mus musculus GN=Cat PE=1 SV=4	Cat	123.8	91.8
High	P60766-1	Isoform 1 of Cell division control protein 42 homolog OS=Mus musculus GN=Cdc42	Cdc42	97	83.1
High	Q60996	Serine/threonine-protein phosphatase 2A 56 kDa regulatory subunit gamma isoform OS=Mus musculus GN=Ppp2r5c PE=1 SV=2	Ppp2r5c	79.4	131.7
High	Q9JHI5	Isovaleryl-CoA dehydrogenase, mitochondrial OS=Mus musculus GN=Ivd PE=1 SV=1	Ivd	73.1	39.6
High	Q5M8N0	CB1 cannabinoid receptor-interacting protein 1 OS=Mus musculus GN=Cnrip1 PE=1 SV=1	Cnrip1	113.7	59.5
High	Q9JMK2	Casein kinase I isoform epsilon OS=Mus musculus GN=Csnk1e PE=1 SV=2	Csnk1e	89.5	115.2
High	Q91Z61	GTP-binding protein Di-Ras1 OS=Mus musculus GN=Diras1 PE=2 SV=1	Diras1	88.9	20.4
High	Q8C522	Endonuclease domain-containing 1 protein OS=Mus musculus GN=Endod1 PE=1 SV=2	Endod1	125.6	81.4
High	Q78ZA7	Nucleosome assembly protein 1-like 4 OS=Mus musculus GN=Nap1l4 PE=1 SV=1	Nap1l4	76.8	58.5
High	Q9D7A8	Armadillo repeat-containing protein 1 OS=Mus musculus GN=Armc1 PE=1 SV=1	Armc1	73.3	64.6
High	Q3V3R1	Monofunctional C1-tetrahydrofolate synthase, mitochondrial OS=Mus musculus GN=Mthfd1l PE=1 SV=2	Mthfd1l	83.9	65.5
High	Q9CQH3	NADH dehydrogenase [ubiquinone] 1 beta subcomplex subunit 5, mitochondrial OS=Mus musculus GN=Ndufb5 PE=1 SV=1	Ndufb5	51.9	83.6
High	Q68ED2	Metabotropic glutamate receptor 7 OS=Mus musculus GN=Grm7 PE=2 SV=1	Grm7	113.1	131.5
High	Q8CGA0	Protein phosphatase 1F OS=Mus musculus GN=Ppm1f PE=2 SV=1	Ppm1f	100.9	112.9
High	Q9D1Q6	Endoplasmic reticulum resident protein 44 OS=Mus musculus GN=Erp44 PE=1 SV=1	Erp44	91	72.2
High	P63080	Gamma-aminobutyric acid receptor subunit beta-3 OS=Mus musculus GN=Gabrb3 PE=2 SV=1	Gabrb3	148.3	38.9
High	P18572	Basigin OS=Mus musculus GN=Bsg PE=1 SV=2	Bsg	112.5	118.5
High	Q03157	Amyloid-like protein 1 OS=Mus musculus GN=Aplp1 PE=1 SV=1	Aplp1	140.1	28.4
High	Q9CQ69	Cytochrome b-c1 complex subunit 8 OS=Mus musculus GN=Uqcrq PE=1 SV=3	Uqcrq	75.9	142.3
High	Q9EQU5	Protein SET OS=Mus musculus GN=Set PE=1 SV=1	Set	37.9	80
High	Q3UHC7	Disabled homolog 2-interacting protein OS=Mus musculus GN=Dab2ip PE=1 SV=1	Dab2ip	166.1	87
High	Q921F2	TAR DNA-binding protein 43 OS=Mus musculus GN=Tardbp PE=1 SV=1	Tardbp	139.5	98.7
High	Q3UV70	[Pyruvate dehydrogenase [acetyl-transferring]]-phosphatase 1, mitochondrial OS=Mus musculus GN=Pdp1 PE=2 SV=1	Pdp1	114.6	154.5
High	Q9QZD9	Eukaryotic translation initiation factor 3 subunit I OS=Mus musculus GN=Eif3i PE=1 SV=1	Eif3i	119.1	81.6
High	Q8BMK4	Cytoskeleton-associated protein 4 OS=Mus musculus GN=Ckap4 PE=2 SV=2	Ckap4	94	76.9
High	Q3TIR3	Synembryn-A OS=Mus musculus GN=Ric8a PE=1 SV=2	Ric8; Ric8a	123.8	85.3
High	Q5XJY5	Coatomer subunit delta OS=Mus musculus GN=Arcn1 PE=2 SV=2	Arcn1	113.2	67.1
High	P24288	Branched-chain-amino-acid aminotransferase, cytosolic OS=Mus musculus GN=Bcat1 PE=2 SV=2	Bcat1	100.5	144.7
High	O54988	STE20-like serine/threonine-protein kinase OS=Mus musculus GN=Slk PE=1 SV=2	Slk	99.3	85
High	Q921W0	Charged multivesicular body protein 1a OS=Mus musculus GN=Chmp1a PE=1 SV=1	Chmp1a	87.2	94.9
High	Q923D2	Flavin reductase (NADPH) OS=Mus musculus GN=Blvrb PE=2 SV=3	Blvrb	121.8	85.2
High	O35857	Mitochondrial import inner membrane translocase subunit TIM44 OS=Mus musculus GN=Timm44 PE=2 SV=2	Timm44	88.4	100.1
High	Q9Z2X1	Heterogeneous nuclear ribonucleoprotein F OS=Mus musculus GN=Hnrnpf PE=1 SV=3	Hnrnpf	27.6	103.4
High	Q91VZ6	Stromal membrane-associated protein 1 OS=Mus musculus GN=Smap1 PE=1 SV=1	Smap1	107.5	103.6
High	Q8R5H1	Ubiquitin carboxyl-terminal hydrolase 15 OS=Mus musculus GN=Usp15 PE=1 SV=1	Usp15	122.4	136.3
High	Q99KR7	Peptidyl-prolyl cis-trans isomerase F, mitochondrial OS=Mus musculus GN=Ppif PE=1 SV=1	Ppif	84.6	160
High	O35381	Acidic leucine-rich nuclear phosphoprotein 32 family member A OS=Mus musculus GN=Anp32a PE=1 SV=1	Anp32a	81.8	104.3
High	Q6ZQ82	Rho GTPase-activating protein 26 OS=Mus musculus GN=Arhgap26 PE=1 SV=3	Arhgap26	136	109.4
High	Q8BG51-4	Isoform 4 of Mitochondrial Rho GTPase 1 OS=Mus musculus GN=Rhot1	Rhot1	122.7	100.2
High	Q8BYP3	Rho-related GTP-binding protein RhoF OS=Mus musculus GN=Rhof PE=2 SV=1	Rhof	63.6	121.1
High	P08003	Protein disulfide-isomerase A4 OS=Mus musculus GN=Pdia4 PE=1 SV=3	Pdia4	78.1	187.9
High	P47809	Dual specificity mitogen-activated protein kinase kinase 4 OS=Mus musculus GN=Map2k4 PE=1 SV=2	Map2k4	78.7	125.4
High	Q80U63	Mitofusin-2 OS=Mus musculus GN=Mfn2 PE=1 SV=3	Mfn2	107.3	107.4
High	Q80TL7	Protein MON2 homolog OS=Mus musculus GN=Mon2 PE=2 SV=2	Mon2	127.6	140
High	Q8QZS1	3-hydroxyisobutyryl-CoA hydrolase, mitochondrial OS=Mus musculus GN=Hibch PE=1 SV=1	Hibch	55.8	100.9
High	Q63810	Calcineurin subunit B type 1 OS=Mus musculus GN=Ppp3r1 PE=1 SV=3	Ppp3r1	43.1	108
High	P61226	Ras-related protein Rap-2b OS=Mus musculus GN=Rap2b PE=1 SV=1	Rap2b	46.8	144.6
High	Q8BWY3	Eukaryotic peptide chain release factor subunit 1 OS=Mus musculus GN=Etf1 PE=1 SV=4	Etf1	127	115.3
High	P63046	Sulfotransferase 4A1 OS=Mus musculus GN=Sult4a1 PE=2 SV=1	Sult4a1	123.6	72.6
High	Q61137	Astrotactin-1 OS=Mus musculus GN=Astn1 PE=2 SV=4	Astn1	96.9	83.1
High	Q9DAS9	Guanine nucleotide-binding protein G(I)/G(S)/G(O) subunit gamma-12 OS=Mus musculus GN=Gng12 PE=1 SV=3	Gng12	137.5	114
High	Q8JZQ9	Eukaryotic translation initiation factor 3 subunit B OS=Mus musculus GN=Eif3b PE=1 SV=1	Eif3b	74.7	118.3
High	Q61024	Asparagine synthetase [glutamine-hydrolyzing] OS=Mus musculus GN=Asns PE=2 SV=3	Asns	97.3	61.4
High	Q9EST5-2	Isoform 2 of Acidic leucine-rich nuclear phosphoprotein 32 family member B OS=Mus musculus GN=Anp32b	Anp32b	141.6	105.9
High	Q9CR95	Adaptin ear-binding coat-associated protein 1 OS=Mus musculus GN=Necap1 PE=1 SV=2	Necap1	55.3	125.2
High	P28352	DNA-(apurinic or apyrimidinic site) lyase OS=Mus musculus GN=Apex1 PE=1 SV=2	Apex1	332.8	82
High	P32883-2	Isoform 2B of GTPase KRas OS=Mus musculus GN=Kras	Kras	114.7	55.5
High	Q9R1P0	Proteasome subunit alpha type-4 OS=Mus musculus GN=Psma4 PE=1 SV=1	Psma4	132.2	117.3
High	Q4V9Z5-2	Isoform 2 of Seizure 6-like protein 2 OS=Mus musculus GN=Sez6l2	Sez6l2	132.7	130.4
High	Q64105	Sepiapterin reductase OS=Mus musculus GN=Spr PE=1 SV=1	Spr	96.7	106.2
High	Q9Z1T1	AP-3 complex subunit beta-1 OS=Mus musculus GN=Ap3b1 PE=1 SV=2	Ap3b1	164	86
High	P06801	NADP-dependent malic enzyme OS=Mus musculus GN=Me1 PE=1 SV=2	Me1	94.8	136.1
High	Q9DBG6	Dolichyl-diphosphooligosaccharide--protein glycosyltransferase subunit 2 OS=Mus musculus GN=Rpn2 PE=2 SV=1	Rpn2	171.1	61.3
High	Q7TPD3	Roundabout homolog 2 OS=Mus musculus GN=Robo2 PE=2 SV=2	Robo2	143.6	113
High	P23927	Alpha-crystallin B chain OS=Mus musculus GN=Cryab PE=1 SV=2	Cryab	103.3	92.2
High	Q8VDQ1	Prostaglandin reductase 2 OS=Mus musculus GN=Ptgr2 PE=1 SV=2	Ptgr2	100.9	152.4
High	P26883	Peptidyl-prolyl cis-trans isomerase FKBP1A OS=Mus musculus GN=Fkbp1a PE=1 SV=2	Fkbp1a	156	97.2
High	Q9Z1W9	STE20/SPS1-related proline-alanine-rich protein kinase OS=Mus musculus GN=Stk39 PE=1 SV=1	Stk39	66.2	97.4
High	Q9D2N4	Dystrobrevin alpha OS=Mus musculus GN=Dtna PE=1 SV=2	Dtna	100	118.9
High	Q3UTQ8	Cyclin-dependent kinase-like 5 OS=Mus musculus GN=Cdkl5 PE=2 SV=1	Cdkl5	125.3	114.2
High	Q6P8X1	Sorting nexin-6 OS=Mus musculus GN=Snx6 PE=1 SV=2	Snx6	109.3	158.7
High	P84309-2	Isoform 2 of Adenylate cyclase type 5 OS=Mus musculus GN=Adcy5		119.2	66.7
High	Q8CFI0	E3 ubiquitin-protein ligase NEDD4-like OS=Mus musculus GN=Nedd4l PE=1 SV=2	Nedd4l	134.9	150.7
High	Q9D1R9	60S ribosomal protein L34 OS=Mus musculus GN=Rpl34 PE=3 SV=2	Rpl34-ps1; Rpl34; Gm4705	118.4	109.1
High	P86048	60S ribosomal protein L10-like OS=Mus musculus GN=Rpl10l PE=2 SV=1	Rpl10l	116.9	109.6
High	Q8C078	Calcium/calmodulin-dependent protein kinase kinase 2 OS=Mus musculus GN=Camkk2 PE=1 SV=2	Camkk2	84	101.3
High	Q61102	ATP-binding cassette sub-family B member 7, mitochondrial OS=Mus musculus GN=Abcb7 PE=1 SV=3	Abcb7	104.8	66.5
High	Q9ERL9	Guanylate cyclase soluble subunit alpha-3 OS=Mus musculus GN=Gucy1a3 PE=2 SV=2	Gucy1a3	122.5	103.1
High	P57722	Poly(rC)-binding protein 3 OS=Mus musculus GN=Pcbp3 PE=2 SV=3	Pcbp3	43	136
High	Q9D855	Cytochrome b-c1 complex subunit 7 OS=Mus musculus GN=Uqcrb PE=1 SV=3	Uqcrb	137.6	66.3
High	Q925N0	Sideroflexin-5 OS=Mus musculus GN=Sfxn5 PE=1 SV=2	Sfxn5	110	128
High	Q9QZ06	Toll-interacting protein OS=Mus musculus GN=Tollip PE=1 SV=1	Tollip	83.8	88.1
High	O08810	116 kDa U5 small nuclear ribonucleoprotein component OS=Mus musculus GN=Eftud2 PE=2 SV=1	Eftud2	97.6	127.4
High	P12023	Amyloid beta A4 protein OS=Mus musculus GN=App PE=1 SV=3	App	55.5	85.1
High	Q3UYC0	Protein phosphatase 1H OS=Mus musculus GN=Ppm1h PE=1 SV=1	Ppm1h	124.8	75.4
High	Q99P72-1	Isoform 3 of Reticulon-4 OS=Mus musculus GN=Rtn4	Rtn4	117.9	109.6
High	Q99MR8	Methylcrotonoyl-CoA carboxylase subunit alpha, mitochondrial OS=Mus musculus GN=Mccc1 PE=1 SV=2	Mccc1	119.5	107.6
High	Q8K3H0	DCC-interacting protein 13-alpha OS=Mus musculus GN=Appl1 PE=1 SV=1	Appl1	118.9	119.8
High	P62320	Small nuclear ribonucleoprotein Sm D3 OS=Mus musculus GN=Snrpd3 PE=1 SV=1	Snrpd3	65	98.6
High	P62075	Mitochondrial import inner membrane translocase subunit Tim13 OS=Mus musculus GN=Timm13 PE=1 SV=1	Timm13	63.5	74.5
High	O70228	Probable phospholipid-transporting ATPase IIA OS=Mus musculus GN=Atp9a PE=2 SV=3	Atp9a	114.6	102.4
High	Q64737	Trifunctional purine biosynthetic protein adenosine-3 OS=Mus musculus GN=Gart PE=2 SV=3	Gart	126.9	117.3
High	P41105	60S ribosomal protein L28 OS=Mus musculus GN=Rpl28 PE=1 SV=2	Rpl28	101.2	162.7
High	P60840	Alpha-endosulfine OS=Mus musculus GN=Ensa PE=1 SV=1	Ensa	95.3	167.6
High	Q9WV80	Sorting nexin-1 OS=Mus musculus GN=Snx1 PE=1 SV=1	Snx1	95.9	107.7
High	P31648	Sodium- and chloride-dependent GABA transporter 1 OS=Mus musculus GN=Slc6a1 PE=1 SV=2	Slc6a1	72.9	109.7
High	Q9Z0N1	Eukaryotic translation initiation factor 2 subunit 3, X-linked OS=Mus musculus GN=Eif2s3x PE=1 SV=2	Eif2s3x	80.6	107.2
High	Q99K51	Plastin-3 OS=Mus musculus GN=Pls3 PE=1 SV=3	Pls3	60.8	95.2
High	Q03517	Secretogranin-2 OS=Mus musculus GN=Scg2 PE=1 SV=1	Scg2	130.7	54.3
High	Q8BNU0	Armadillo repeat-containing protein 6 OS=Mus musculus GN=Armc6 PE=2 SV=1	Armc6	123.9	73
High	1346349	*CON* Keratin, type ii cytoskeletal 6f (cytokeratin 6F) (CK 6F) (K6F keratin) gi2119219pirI61771 keratin type II - human gi908805 (L42612) keratin type II [Homo sapiens]	KRT6B
High	P35278	Ras-related protein Rab-5C OS=Mus musculus GN=Rab5c PE=1 SV=2	Rab5c	143.2	150.7
High	Q9QYF9	Protein NDRG3 OS=Mus musculus GN=Ndrg3 PE=1 SV=1	Ndrg3	180.7	45.8
High	Q61206	Platelet-activating factor acetylhydrolase IB subunit beta OS=Mus musculus GN=Pafah1b2 PE=1 SV=2	Pafah1b2	130.1	71.5
High	P67871	Casein kinase II subunit beta OS=Mus musculus GN=Csnk2b PE=1 SV=1	Csnk2b	110.1	71.9
High	Q9CPQ8	ATP synthase subunit g, mitochondrial OS=Mus musculus GN=Atp5l PE=1 SV=1	Atp5l	68.6	70
High	Q62448	Eukaryotic translation initiation factor 4 gamma 2 OS=Mus musculus GN=Eif4g2 PE=1 SV=2	Eif4g2	156.4	74.8
High	Q63932	Dual specificity mitogen-activated protein kinase kinase 2 OS=Mus musculus GN=Map2k2 PE=1 SV=2	Map2k2	138.5	93.2
High	Q4JIM5	Abelson tyrosine-protein kinase 2 OS=Mus musculus GN=Abl2 PE=1 SV=1	Abl2	114.1	149
High	P57759	Endoplasmic reticulum resident protein 29 OS=Mus musculus GN=Erp29 PE=1 SV=2	Erp29	96.4	87
High	Q80YN3	Breast carcinoma-amplified sequence 1 homolog OS=Mus musculus GN=Bcas1 PE=2 SV=3	Bcas1	68.5	131.1
High	Q8C167	Prolyl endopeptidase-like OS=Mus musculus GN=Prepl PE=2 SV=1	Prepl	72.5	102.6
High	Q8CJH3	Plexin-B1 OS=Mus musculus GN=Plxnb1 PE=1 SV=2	Plxnb1	123.5	121
High	Q99L04	Dehydrogenase/reductase SDR family member 1 OS=Mus musculus GN=Dhrs1 PE=2 SV=1	Dhrs1	134.9	120.9
High	Q91YS8	Calcium/calmodulin-dependent protein kinase type 1 OS=Mus musculus GN=Camk1 PE=1 SV=1	Camk1	72.8	160.4
High	Q91XD6	Vacuolar protein-sorting-associated protein 36 OS=Mus musculus GN=Vps36 PE=1 SV=1	Vps36	136.5	74.6
High	Q9D5T0	ATPase family AAA domain-containing protein 1 OS=Mus musculus GN=Atad1 PE=1 SV=1	Atad1	224.9	70.6
High	A2A8L5	Receptor-type tyrosine-protein phosphatase F OS=Mus musculus GN=Ptprf PE=1 SV=1	Ptprf	103.4	195.7
High	P49722	Proteasome subunit alpha type-2 OS=Mus musculus GN=Psma2 PE=1 SV=3	Psma2	114.5	124.5
High	O35226-2	Isoform Rpn10B of 26S proteasome non-ATPase regulatory subunit 4 OS=Mus musculus GN=Psmd4	Psmd4	135.7	27.5
High	P63242	Eukaryotic translation initiation factor 5A-1 OS=Mus musculus GN=Eif5a PE=1 SV=2	Eif5a	42	110.2
High	P08122	Collagen alpha-2(IV) chain OS=Mus musculus GN=Col4a2 PE=2 SV=4	Col4a2	117.1	102.7
High	P48318	Glutamate decarboxylase 1 OS=Mus musculus GN=Gad1 PE=2 SV=2	Gad1	80.4	192.6
High	Q9JJV5	Voltage-dependent calcium channel gamma-3 subunit OS=Mus musculus GN=Cacng3 PE=2 SV=2	Cacng3	107	153.6
High	Q68FD9	UPF0606 protein KIAA1549 OS=Mus musculus GN=Kiaa1549 PE=1 SV=3	D630045J12Rik	83.8	71.7
High	Q8K021	Secretory carrier-associated membrane protein 1 OS=Mus musculus GN=Scamp1 PE=1 SV=1	Scamp1	76.7	80.9
High	Q9CR61	NADH dehydrogenase [ubiquinone] 1 beta subcomplex subunit 7 OS=Mus musculus GN=Ndufb7 PE=1 SV=3	Ndufb7	83.1	97.2
High	Q9DCS9	NADH dehydrogenase [ubiquinone] 1 beta subcomplex subunit 10 OS=Mus musculus GN=Ndufb10 PE=1 SV=3	Ndufb10	88.6	79.4
High	P49025-5	Isoform 5 of Citron Rho-interacting kinase OS=Mus musculus GN=Cit		100.5	110.7
High	P40336-2	Isoform 2 of Vacuolar protein sorting-associated protein 26A OS=Mus musculus GN=Vps26a	Vps26a	8	150.8
High	P47791	Glutathione reductase, mitochondrial OS=Mus musculus GN=Gsr PE=1 SV=3	Gsr	154.7	91.3
High	Q8K386	Ras-related protein Rab-15 OS=Mus musculus GN=Rab15 PE=1 SV=1	Rab15	99.2	52.3
High	Q6PA06	Atlastin-2 OS=Mus musculus GN=Atl2 PE=1 SV=1	Atl2	101.6	80.6
High	Q8VEJ9	Vacuolar protein sorting-associated protein 4A OS=Mus musculus GN=Vps4a PE=1 SV=1	Vps4a	147.1	102.4
High	Q99KH8	Serine/threonine-protein kinase 24 OS=Mus musculus GN=Stk24 PE=1 SV=1	Stk24	172.1	70.9
High	Q62418-2	Isoform 2 of Drebrin-like protein OS=Mus musculus GN=Dbnl	Dbnl	133.1	100.4
High	P62869	Transcription elongation factor B polypeptide 2 OS=Mus musculus GN=Tceb2 PE=1 SV=1	Tceb2	87.2	121.3
High	P70414	Sodium/calcium exchanger 1 OS=Mus musculus GN=Slc8a1 PE=1 SV=1	Slc8a1	45.7	170.8
High	P97411	Islet cell autoantigen 1 OS=Mus musculus GN=Ica1 PE=2 SV=3	Ica1	62.4	171.1
High	A2AWA9	Rab GTPase-activating protein 1 OS=Mus musculus GN=Rabgap1 PE=1 SV=1	Rabgap1	109.5	114
High	Q3THE2	Myosin regulatory light chain 12B OS=Mus musculus GN=Myl12b PE=1 SV=2	Myl12b	87.9	172
High	Q91Z53	Glyoxylate reductase/hydroxypyruvate reductase OS=Mus musculus GN=Grhpr PE=1 SV=1	Grhpr	110.8	124.3
High	Q8BWG8	Beta-arrestin-1 OS=Mus musculus GN=Arrb1 PE=1 SV=1	Arrb1	63.5	107.1
High	Q80UU9	Membrane-associated progesterone receptor component 2 OS=Mus musculus GN=Pgrmc2 PE=1 SV=2	Pgrmc2	102.9	98.5
High	Q99PL5	Ribosome-binding protein 1 OS=Mus musculus GN=Rrbp1 PE=1 SV=2	Rrbp1	1.9	295.5
High	Q9D415	Disks large-associated protein 1 OS=Mus musculus GN=Dlgap1 PE=1 SV=3	Dlgap1	91.9	79.2
High	Q62419	Endophilin-A2 OS=Mus musculus GN=Sh3gl1 PE=1 SV=1	Sh3gl1	8.6	341.6
High	Q9D2G2	Dihydrolipoyllysine-residue succinyltransferase component of 2-oxoglutarate dehydrogenase complex, mitochondrial OS=Mus musculus GN=Dlst PE=1 SV=1	Dlst	128.9	124.2
High	Q99LY9	NADH dehydrogenase [ubiquinone] iron-sulfur protein 5 OS=Mus musculus GN=Ndufs5 PE=1 SV=3	Ndufs5; BC002163; LOC100504968; LOC102641315	121.3	61.5
High	Q8VHI6	Wiskott-Aldrich syndrome protein family member 3 OS=Mus musculus GN=Wasf3 PE=2 SV=1	Wasf3	123.6	116.3
High	Q91ZP9	N-terminal EF-hand calcium-binding protein 2 OS=Mus musculus GN=Necab2 PE=1 SV=1	Necab2	114.9	121.5
High	O55091	Protein IMPACT OS=Mus musculus GN=Impact PE=1 SV=2	Impact	121.9	102.5
High	P47963	60S ribosomal protein L13 OS=Mus musculus GN=Rpl13 PE=2 SV=3	Rpl13	176.2	56.8
High	Q08460-4	Isoform 4 of Calcium-activated potassium channel subunit alpha-1 OS=Mus musculus GN=Kcnma1		127	135.9
High	Q9CQM9	Glutaredoxin-3 OS=Mus musculus GN=Glrx3 PE=1 SV=1	Glrx3	74.6	99.5
High	Q8K394	Inactive phospholipase C-like protein 2 OS=Mus musculus GN=Plcl2 PE=1 SV=2	Plcl2	113.4	117.6
High	Q8BHJ7	Gamma-aminobutyric acid receptor subunit alpha-5 OS=Mus musculus GN=Gabra5 PE=1 SV=1	Gabra5	25.9	207.9
High	P48320	Glutamate decarboxylase 2 OS=Mus musculus GN=Gad2 PE=2 SV=1	Gad2	106.3	109.9
High	Q6URW6-3	Isoform 3 of Myosin-14 OS=Mus musculus GN=Myh14	Myh14	135.6	85.5
High	Q6PDI5	Proteasome-associated protein ECM29 homolog OS=Mus musculus GN=Ecm29 PE=1 SV=3	AI314180	106.1	109
High	Q60829	Protein phosphatase 1 regulatory subunit 1B OS=Mus musculus GN=Ppp1r1b PE=2 SV=2	Ppp1r1b	120.3	23.8
High	Q9D6Z1	Nucleolar protein 56 OS=Mus musculus GN=Nop56 PE=1 SV=2	Nop56	195.9	91.3
High	O35593	26S proteasome non-ATPase regulatory subunit 14 OS=Mus musculus GN=Psmd14 PE=1 SV=2	Psmd14	167.5	73.5
High	Q99020	Heterogeneous nuclear ribonucleoprotein A/B OS=Mus musculus GN=Hnrnpab PE=1 SV=1	Hnrnpab	247.7	119.9
High	Q62376	U1 small nuclear ribonucleoprotein 70 kDa OS=Mus musculus GN=Snrnp70 PE=1 SV=2	Snrnp70	149.8	80.2
High	Q6PHU5-2	Isoform 2 of Sortilin OS=Mus musculus GN=Sort1	Sort1	94.7	118.5
High	Q9QZQ1	Afadin OS=Mus musculus GN=Mllt4 PE=1 SV=3	Mllt4	104.4	149.1
High	Q9D379	Epoxide hydrolase 1 OS=Mus musculus GN=Ephx1 PE=1 SV=2	Ephx1	78.2	129.5
High	Q8BHC1	Ras-related protein Rab-39B OS=Mus musculus GN=Rab39b PE=2 SV=1	Rab39b	84.9	163.7
High	Q5H8C4	Vacuolar protein sorting-associated protein 13A OS=Mus musculus GN=Vps13a PE=2 SV=1	Vps13a	106.4	101.5
High	Q8K354	Carbonyl reductase [NADPH] 3 OS=Mus musculus GN=Cbr3 PE=2 SV=1	Cbr3	182.6	101.5
High	Q5F2E8	Serine/threonine-protein kinase TAO1 OS=Mus musculus GN=Taok1 PE=1 SV=1	Taok1	125.3	124.9
High	Q9EPJ9	ADP-ribosylation factor GTPase-activating protein 1 OS=Mus musculus GN=Arfgap1 PE=1 SV=2	Arfgap1	56.9	143.5
High	Q3UMR5	Calcium uniporter protein, mitochondrial OS=Mus musculus GN=Mcu PE=1 SV=2	Ccdc109a; Mcu	92.6	86.1
High	Q9CXJ4	ATP-binding cassette sub-family B member 8, mitochondrial OS=Mus musculus GN=Abcb8 PE=2 SV=1	Abcb8	118	94.7
High	Q9WUR9	Adenylate kinase 4, mitochondrial OS=Mus musculus GN=Ak4 PE=1 SV=1	Ak4	82.7	89.8
High	P51855	Glutathione synthetase OS=Mus musculus GN=Gss PE=2 SV=1	Gss	130.3	106.1
High	A2ALU4	Protein Shroom2 OS=Mus musculus GN=Shroom2 PE=1 SV=1	Shroom2	79.4	65.2
High	O55126	Protein NipSnap homolog 2 OS=Mus musculus GN=Gbas PE=2 SV=1	Gbas	43.1	62
High	Q6PDQ2	Chromodomain-helicase-DNA-binding protein 4 OS=Mus musculus GN=Chd4 PE=1 SV=1	Chd4	202.2	79
High	P54923	[Protein ADP-ribosylarginine] hydrolase OS=Mus musculus GN=Adprh PE=2 SV=1	Adprh	76.5	78.7
High	Q9CQ62	2,4-dienoyl-CoA reductase, mitochondrial OS=Mus musculus GN=Decr1 PE=1 SV=1	Decr1	95.6	118.2
High	Q99PL5-5	Isoform RRp16.8 of Ribosome-binding protein 1 OS=Mus musculus GN=Rrbp1	Rrbp1	101.4	217.5
High	Q62393-3	Isoform 3 of Tumor protein D52 OS=Mus musculus GN=Tpd52	Tpd52	69.7	84.2
High	P54823	Probable ATP-dependent RNA helicase DDX6 OS=Mus musculus GN=Ddx6 PE=1 SV=1	Ddx6	176.1	150.8
High	Q7TNR6	Immunoglobulin superfamily member 21 OS=Mus musculus GN=Igsf21 PE=2 SV=1	Igsf21	107.3	65.3
High	Q9D0S9	Histidine triad nucleotide-binding protein 2, mitochondrial OS=Mus musculus GN=Hint2 PE=1 SV=1	Hint2	126.4	62
High	Q8CIQ7	Dedicator of cytokinesis protein 3 OS=Mus musculus GN=Dock3 PE=1 SV=1	Dock3	108.4	85.4
High	Q61937	Nucleophosmin OS=Mus musculus GN=Npm1 PE=1 SV=1	Npm1	62.2	136.3
High	Q8BPU7	Engulfment and cell motility protein 1 OS=Mus musculus GN=Elmo1 PE=1 SV=2	Elmo1	88.5	116.9
High	P56959	RNA-binding protein FUS OS=Mus musculus GN=Fus PE=2 SV=1	Fus	105.8	120.8
High	Q9QZC2	Plexin-C1 OS=Mus musculus GN=Plxnc1 PE=1 SV=1	Plxnc1	125	136.2
High	Q61035	Histidine--tRNA ligase, cytoplasmic OS=Mus musculus GN=Hars PE=2 SV=2	Hars	127.8	93.8
High	Q8BHG2-3	Isoform 3 of UPF0587 protein C1orf123 homolog OS=Mus musculus	0610037L13Rik	133.1	107.4
High	G3XA57-2	Isoform 2 of Rab11 family-interacting protein 2 OS=Mus musculus GN=Rab11fip2	Rab11fip2	124.1	156.1
High	P31786	Acyl-CoA-binding protein OS=Mus musculus GN=Dbi PE=1 SV=2	Dbi	76.7	69.6
High	Q91YP0	L-2-hydroxyglutarate dehydrogenase, mitochondrial OS=Mus musculus GN=L2hgdh PE=1 SV=1	L2hgdh	89.1	72.1
High	P63321	Ras-related protein Ral-A OS=Mus musculus GN=Rala PE=1 SV=1	Rala	92	112
High	Q62433	Protein NDRG1 OS=Mus musculus GN=Ndrg1 PE=1 SV=1	Ndrg1	115.5	37.5
High	Q8K0D0	Cyclin-dependent kinase 17 OS=Mus musculus GN=Cdk17 PE=1 SV=2	Cdk17	96	4
High	O35405	Phospholipase D3 OS=Mus musculus GN=Pld3 PE=2 SV=1	Pld3	187	85.1
High	Q99JF8	PC4 and SFRS1-interacting protein OS=Mus musculus GN=Psip1 PE=1 SV=1	Psip1	125.3	134.7
High	Q9CQX2	Cytochrome b5 type B OS=Mus musculus GN=Cyb5b PE=1 SV=1	Cyb5b	88.5	90.2
High	Q9CQW2	ADP-ribosylation factor-like protein 8B OS=Mus musculus GN=Arl8b PE=2 SV=1	Arl8b	117.5	160.2
High	Q6ZWR6	Nesprin-1 OS=Mus musculus GN=Syne1 PE=1 SV=2	Syne1	110.7	109.4
High	Q9CZ04-2	Isoform 2 of COP9 signalosome complex subunit 7a OS=Mus musculus GN=Cops7a	Cops7a	228.4	86.8
High	Q9Z2D6-2	Isoform B of Methyl-CpG-binding protein 2 OS=Mus musculus GN=Mecp2	Mecp2	102.8	95.5
High	Q9CRC9	Glucosamine-6-phosphate isomerase 2 OS=Mus musculus GN=Gnpda2 PE=2 SV=1	Gnpda2	58.9	181.5
High	Q9DCL9	Multifunctional protein ADE2 OS=Mus musculus GN=Paics PE=1 SV=4	Paics	126.2	101.4
High	P47934	Carnitine O-acetyltransferase OS=Mus musculus GN=Crat PE=1 SV=3	Crat	98.6	130.3
High	P45377	Aldose reductase-related protein 2 OS=Mus musculus GN=Akr1b8 PE=1 SV=2	Akr1b8
High	Q60790	Ras GTPase-activating protein 3 OS=Mus musculus GN=Rasa3 PE=1 SV=2	Rasa3	67.7	102.3
High	Q9D8W5	26S proteasome non-ATPase regulatory subunit 12 OS=Mus musculus GN=Psmd12 PE=1 SV=4	Psmd12	105.8	108.6
High	Q99JI6	Ras-related protein Rap-1b OS=Mus musculus GN=Rap1b PE=2 SV=2	Rap1b	68.2	116.4
High	Q91WG7	Diacylglycerol kinase gamma OS=Mus musculus GN=Dgkg PE=2 SV=1	Dgkg	88.9	125.6
High	Q11136	Xaa-Pro dipeptidase OS=Mus musculus GN=Pepd PE=2 SV=3	Pepd	153.4	76.5
High	P68433	Histone H3.1 OS=Mus musculus GN=Hist1h3a PE=1 SV=2	Hist1h3i; Hist1h3a; Hist1h3g; Hist1h3h	80.2	76.7
High	O08585	Clathrin light chain A OS=Mus musculus GN=Clta PE=2 SV=2	Clta	54	117.2
High	Q8C0C7	Phenylalanine--tRNA ligase alpha subunit OS=Mus musculus GN=Farsa PE=2 SV=1	Farsa	97.6	87.1
High	P97445	Voltage-dependent P/Q-type calcium channel subunit alpha-1A OS=Mus musculus GN=Cacna1a PE=1 SV=2	Cacna1a	78.8	118.2
High	Q80VP0	Tectonin beta-propeller repeat-containing protein 1 OS=Mus musculus GN=Tecpr1 PE=2 SV=1	Tecpr1	106.8	65.1
High	Q9ERR1	Nuclear distribution protein nudE-like 1 OS=Mus musculus GN=Ndel1 PE=1 SV=2	Ndel1	88.5	62.9
High	Q9CQC7	NADH dehydrogenase [ubiquinone] 1 beta subcomplex subunit 4 OS=Mus musculus GN=Ndufb4 PE=1 SV=3	Gm3244; Ndufb4; Gm3873	86	132.3
High	B1AY13	Ubiquitin carboxyl-terminal hydrolase 24 OS=Mus musculus GN=Usp24 PE=1 SV=1	Usp24	131.9	71.5
High	P63323	40S ribosomal protein S12 OS=Mus musculus GN=Rps12 PE=1 SV=2	Rps12	134.4	124.3
High	Q8C8N2	Protein SCAI OS=Mus musculus GN=Scai PE=1 SV=2	Scai	123.8	121.9
High	P62301	40S ribosomal protein S13 OS=Mus musculus GN=Rps13 PE=2 SV=2	Rps13; Rps13-ps1; LOC102642137	155.8	111.5
High	Q99KE1	NAD-dependent malic enzyme, mitochondrial OS=Mus musculus GN=Me2 PE=2 SV=1	Me2	96.6	88.8
High	105815	A34720 *CON* keratin 8 (version 2) - human		105.3	28.5
High	P62082	40S ribosomal protein S7 OS=Mus musculus GN=Rps7 PE=2 SV=1	Rps7	101.5	145
High	Q8CHP8	Phosphoglycolate phosphatase OS=Mus musculus GN=Pgp PE=2 SV=1	Pgp	103	120.6
High	P62245	40S ribosomal protein S15a OS=Mus musculus GN=Rps15a PE=2 SV=2	Rps15a	170.6	86.6
High	P29391	Ferritin light chain 1 OS=Mus musculus GN=Ftl1 PE=1 SV=2	Ftl1	339.4	3.8
High	P97441	Zinc transporter 3 OS=Mus musculus GN=Slc30a3 PE=1 SV=1	Slc30a3	110.5	96.4
High	P20060	Beta-hexosaminidase subunit beta OS=Mus musculus GN=Hexb PE=2 SV=2	Hexb	122.1	99.8
High	P62889	60S ribosomal protein L30 OS=Mus musculus GN=Rpl30 PE=2 SV=2	Rpl30; Rpl30-ps8; Gm12191	180.1	64
High	Q9R1L5	Microtubule-associated serine/threonine-protein kinase 1 OS=Mus musculus GN=Mast1 PE=1 SV=3	Mast1	160.2	62.2
High	Q9WVR4	Fragile X mental retardation syndrome-related protein 2 OS=Mus musculus GN=Fxr2 PE=1 SV=1	Fxr2	77.9	67
High	Q3UU96	Serine/threonine-protein kinase MRCK alpha OS=Mus musculus GN=Cdc42bpa PE=2 SV=2	Cdc42bpa	65.7	108.2
High	Q923S9	Ras-related protein Rab-30 OS=Mus musculus GN=Rab30 PE=2 SV=1	Rab30	120.4	79.6
High	Q149F3	Eukaryotic peptide chain release factor GTP-binding subunit ERF3B OS=Mus musculus GN=Gspt2 PE=1 SV=1	Gspt2	79.8	161.4
High	Q99JN2-2	Isoform 2 of Kelch-like protein 22 OS=Mus musculus GN=Klhl22		119.7	91
High	O88532	Zinc finger RNA-binding protein OS=Mus musculus GN=Zfr PE=1 SV=2	Zfr	123.7	37.3
High	Q8R555	Cartilage acidic protein 1 OS=Mus musculus GN=Crtac1 PE=2 SV=1	Crtac1	96.3	97.1
High	Q9D517	1-acyl-sn-glycerol-3-phosphate acyltransferase gamma OS=Mus musculus GN=Agpat3 PE=1 SV=2	Agpat3	115.5	117.3
High	Q6ZQ29-2	Isoform 2 of Serine/threonine-protein kinase TAO2 OS=Mus musculus GN=Taok2	Taok2	99.9	77.2
High	Q6VNB8	WD repeat and FYVE domain-containing protein 3 OS=Mus musculus GN=Wdfy3 PE=1 SV=1	Wdfy3	131.4	100.9
High	Q9DB27-2	Isoform 2 of Malignant T-cell-amplified sequence 1 OS=Mus musculus GN=Mcts1	Mcts1	112.8	112.6
High	P62270	40S ribosomal protein S18 OS=Mus musculus GN=Rps18 PE=1 SV=3	Rps18	162.7	102.4
High	P97370	Sodium/potassium-transporting ATPase subunit beta-3 OS=Mus musculus GN=Atp1b3 PE=1 SV=1	Atp1b3	60.3	99.2
High	Q3UXZ6	Protein FAM81A OS=Mus musculus GN=Fam81a PE=2 SV=2	Fam81a	135.2	3.4
High	Q9D8W7	OCIA domain-containing protein 2 OS=Mus musculus GN=Ociad2 PE=1 SV=1	Ociad2	88.6	77.2
High	Q8BG73	SH3 domain-binding glutamic acid-rich-like protein 2 OS=Mus musculus GN=Sh3bgrl2 PE=1 SV=1	Sh3bgrl2	99.5	28.7
High	Q9ERI6	Retinol dehydrogenase 14 OS=Mus musculus GN=Rdh14 PE=2 SV=1	Rdh14	142.1	111.6
High	Q7TQH0-2	Isoform 2 of Ataxin-2-like protein OS=Mus musculus GN=Atxn2l	Atxn2l	116.3	78.1
High	P97492	Regulator of G-protein signaling 14 OS=Mus musculus GN=Rgs14 PE=1 SV=2	Rgs14	165.6	10.8
High	Q60771	Claudin-11 OS=Mus musculus GN=Cldn11 PE=1 SV=1	Cldn11	95.6	132.1
High	Q99JY8	Lipid phosphate phosphohydrolase 3 OS=Mus musculus GN=Ppap2b PE=1 SV=1	Ppap2b; Plpp3	109	46.1
High	P61963	DDB1- and CUL4-associated factor 7 OS=Mus musculus GN=Dcaf7 PE=2 SV=1	Dcaf7	149.9	71.7
High	Q6P5F6	Zinc transporter ZIP10 OS=Mus musculus GN=Slc39a10 PE=1 SV=1	Slc39a10	100.5	103.1
High	Q6ZQ08-4	Isoform 4 of CCR4-NOT transcription complex subunit 1 OS=Mus musculus GN=Cnot1	Cnot1	142.8	88.3
High	Q9DBR7	Protein phosphatase 1 regulatory subunit 12A OS=Mus musculus GN=Ppp1r12a PE=1 SV=2	Ppp1r12a	97.8	46.5
High	P22723	Gamma-aminobutyric acid receptor subunit gamma-2 OS=Mus musculus GN=Gabrg2 PE=1 SV=3	Gabrg2	115.1	126.1
High	P62204	Calmodulin OS=Mus musculus GN=Calm1 PE=1 SV=2	Calm3; Calm1; Calm2	91.2	104.9
High	Q9JIG7	Coiled-coil domain-containing protein 22 OS=Mus musculus GN=Ccdc22 PE=1 SV=1	Ccdc22	136.3	113.5
High	Q9CX00	IST1 homolog OS=Mus musculus GN=Ist1 PE=2 SV=1	Ist1	68.3	135.4
High	Q9R0D8	WD repeat-containing protein 54 OS=Mus musculus GN=Wdr54 PE=2 SV=1	Wdr54	135.1	86.1
High	Q61187	Tumor susceptibility gene 101 protein OS=Mus musculus GN=Tsg101 PE=1 SV=2	Tsg101	94.9	186.3
High	Q6P4S6	Serine/threonine-protein kinase SIK3 OS=Mus musculus GN=Sik3 PE=1 SV=3	Sik3	78.4	179.3
High	Q9DCD0	6-phosphogluconate dehydrogenase, decarboxylating OS=Mus musculus GN=Pgd PE=2 SV=3	Pgd	107.1	99.2
High	Q8BX10	Serine/threonine-protein phosphatase PGAM5, mitochondrial OS=Mus musculus GN=Pgam5 PE=2 SV=1	Pgam5	101.4	82.1
High	P36916	Guanine nucleotide-binding protein-like 1 OS=Mus musculus GN=Gnl1 PE=2 SV=4	Gnl1	150.4	85.2
High	P62751	60S ribosomal protein L23a OS=Mus musculus GN=Rpl23a PE=1 SV=1	Rpl23a	114.4	111
High	P16460	Argininosuccinate synthase OS=Mus musculus GN=Ass1 PE=1 SV=1	Ass1	115.8	111.8
High	O88543	COP9 signalosome complex subunit 3 OS=Mus musculus GN=Cops3 PE=1 SV=3	Cops3	108.5	113.5
High	P49615	Cyclin-dependent kinase 5 OS=Mus musculus GN=Cdk5 PE=1 SV=1	Cdk5	107.1	100.4
High	Q61543	Golgi apparatus protein 1 OS=Mus musculus GN=Glg1 PE=1 SV=1	Glg1	127.4	67.4
High	P27661	Histone H2AX OS=Mus musculus GN=H2afx PE=1 SV=2	H2afx	68.7	170.8
High	P26369	Splicing factor U2AF 65 kDa subunit OS=Mus musculus GN=U2af2 PE=1 SV=3	U2af2	107.6	124.4
High	Q8CHK3	Lysophospholipid acyltransferase 7 OS=Mus musculus GN=Mboat7 PE=2 SV=1	Mboat7	152.2	119.9
High	Q6A0A9	Constitutive coactivator of PPAR-gamma-like protein 1 OS=Mus musculus GN=FAM120A PE=1 SV=2	Fam120a	8.8	16
High	Q91YR1	Twinfilin-1 OS=Mus musculus GN=Twf1 PE=1 SV=2	Twf1	147.4	22.2
High	Q9D892	Inosine triphosphate pyrophosphatase OS=Mus musculus GN=Itpa PE=1 SV=2	Itpa	98.9	135.1
High	O08582	GTP-binding protein 1 OS=Mus musculus GN=Gtpbp1 PE=1 SV=2	Gtpbp1	151.1	7.8
High	P02468	Laminin subunit gamma-1 OS=Mus musculus GN=Lamc1 PE=1 SV=2	Lamc1	112.9	135.7
High	P22752	Histone H2A type 1 OS=Mus musculus GN=Hist1h2ab PE=1 SV=3	Hist1h2ae; Hist1h2ao; Hist1h2ab; Hist1h2ai; Hist1h2ac; Hist1h2ad; Hist1h2an; Hist1h2aa; Hist1h2ag; Hist1h2ap	121.2	58.2
High	P97371	Proteasome activator complex subunit 1 OS=Mus musculus GN=Psme1 PE=2 SV=2	Psme1	129.4	48.3
High	Q9QYI3	DnaJ homolog subfamily C member 7 OS=Mus musculus GN=Dnajc7 PE=1 SV=2	Dnajc7	128.5	109.7
High	Q9WUK2	Eukaryotic translation initiation factor 4H OS=Mus musculus GN=Eif4h PE=1 SV=3	Eif4h	111.3	86.2
High	Q8VE33	Ganglioside-induced differentiation-associated protein 1-like 1 OS=Mus musculus GN=Gdap1l1 PE=2 SV=1	Gdap1l1	108.2	94.3
High	Q9DC70	NADH dehydrogenase [ubiquinone] iron-sulfur protein 7, mitochondrial OS=Mus musculus GN=Ndufs7 PE=1 SV=1	Ndufs7	79.5	107.7
High	Q9CPU4	Microsomal glutathione S-transferase 3 OS=Mus musculus GN=Mgst3 PE=1 SV=1	Mgst3	67.4	38.9
High	Q9Z2D1	Myotubularin-related protein 2 OS=Mus musculus GN=Mtmr2 PE=1 SV=3	Mtmr2	118.4	80.5
High	Q922Q1	MOSC domain-containing protein 2, mitochondrial OS=Mus musculus GN=Marc2 PE=1 SV=1	Marc2; Mosc2	68.6	131.4
High	Q5U458	DnaJ homolog subfamily C member 11 OS=Mus musculus GN=Dnajc11 PE=2 SV=2	Dnajc11	73	109.4
High	P70208	Plexin-A3 OS=Mus musculus GN=Plxna3 PE=1 SV=2	Plxna3	181	96.7
High	O55026	Ectonucleoside triphosphate diphosphohydrolase 2 OS=Mus musculus GN=Entpd2 PE=1 SV=2	Entpd2	123.8	23.9
High	Q8C7X2	ER membrane protein complex subunit 1 OS=Mus musculus GN=Emc1 PE=1 SV=1	Emc1	147.6	107
High	Q9CZR3	Mitochondrial import receptor subunit TOM40B OS=Mus musculus GN=Tomm40l PE=2 SV=1	Tomm40l	110.8	91.9
High	Q9JI18	Low-density lipoprotein receptor-related protein 1B OS=Mus musculus GN=Lrp1b PE=1 SV=1	Lrp1b	101.6	146.2
High	P48771	Cytochrome c oxidase subunit 7A2, mitochondrial OS=Mus musculus GN=Cox7a2 PE=1 SV=2	Cox7a2	103.8	99.5
High	Q8CGF7	Transcription elongation regulator 1 OS=Mus musculus GN=Tcerg1 PE=1 SV=2	Tcerg1	117.4	81.1
High	Q3UGY8	Brefeldin A-inhibited guanine nucleotide-exchange protein 3 OS=Mus musculus GN=Arfgef3 PE=1 SV=1	D10Bwg1379e; Arfgef3	90.9	86.3
High	P00405	Cytochrome c oxidase subunit 2 OS=Mus musculus GN=Mtco2 PE=1 SV=1	COX2	109.8	100.8
High	Q9D710	Thioredoxin-related transmembrane protein 2 OS=Mus musculus GN=Tmx2 PE=2 SV=1	Tmx2	114.6	116.3
High	P16388	Potassium voltage-gated channel subfamily A member 1 OS=Mus musculus GN=Kcna1 PE=1 SV=1	Kcna1	65.2	153.6
High	Q9JI46	Diphosphoinositol polyphosphate phosphohydrolase 1 OS=Mus musculus GN=Nudt3 PE=1 SV=1	Nudt3	63.4	110.4
High	Q9Z2U1	Proteasome subunit alpha type-5 OS=Mus musculus GN=Psma5 PE=1 SV=1	Psma5	189.2	70.5
High	P56546-2	Isoform 2 of C-terminal-binding protein 2 OS=Mus musculus GN=Ctbp2	Ctbp2	242.5	78.4
High	Q64012-2	Isoform 1 of RNA-binding protein Raly OS=Mus musculus GN=Raly	Raly	218.6	63
High	P63028	Translationally-controlled tumor protein OS=Mus musculus GN=Tpt1 PE=1 SV=1	Tpt1	59	140.7
High	Q80W47	WD repeat domain phosphoinositide-interacting protein 2 OS=Mus musculus GN=Wipi2 PE=1 SV=1	Wipi2	117.4	88.8
High	O35375	Neuropilin-2 OS=Mus musculus GN=Nrp2 PE=2 SV=2	Nrp2	175.4	104.5
High	F8VPU2	FERM, RhoGEF and pleckstrin domain-containing protein 1 OS=Mus musculus GN=Farp1 PE=1 SV=1	Farp1	149.7	128
High	Q8BFY9	Transportin-1 OS=Mus musculus GN=Tnpo1 PE=1 SV=2	Tnpo1	183.9	135
High	Q99M71	Mammalian ependymin-related protein 1 OS=Mus musculus GN=Epdr1 PE=2 SV=1	Epdr1	80.7	109.9
High	Q8CIV8	Tubulin-specific chaperone E OS=Mus musculus GN=Tbce PE=1 SV=1	Tbce	72.2	44.6
High	Q01405	Protein transport protein Sec23A OS=Mus musculus GN=Sec23a PE=1 SV=2	Sec23a	128.7	130
High	P52196	Thiosulfate sulfurtransferase OS=Mus musculus GN=Tst PE=1 SV=3	Tst	103	87.1
High	Q8CG72	Poly(ADP-ribose) glycohydrolase ARH3 OS=Mus musculus GN=Adprhl2 PE=1 SV=1	Adprhl2	118.8	86
High	O35551-6	Isoform 6 of Rab GTPase-binding effector protein 1 OS=Mus musculus GN=Rabep1	Rabep1	71	93.4
High	Q62205	Sodium channel protein type 9 subunit alpha OS=Mus musculus GN=Scn9a PE=1 SV=2	Scn9a	39.2	114
High	Q8VCC9	Spondin-1 OS=Mus musculus GN=Spon1 PE=2 SV=1	Spon1	60.4	48.1
High	P59999	Actin-related protein 2/3 complex subunit 4 OS=Mus musculus GN=Arpc4 PE=1 SV=3	Arpc4	126.1	75.6
High	Q9QZD8	Mitochondrial dicarboxylate carrier OS=Mus musculus GN=Slc25a10 PE=1 SV=2	Slc25a10; 0610009L18Rik	122.3	118.8
High	O54734	Dolichyl-diphosphooligosaccharide--protein glycosyltransferase 48 kDa subunit OS=Mus musculus GN=Ddost PE=1 SV=2	Ddost	161.6	98.8
High	Q60631	Growth factor receptor-bound protein 2 OS=Mus musculus GN=Grb2 PE=1 SV=1	Grb2	122.1	98.1
High	Q91YD9	Neural Wiskott-Aldrich syndrome protein OS=Mus musculus GN=Wasl PE=1 SV=1	Wasl	92.9	139.3
High	Q8BWT5	Disco-interacting protein 2 homolog A OS=Mus musculus GN=Dip2a PE=2 SV=3	Dip2a	133.9	104.5
High	Q9WVQ1	Membrane-associated guanylate kinase, WW and PDZ domain-containing protein 2 OS=Mus musculus GN=Magi2 PE=1 SV=2	Magi2	91.4	92.9
High	Q91W86	Vacuolar protein sorting-associated protein 11 homolog OS=Mus musculus GN=Vps11 PE=1 SV=3	Vps11	122	93.1
High	Q5SUR0	Phosphoribosylformylglycinamidine synthase OS=Mus musculus GN=Pfas PE=2 SV=1	Pfas	153.2	102.2
High	Q8JZR6	Electroneutral sodium bicarbonate exchanger 1 OS=Mus musculus GN=Slc4a8 PE=2 SV=1	Slc4a8	134.3	90.5
High	A2A432	Cullin-4B OS=Mus musculus GN=Cul4b PE=1 SV=1	Cul4b	84.2	109.7
High	Q9CQF3	Cleavage and polyadenylation specificity factor subunit 5 OS=Mus musculus GN=Nudt21 PE=2 SV=1	Nudt21	150.7	79.2
High	Q9CQF9	Prenylcysteine oxidase OS=Mus musculus GN=Pcyox1 PE=1 SV=1	Pcyox1	67.3	104.9
High	Q6NVF0	Inositol polyphosphate 5-phosphatase OCRL-1 OS=Mus musculus GN=Ocrl PE=1 SV=1	Ocrl	114	141.8
High	Q9D883	Splicing factor U2AF 35 kDa subunit OS=Mus musculus GN=U2af1 PE=1 SV=4	U2af1	191.4	110.5
High	Q99JP0	Mitogen-activated protein kinase kinase kinase kinase 3 OS=Mus musculus GN=Map4k3 PE=1 SV=4	Map4k3	117.9	109.8
High	Q8BFZ9	Erlin-2 OS=Mus musculus GN=Erlin2 PE=1 SV=1	Erlin2	72	135.4
High	Q6P1D5	Seizure 6-like protein OS=Mus musculus GN=Sez6l PE=2 SV=1	Sez6l	9.8	34.3
High	Q9JJY3	Sphingomyelin phosphodiesterase 3 OS=Mus musculus GN=Smpd3 PE=1 SV=1	Smpd3	63.2	236.6
High	Q9QYA2	Mitochondrial import receptor subunit TOM40 homolog OS=Mus musculus GN=Tomm40 PE=1 SV=3	Tomm40	52.1	61.7
High	Q922B1	O-acetyl-ADP-ribose deacetylase MACROD1 OS=Mus musculus GN=Macrod1 PE=1 SV=2	Macrod1	130.5	14.9
High	Q8VD65	Phosphoinositide 3-kinase regulatory subunit 4 OS=Mus musculus GN=Pik3r4 PE=1 SV=3	Pik3r4	102.7	87.4
High	Q8CIB5	Fermitin family homolog 2 OS=Mus musculus GN=Fermt2 PE=1 SV=1	Fermt2	85.4	121.1
High	P97390	Vacuolar protein sorting-associated protein 45 OS=Mus musculus GN=Vps45 PE=1 SV=1	Vps45	80.9	92.8
High	Q9Z1F9	SUMO-activating enzyme subunit 2 OS=Mus musculus GN=Uba2 PE=2 SV=1	Uba2	108.4	125.4
High	Q6WQJ1	Sn1-specific diacylglycerol lipase alpha OS=Mus musculus GN=Dagla PE=1 SV=2	Dagla	99.4	130.6
High	Q921Q7	Ras and Rab interactor 1 OS=Mus musculus GN=Rin1 PE=1 SV=1	Rin1	98.4	106.8
High	O08795-2	Isoform 2 of Glucosidase 2 subunit beta OS=Mus musculus GN=Prkcsh	Prkcsh	127.1	119.4
High	O70340	Neuronal pentraxin-2 OS=Mus musculus GN=Nptx2 PE=2 SV=1	Nptx2	124	133.7
High	Q08642	Protein-arginine deiminase type-2 OS=Mus musculus GN=Padi2 PE=1 SV=2	Padi2	134.7	108.8
High	O35681	Synaptotagmin-3 OS=Mus musculus GN=Syt3 PE=1 SV=2	Syt3	116	128.9
High	Q8BHW2	Protein OSCP1 OS=Mus musculus GN=Oscp1 PE=2 SV=1	Oscp1	132.1	149.3
High	O35465-2	Isoform 2 of Peptidyl-prolyl cis-trans isomerase FKBP8 OS=Mus musculus GN=Fkbp8	Fkbp8	75.1	126.9
High	Q7TT37	Elongator complex protein 1 OS=Mus musculus GN=Ikbkap PE=2 SV=2	Ikbkap	126.5	103.9
High	Q80WJ7	Protein LYRIC OS=Mus musculus GN=Mtdh PE=1 SV=1	Mtdh	82.8	187.6
High	Q8CCT4	Transcription elongation factor A protein-like 5 OS=Mus musculus GN=Tceal5 PE=1 SV=1	Tceal5	139.2	36.6
High	Q8VI75	Importin-4 OS=Mus musculus GN=Ipo4 PE=1 SV=1	Ipo4	110.5	53.4
High	Q8C3W1	Uncharacterized protein C1orf198 homolog OS=Mus musculus PE=2 SV=1	2310022B05Rik	124.5	95.1
High	O70305	Ataxin-2 OS=Mus musculus GN=Atxn2 PE=1 SV=1	Atxn2	74	83.4
High	Q9JM76	Actin-related protein 2/3 complex subunit 3 OS=Mus musculus GN=Arpc3 PE=1 SV=3	Arpc3	112.8	101.2
High	P62746	Rho-related GTP-binding protein RhoB OS=Mus musculus GN=Rhob PE=1 SV=1	Rhob	80.6	89.5
High	Q9ER72	Cysteine--tRNA ligase, cytoplasmic OS=Mus musculus GN=Cars PE=2 SV=2	Cars	122.2	103
High	P14115	60S ribosomal protein L27a OS=Mus musculus GN=Rpl27a PE=2 SV=5	Rpl27a	117.4	124.6
High	Q6PGF7	Exocyst complex component 8 OS=Mus musculus GN=Exoc8 PE=1 SV=1	Exoc8	94.7	89.3
High	P62071	Ras-related protein R-Ras2 OS=Mus musculus GN=Rras2 PE=1 SV=1	Rras2	86.2	88.2
High	Q9JM14	5'(3')-deoxyribonucleotidase, cytosolic type OS=Mus musculus GN=Nt5c PE=1 SV=1	Nt5c	55.9	98
High	P51880	Fatty acid-binding protein, brain OS=Mus musculus GN=Fabp7 PE=1 SV=2	Fabp7	124.7	94.4
High	O08848	60 kDa SS-A/Ro ribonucleoprotein OS=Mus musculus GN=Trove2 PE=1 SV=1	Trove2	141.3	17.2
High	P51830	Adenylate cyclase type 9 OS=Mus musculus GN=Adcy9 PE=1 SV=1	Adcy9	108.5	105.6
High	Q8BJI1	Sodium-dependent neutral amino acid transporter SLC6A17 OS=Mus musculus GN=Slc6a17 PE=1 SV=1	Slc6a17	116.9	20.9
High	O08547	Vesicle-trafficking protein SEC22b OS=Mus musculus GN=Sec22b PE=1 SV=3	Sec22b	96.6	127.4
High	A2AP18	1-phosphatidylinositol 4,5-bisphosphate phosphodiesterase eta-2 OS=Mus musculus GN=Plch2 PE=1 SV=2	Plch2	109.6	136.5
High	O55017-2	Isoform NB2 of Voltage-dependent N-type calcium channel subunit alpha-1B OS=Mus musculus GN=Cacna1b		64.2	35.2
High	Q9CQ65	S-methyl-5'-thioadenosine phosphorylase OS=Mus musculus GN=Mtap PE=2 SV=1	Mtap	76.1	75.8
High	P46061	Ran GTPase-activating protein 1 OS=Mus musculus GN=Rangap1 PE=1 SV=2	Rangap1	77.3	138.9
High	Q9CR26	Vacuolar protein sorting-associated protein VTA1 homolog OS=Mus musculus GN=Vta1 PE=1 SV=1	Vta1	86.2	96.7
High	O88520	Leucine-rich repeat protein SHOC-2 OS=Mus musculus GN=Shoc2 PE=2 SV=2	Shoc2	141.8	96
High	P43275	Histone H1.1 OS=Mus musculus GN=Hist1h1a PE=1 SV=2	Hist1h1a	82.8	86
High	D3YXK2	Scaffold attachment factor B1 OS=Mus musculus GN=Safb PE=1 SV=2	Safb	79.9	138.3
High	Q8BFU3-4	Isoform 4 of RING finger protein 214 OS=Mus musculus GN=Rnf214	Rnf214	110.5	57.6
High	Q64674	Spermidine synthase OS=Mus musculus GN=Srm PE=2 SV=1	Srm	109.1	109.1
High	Q61166	Microtubule-associated protein RP/EB family member 1 OS=Mus musculus GN=Mapre1 PE=1 SV=3	Mapre1	86.5	140.9
High	P11352	Glutathione peroxidase 1 OS=Mus musculus GN=Gpx1 PE=1 SV=2	Gpx1	123.3	72.5
High	Q920N7	Synaptotagmin-12 OS=Mus musculus GN=Syt12 PE=2 SV=1	Syt12	211.9	43.7
High	Q80TK0	Uncharacterized protein KIAA1107 OS=Mus musculus GN=Kiaa1107 PE=2 SV=5	A830010M20Rik	83	38.1
High	P60867	40S ribosomal protein S20 OS=Mus musculus GN=Rps20 PE=2 SV=1	Rps20	124.7	110.6
High	P63213	Guanine nucleotide-binding protein G(I)/G(S)/G(O) subunit gamma-2 OS=Mus musculus GN=Gng2 PE=2 SV=2	Gng2	95.1	133
High	Q9WVK8	Cholesterol 24-hydroxylase OS=Mus musculus GN=Cyp46a1 PE=2 SV=1	Cyp46a1	114.5	115.2
High	Q9CZ42	ATP-dependent (S)-NAD(P)H-hydrate dehydratase OS=Mus musculus GN=Carkd PE=1 SV=1	Carkd	81.3	140.6
High	O88441	Metaxin-2 OS=Mus musculus GN=Mtx2 PE=1 SV=1	Mtx2	53.9	113.3
High	O35963	Ras-related protein Rab-33B OS=Mus musculus GN=Rab33b PE=1 SV=1	Rab33b	61	211.5
High	Q80U40	RIMS-binding protein 2 OS=Mus musculus GN=Rimbp2 PE=1 SV=3	Rimbp2	123.6	85.1
High	Q99KP3	Lambda-crystallin homolog OS=Mus musculus GN=Cryl1 PE=2 SV=3	Cryl1	109.7	81.6
High	Q9DBR3	Armadillo repeat-containing protein 8 OS=Mus musculus GN=Armc8 PE=2 SV=2	Armc8	89.8	102.8
High	Q8BNY6	Neuronal calcium sensor 1 OS=Mus musculus GN=Ncs1 PE=2 SV=3	Ncs1	0.8	146.9
High	Q61771	Kinesin-like protein KIF3B OS=Mus musculus GN=Kif3b PE=1 SV=1	Kif3b	87.7	125.6
High	P48193	Protein 4.1 OS=Mus musculus GN=Epb41 PE=1 SV=2	Epb4.1; Epb41	179.8	78.3
High	Q99L45	Eukaryotic translation initiation factor 2 subunit 2 OS=Mus musculus GN=Eif2s2 PE=1 SV=1	Eif2s2	133	95
High	Q8R3S6	Exocyst complex component 1 OS=Mus musculus GN=Exoc1 PE=1 SV=4	Exoc1	69.4	118.5
High	O35250	Exocyst complex component 7 OS=Mus musculus GN=Exoc7 PE=1 SV=2	Exoc7	134.7	116.3
High	G3X9K3	Brefeldin A-inhibited guanine nucleotide-exchange protein 1 OS=Mus musculus GN=Arfgef1 PE=2 SV=1	Arfgef1	99.4	55.7
High	O88545	COP9 signalosome complex subunit 6 OS=Mus musculus GN=Cops6 PE=1 SV=1	Cops6	61.6	115
High	Q61081	Hsp90 co-chaperone Cdc37 OS=Mus musculus GN=Cdc37 PE=2 SV=1	Cdc37	68.3	88.6
High	Q8BFQ8	Parkinson disease 7 domain-containing protein 1 OS=Mus musculus GN=Pddc1 PE=1 SV=1	Pddc1	74.8	53.4
High	Q9DCT1	1,5-anhydro-D-fructose reductase OS=Mus musculus GN=Akr1e2 PE=1 SV=1	Akr1e1	111.1	101.5
High	Q9CYR6	Phosphoacetylglucosamine mutase OS=Mus musculus GN=Pgm3 PE=1 SV=1	Pgm3	98.6	91.7
High	Q91VR7	Microtubule-associated proteins 1A/1B light chain 3A OS=Mus musculus GN=Map1lc3a PE=1 SV=1	Map1lc3a	15.9	152.7
High	P50114	Protein S100-B OS=Mus musculus GN=S100b PE=2 SV=2	S100b	126.5	90.2
High	Q62083	PRKCA-binding protein OS=Mus musculus GN=Pick1 PE=1 SV=2	Pick1	111.6	113.7
High	Q8R3P0	Aspartoacylase OS=Mus musculus GN=Aspa PE=1 SV=2	Aspa	105.6	48
High	Q9JLN9	Serine/threonine-protein kinase mTOR OS=Mus musculus GN=Mtor PE=1 SV=2	Mtor	120.6	112.7
High	Q62421	Endophilin-A3 OS=Mus musculus GN=Sh3gl3 PE=2 SV=1	Sh3gl3	89.8	153.2
High	Q8CJ19	Protein-methionine sulfoxide oxidase MICAL3 OS=Mus musculus GN=Mical3 PE=2 SV=2	Mical3	115.1	47.1
High	P51655	Glypican-4 OS=Mus musculus GN=Gpc4 PE=2 SV=2	Gpc4	100.5	87.7
High	Q9R0N7	Synaptotagmin-7 OS=Mus musculus GN=Syt7 PE=1 SV=1	Syt7	86.6	150.8
High	P97384	Annexin A11 OS=Mus musculus GN=Anxa11 PE=1 SV=2	Anxa11	88.6	120.3
High	Q6P069	Sorcin OS=Mus musculus GN=Sri PE=1 SV=1	Sri	153.3	129
High	Q9DB60	Prostamide/prostaglandin F synthase OS=Mus musculus GN=Fam213b PE=1 SV=1	2810405K02Rik; Fam213b	75	126.2
High	Q9D1K7	UPF0687 protein C20orf27 homolog OS=Mus musculus PE=2 SV=3	1700037H04Rik	74.4	26.4
High	O70252	Heme oxygenase 2 OS=Mus musculus GN=Hmox2 PE=2 SV=1	Hmox2	77	69.1
High	Q91YJ2	Sorting nexin-4 OS=Mus musculus GN=Snx4 PE=2 SV=1	Snx4	124.8	123.4
High	P62331	ADP-ribosylation factor 6 OS=Mus musculus GN=Arf6 PE=1 SV=2	Arf6	30.5	60.4
High	Q9D061	Acyl-CoA-binding domain-containing protein 6 OS=Mus musculus GN=Acbd6 PE=2 SV=2	Acbd6	117.5	61.2
High	Q99LP6	GrpE protein homolog 1, mitochondrial OS=Mus musculus GN=Grpel1 PE=1 SV=1	Grpel1	110.4	90.5
High	O35495	Cyclin-dependent kinase 14 OS=Mus musculus GN=Cdk14 PE=2 SV=2	Cdk14	114.5	143.1
High	Q6PDL0	Cytoplasmic dynein 1 light intermediate chain 2 OS=Mus musculus GN=Dync1li2 PE=1 SV=2	Dync1li2	153.4	71.5
High	P70297	Signal transducing adapter molecule 1 OS=Mus musculus GN=Stam PE=2 SV=3	Stam	50.3	121.8
High	P63073	Eukaryotic translation initiation factor 4E OS=Mus musculus GN=Eif4e PE=1 SV=1	Eif4e	72.8	81.9
High	Q5SYD0	Unconventional myosin-Id OS=Mus musculus GN=Myo1d PE=1 SV=1	Myo1d	180.1	80
High	Q9QXB9	Developmentally-regulated GTP-binding protein 2 OS=Mus musculus GN=Drg2 PE=1 SV=1	Drg2	76	103.5
High	Q8BRK8	5'-AMP-activated protein kinase catalytic subunit alpha-2 OS=Mus musculus GN=Prkaa2 PE=1 SV=3	Prkaa2	89	106.5
High	Q80UJ7	Rab3 GTPase-activating protein catalytic subunit OS=Mus musculus GN=Rab3gap1 PE=2 SV=4	Rab3gap1	135.9	32.8
High	Q9QYJ3	DnaJ homolog subfamily B member 1 OS=Mus musculus GN=Dnajb1 PE=2 SV=3	Dnajb1	94.4	55.5
High	Q6RHR9	Membrane-associated guanylate kinase, WW and PDZ domain-containing protein 1 OS=Mus musculus GN=Magi1 PE=1 SV=1	Magi1	145.6	117.6
High	Q80UW2	F-box only protein 2 OS=Mus musculus GN=Fbxo2 PE=1 SV=1	Fbxo2	89.9	29.3
High	Q8C052	Microtubule-associated protein 1S OS=Mus musculus GN=Map1s PE=1 SV=2	Map1s; Mtap1s	166.1	96.3
High	Q3TDN2	FAS-associated factor 2 OS=Mus musculus GN=Faf2 PE=2 SV=2	Faf2	236.9	81.2
High	Q9CQR4	Acyl-coenzyme A thioesterase 13 OS=Mus musculus GN=Acot13 PE=1 SV=1	Acot13	82.5	146.2
High	P35922	Fragile X mental retardation protein 1 homolog OS=Mus musculus GN=Fmr1 PE=1 SV=1	Fmr1	99.2	189.6
High	Q9D9V3	Ethylmalonyl-CoA decarboxylase OS=Mus musculus GN=Echdc1 PE=1 SV=2	Echdc1	142.7	104.7
High	Q6ZPU9	KIF1-binding protein OS=Mus musculus GN=Kbp PE=2 SV=2	2510003E04Rik; Kif1bp	80.7	169.1
High	Q9D4C9	Clavesin-1 OS=Mus musculus GN=Clvs1 PE=2 SV=1	Clvs1	96.3	73.9
High	Q8BTX9	Inactive hydroxysteroid dehydrogenase-like protein 1 OS=Mus musculus GN=Hsdl1 PE=2 SV=1	Hsdl1	160.7	95.6
High	Q8BGC4	Zinc-binding alcohol dehydrogenase domain-containing protein 2 OS=Mus musculus GN=Zadh2 PE=1 SV=1	Zadh2	110.2	106.5
High	Q8BH58	TIP41-like protein OS=Mus musculus GN=Tiprl PE=2 SV=1	Tiprl	92	71.7
High	Q8R3Q2	Serine/threonine-protein phosphatase 6 regulatory subunit 2 OS=Mus musculus GN=Ppp6r2 PE=1 SV=1	Ppp6r2	91.1	96.6
High	Q9CQS4	Solute carrier family 25 member 46 OS=Mus musculus GN=Slc25a46 PE=1 SV=1	Slc25a46	92.5	119.6
High	Q91VI7	Ribonuclease inhibitor OS=Mus musculus GN=Rnh1 PE=1 SV=1	Rnh1	60.2	134.2
High	Q64442	Sorbitol dehydrogenase OS=Mus musculus GN=Sord PE=1 SV=3	Sord	95.5	89.7
High	P21300	Aldose reductase-related protein 1 OS=Mus musculus GN=Akr1b7 PE=2 SV=4	Akr1b7	68.3	78.3
High	O88746	Target of Myb protein 1 OS=Mus musculus GN=Tom1 PE=1 SV=1	Tom1	115.7	98.7
High	Q6ZQK5	Arf-GAP with coiled-coil, ANK repeat and PH domain-containing protein 2 OS=Mus musculus GN=Acap2 PE=1 SV=2	Acap2	75.2	135.2
High	Q80ZJ1	Ras-related protein Rap-2a OS=Mus musculus GN=Rap2a PE=1 SV=2	Rap2a	93.3	29.4
High	Q9Z2Z6	Mitochondrial carnitine/acylcarnitine carrier protein OS=Mus musculus GN=Slc25a20 PE=1 SV=1	Slc25a20	139	84.3
High	Q9DB72	BTB/POZ domain-containing protein 17 OS=Mus musculus GN=Btbd17 PE=2 SV=1	Btbd17	113	123.9
High	Q6PAJ1	Breakpoint cluster region protein OS=Mus musculus GN=Bcr PE=1 SV=3	Bcr	138.5	103
High	O35678	Monoglyceride lipase OS=Mus musculus GN=Mgll PE=1 SV=1	Mgll	89.9	97.5
High	Q6P9R2	Serine/threonine-protein kinase OSR1 OS=Mus musculus GN=Oxsr1 PE=1 SV=1	Oxsr1	144.2	100.2
High	P28659-4	Isoform 4 of CUGBP Elav-like family member 1 OS=Mus musculus GN=Celf1	Celf1	150	99.2
High	Q62417	Sorbin and SH3 domain-containing protein 1 OS=Mus musculus GN=Sorbs1 PE=1 SV=2	Sorbs1	108.5	60.8
High	P62317	Small nuclear ribonucleoprotein Sm D2 OS=Mus musculus GN=Snrpd2 PE=1 SV=1	Snrpd2	165.5	117.4
High	Q9QXW9	Large neutral amino acids transporter small subunit 2 OS=Mus musculus GN=Slc7a8 PE=1 SV=1	Slc7a8	115.1	108.9
High	Q80UP3	Diacylglycerol kinase zeta OS=Mus musculus GN=Dgkz PE=1 SV=2	Dgkz	121.4	137.3
High	Q8VCD6	Receptor expression-enhancing protein 2 OS=Mus musculus GN=Reep2 PE=2 SV=2	Reep2	104.8	77.1
High	Q3TDK6-2	Isoform 2 of Protein rogdi homolog OS=Mus musculus GN=Rogdi	Rogdi	129.2	103.9
High	Q9WUC3	Lymphocyte antigen 6H OS=Mus musculus GN=Ly6h PE=2 SV=2	Ly6h	89.1	19.7
High	Q99PU8-3	Isoform 3 of Putative ATP-dependent RNA helicase DHX30 OS=Mus musculus GN=Dhx30	Dhx30	158.2	79.3
High	Q5GH67	XK-related protein 4 OS=Mus musculus GN=Xkr4 PE=1 SV=1	Xkr4	91.8	129.6
High	P14106	Complement C1q subcomponent subunit B OS=Mus musculus GN=C1qb PE=1 SV=2	C1qb	141.7	100.9
High	Q9CWM4	Prefoldin subunit 1 OS=Mus musculus GN=Pfdn1 PE=2 SV=1	Pfdn1	111	107.9
High	Q7TNM2	Tripartite motif-containing protein 46 OS=Mus musculus GN=Trim46 PE=2 SV=1	Trim46	103.9	20.7
High	Q91YL3	Uridine-cytidine kinase-like 1 OS=Mus musculus GN=Uckl1 PE=2 SV=1	Uckl1	72.9	115.1
High	B2RXC1	Trafficking protein particle complex subunit 11 OS=Mus musculus GN=Trappc11 PE=2 SV=1	Trappc11	81.2	26.2
High	P97930	Thymidylate kinase OS=Mus musculus GN=Dtymk PE=2 SV=2	Dtymk	75.6	103.4
High	Q3ULD5	Methylcrotonoyl-CoA carboxylase beta chain, mitochondrial OS=Mus musculus GN=Mccc2 PE=1 SV=1	Mccc2	123.9	57.2
High	Q6IRU2	Tropomyosin alpha-4 chain OS=Mus musculus GN=Tpm4 PE=2 SV=3	Tpm4	12.5	172.6
High	O88531	Palmitoyl-protein thioesterase 1 OS=Mus musculus GN=Ppt1 PE=2 SV=2	Ppt1	77.9	104.1
High	Q61016	Guanine nucleotide-binding protein G(I)/G(S)/G(O) subunit gamma-7 OS=Mus musculus GN=Gng7 PE=2 SV=2	Gng7	146.7	74.5
High	Q80WG5	Leucine-rich repeat-containing protein 8A OS=Mus musculus GN=Lrrc8a PE=2 SV=1	Lrrc8a	82.9	126.9
High	Q9DC16	Endoplasmic reticulum-Golgi intermediate compartment protein 1 OS=Mus musculus GN=Ergic1 PE=1 SV=1	Ergic1	100.6	148.4
High	P97823	Acyl-protein thioesterase 1 OS=Mus musculus GN=Lypla1 PE=1 SV=1	Lypla1	122.1	58.6
High	A2ASZ8-3	Isoform 3 of Calcium-binding mitochondrial carrier protein SCaMC-2 OS=Mus musculus GN=Slc25a25	Slc25a25	102	114
High	Q99LD8	N(G),N(G)-dimethylarginine dimethylaminohydrolase 2 OS=Mus musculus GN=Ddah2 PE=1 SV=1	Ddah2	219.4	59.2
High	Q8VDP6	CDP-diacylglycerol--inositol 3-phosphatidyltransferase OS=Mus musculus GN=Cdipt PE=1 SV=1	Cdipt	122.7	96.3
High	Q9CXW4	60S ribosomal protein L11 OS=Mus musculus GN=Rpl11 PE=1 SV=4	Rpl11	89.3	155.1
High	Q8CJG0	Protein argonaute-2 OS=Mus musculus GN=Ago2 PE=1 SV=3	Ago2; Eif2c2	99.5	224
High	P62743	AP-2 complex subunit sigma OS=Mus musculus GN=Ap2s1 PE=1 SV=1	Ap2s1	126.6	108.6
High	Q3UHD1	Brain-specific angiogenesis inhibitor 1 OS=Mus musculus GN=Bai1 PE=1 SV=1	Bai1; Adgrb1	111.5	104
High	Q62446	Peptidyl-prolyl cis-trans isomerase FKBP3 OS=Mus musculus GN=Fkbp3 PE=1 SV=2	Fkbp3	168.3	78.4
High	Q8BL86	Metallo-beta-lactamase domain-containing protein 2 OS=Mus musculus GN=Mblac2 PE=2 SV=2	Mblac2	114.6	98.1
High	PromTArt5	PromTArt5 *CON* Promega trypsin artifact 5 K to R mods (2239.1, 2914)(1987, 2003)		190.6	36.7
High	P70318	Nucleolysin TIAR OS=Mus musculus GN=Tial1 PE=1 SV=1	Tial1	157.7	123
High	Q9D0T1	NHP2-like protein 1 OS=Mus musculus GN=Nhp2l1 PE=2 SV=4	Nhp2l1; LOC100862468	89.7	140.4
High	P28741	Kinesin-like protein KIF3A OS=Mus musculus GN=Kif3a PE=1 SV=2	Kif3a	77.8	84.2
High	Q60714	Long-chain fatty acid transport protein 1 OS=Mus musculus GN=Slc27a1 PE=1 SV=1	Slc27a1	121.2	111.5
High	P62911	60S ribosomal protein L32 OS=Mus musculus GN=Rpl32 PE=2 SV=2	Rpl32; Rpl32p	169.3	183.7
High	Q3UEB3	Poly(U)-binding-splicing factor PUF60 OS=Mus musculus GN=Puf60 PE=2 SV=2	Puf60	110.4	100.8
High	Q9DCM0	Persulfide dioxygenase ETHE1, mitochondrial OS=Mus musculus GN=Ethe1 PE=1 SV=2	Ethe1	110.4	80
High	Q9Z351-12	Isoform 12 of Potassium voltage-gated channel subfamily KQT member 2 OS=Mus musculus GN=Kcnq2		118.2	110.1
High	Q921J2	GTP-binding protein Rheb OS=Mus musculus GN=Rheb PE=1 SV=1	Rheb	35.5	53.5
High	Q9R1C6	Diacylglycerol kinase epsilon OS=Mus musculus GN=Dgke PE=2 SV=1	Dgke	96.1	82.4
High	O88998	Noelin OS=Mus musculus GN=Olfm1 PE=1 SV=1	Olfm1	152.4	5
High	Q8BPQ7	Small G protein signaling modulator 1 OS=Mus musculus GN=Sgsm1 PE=2 SV=2	Sgsm1	97.3	124.4
High	Q8BL97	Serine/arginine-rich splicing factor 7 OS=Mus musculus GN=Srsf7 PE=1 SV=1	Srsf7	118.9	66.3
High	Q810B6	Ankyrin repeat and FYVE domain-containing protein 1 OS=Mus musculus GN=Ankfy1 PE=2 SV=2	Ankfy1	121.5	97.4
High	O08807	Peroxiredoxin-4 OS=Mus musculus GN=Prdx4 PE=1 SV=1	Prdx4	166.2	55.1
High	P59108	Copine-2 OS=Mus musculus GN=Cpne2 PE=2 SV=1	Cpne2	107.8	100.1
High	Q91WS0	CDGSH iron-sulfur domain-containing protein 1 OS=Mus musculus GN=Cisd1 PE=1 SV=1	Cisd1	110.3	144.3
High	Q9D819	Inorganic pyrophosphatase OS=Mus musculus GN=Ppa1 PE=1 SV=1	Ppa1	22.5	76.9
High	Q61234	Alpha-1-syntrophin OS=Mus musculus GN=Snta1 PE=1 SV=1	Snta1	103.9	115.5
High	P59281	Rho GTPase-activating protein 39 OS=Mus musculus GN=Arhgap39 PE=1 SV=2	Arhgap39	90.9	117.9
High	P53996	Cellular nucleic acid-binding protein OS=Mus musculus GN=Cnbp PE=2 SV=2	Cnbp	99.3	71.7
High	Q9CQI6	Coactosin-like protein OS=Mus musculus GN=Cotl1 PE=1 SV=3	Cotl1	118.7	88.7
High	Q9DB73	NADH-cytochrome b5 reductase 1 OS=Mus musculus GN=Cyb5r1 PE=2 SV=1	Cyb5r1	68.9	113
High	Q9CQ54	NADH dehydrogenase [ubiquinone] 1 subunit C2 OS=Mus musculus GN=Ndufc2 PE=1 SV=1	Ndufc2; LOC102641347	80	155.9
High	Q8K4Z3	NAD(P)H-hydrate epimerase OS=Mus musculus GN=Apoa1bp PE=1 SV=1	Apoa1bp	151.3	94.9
High	P51163	Uroporphyrinogen-III synthase OS=Mus musculus GN=Uros PE=2 SV=1	Uros	100.6	65
High	Q8K341	Alpha-tubulin N-acetyltransferase OS=Mus musculus GN=Atat1 PE=2 SV=1	Atat1	151.5	75.2
High	P97765	WW domain-binding protein 2 OS=Mus musculus GN=Wbp2 PE=1 SV=1	Wbp2	124.5	99.8
High	P97494	Glutamate--cysteine ligase catalytic subunit OS=Mus musculus GN=Gclc PE=2 SV=4	Gclc	76.2	77.6
High	Q99JP7	Gamma-glutamyltransferase 7 OS=Mus musculus GN=Ggt7 PE=2 SV=2	Ggt7	105.7	122.8
High	Q99J99	3-mercaptopyruvate sulfurtransferase OS=Mus musculus GN=Mpst PE=1 SV=3	Mpst	148.1	89.1
High	Q9JKD3	Secretory carrier-associated membrane protein 5 OS=Mus musculus GN=Scamp5 PE=2 SV=1	Scamp5	42.8	103.2
High	Q80ZW2	Protein THEM6 OS=Mus musculus GN=Them6 PE=2 SV=1	4930572J05Rik; Them6	130.9	68.1
High	Q9CYG7	Mitochondrial import receptor subunit TOM34 OS=Mus musculus GN=Tomm34 PE=2 SV=1	Tomm34	105.5	146.6
High	Q61037	Tuberin OS=Mus musculus GN=Tsc2 PE=1 SV=1	Tsc2	117	88.7
High	Q9JJI8	60S ribosomal protein L38 OS=Mus musculus GN=Rpl38 PE=2 SV=3	Rpl38; Rpl38-ps1; Rpl38-ps2	60.8	91
High	Q8CCJ4	APC membrane recruitment protein 2 OS=Mus musculus GN=Amer2 PE=1 SV=2	Amer2; Fam123a	140.7	58.9
High	Q9CRB8	Mitochondrial fission process protein 1 OS=Mus musculus GN=Mtfp1 PE=1 SV=1	Mtfp1	71.7	121.5
High	Q91VR8	Protein BRICK1 OS=Mus musculus GN=Brk1 PE=2 SV=1	Brk1	64.5	131.3
High	Q9WTP7	GTP:AMP phosphotransferase AK3, mitochondrial OS=Mus musculus GN=Ak3 PE=1 SV=3	Ak3	87.3	116.2
High	P62852	40S ribosomal protein S25 OS=Mus musculus GN=Rps25 PE=2 SV=1	Rps25	197.9	70.1
High	Q9JKV1	Proteasomal ubiquitin receptor ADRM1 OS=Mus musculus GN=Adrm1 PE=1 SV=2	Adrm1	148.8	87.9
High	Q9D358	Low molecular weight phosphotyrosine protein phosphatase OS=Mus musculus GN=Acp1 PE=1 SV=3	Acp1; LOC631286; LOC102642088	144.4	44.5
High	P62754	40S ribosomal protein S6 OS=Mus musculus GN=Rps6 PE=1 SV=1	Rps6-ps4; Rps6; LOC105244208	78.8	203.8
High	Q9Z2I8	Succinyl-CoA ligase [GDP-forming] subunit beta, mitochondrial OS=Mus musculus GN=Suclg2 PE=1 SV=3	Suclg2	111.6	126.6
High	Q9JKX6	ADP-sugar pyrophosphatase OS=Mus musculus GN=Nudt5 PE=1 SV=1	Nudt5	85.1	120.7
High	Q80U23-2	Isoform 2 of Syntaphilin OS=Mus musculus GN=Snph	Snph	78.2	73.3
High	P09055	Integrin beta-1 OS=Mus musculus GN=Itgb1 PE=1 SV=1	Itgb1	104.2	136.8
High	Q69ZS6	Synaptic vesicle glycoprotein 2C OS=Mus musculus GN=Sv2c PE=1 SV=2	Sv2c	105.3	78.5
High	Q61220	Protein kinase C-binding protein NELL2 OS=Mus musculus GN=Nell2 PE=2 SV=3	Nell2	117.7	79.1
High	Q8JZK9	Hydroxymethylglutaryl-CoA synthase, cytoplasmic OS=Mus musculus GN=Hmgcs1 PE=1 SV=1	Hmgcs1	93.7	79.1
High	O08756	3-hydroxyacyl-CoA dehydrogenase type-2 OS=Mus musculus GN=Hsd17b10 PE=1 SV=4	Hsd17b10	62.5	92.5
High	Q8R326	Paraspeckle component 1 OS=Mus musculus GN=Pspc1 PE=1 SV=1	Pspc1	202.8	78
High	Q9Z130	Heterogeneous nuclear ribonucleoprotein D-like OS=Mus musculus GN=Hnrnpdl PE=1 SV=1	Hnrnpdl; Hnrnpdl1; Hnrpdl	58.3	218.7
High	Q9D898	Actin-related protein 2/3 complex subunit 5-like protein OS=Mus musculus GN=Arpc5l PE=1 SV=1	Arpc5l	123	77.2
High	P13020	Gelsolin OS=Mus musculus GN=Gsn PE=1 SV=3	Gsn	64	142.2
High	Q61029	Lamina-associated polypeptide 2, isoforms beta/delta/epsilon/gamma OS=Mus musculus GN=Tmpo PE=1 SV=4	Tmpo	206.6	70.9
High	Q9DBS2	Tumor protein p63-regulated gene 1-like protein OS=Mus musculus GN=Tprg1l PE=1 SV=1	Tprgl	83.3	75.1
High	P35505	Fumarylacetoacetase OS=Mus musculus GN=Fah PE=1 SV=2	Fah	128.5	67.1
High	Q91VT4	Carbonyl reductase family member 4 OS=Mus musculus GN=Cbr4 PE=1 SV=2	Cbr4	180.1	95.9
High	P58021	Transmembrane 9 superfamily member 2 OS=Mus musculus GN=Tm9sf2 PE=2 SV=1	Tm9sf2	111.5	113.4
High	Q05909	Receptor-type tyrosine-protein phosphatase gamma OS=Mus musculus GN=Ptprg PE=1 SV=1	Ptprg	59.1	129.8
High	Q3UTH8	Rho guanine nucleotide exchange factor 9 OS=Mus musculus GN=Arhgef9 PE=2 SV=1	Arhgef9	90.9	110.7
High	Q9D1K2	V-type proton ATPase subunit F OS=Mus musculus GN=Atp6v1f PE=1 SV=2	Atp6v1f	94.7	94.8
High	P61222	ATP-binding cassette sub-family E member 1 OS=Mus musculus GN=Abce1 PE=2 SV=1	Abce1	123.6	108.3
High	Q8BGH4	Receptor expression-enhancing protein 1 OS=Mus musculus GN=Reep1 PE=1 SV=1	Reep1	125.6	70.8
High	Q5M8N4	Epimerase family protein SDR39U1 OS=Mus musculus GN=Sdr39u1 PE=2 SV=1	Sdr39u1	101.3	82.5
High	Q9D6K5-4	Isoform 4 of Synaptojanin-2-binding protein OS=Mus musculus GN=Synj2bp	Synj2bp-cox16	140.3	122.9
High	P70195	Proteasome subunit beta type-7 OS=Mus musculus GN=Psmb7 PE=1 SV=1	Psmb7	55.7	254.8
High	Q62165	Dystroglycan OS=Mus musculus GN=Dag1 PE=1 SV=4	Dag1	112	107.1
High	Q62048	Astrocytic phosphoprotein PEA-15 OS=Mus musculus GN=Pea15 PE=1 SV=1	Pea15a	115.9	25.1
High	P55821	Stathmin-2 OS=Mus musculus GN=Stmn2 PE=1 SV=1	Stmn2	188	62.1
High	Q8R3Z5-2	Isoform 2 of Voltage-dependent L-type calcium channel subunit beta-1 OS=Mus musculus GN=Cacnb1		129.9	94.8
High	Q91YX5	Acyl-CoA:lysophosphatidylglycerol acyltransferase 1 OS=Mus musculus GN=Lpgat1 PE=2 SV=1	Lpgat1	59.9	128.5
High	Q8BGB7	Enolase-phosphatase E1 OS=Mus musculus GN=Enoph1 PE=2 SV=1	Enoph1	128.4	121
High	O35945	Aldehyde dehydrogenase, cytosolic 1 OS=Mus musculus GN=Aldh1a7 PE=2 SV=1	Aldh1a7	423	35
High	Q8C1B1-2	Isoform 2 of Calmodulin-regulated spectrin-associated protein 2 OS=Mus musculus GN=Camsap2	Camsap2	57.2	135.3
High	Q8K274	Ketosamine-3-kinase OS=Mus musculus GN=Fn3krp PE=2 SV=2	Fn3krp	18.7	230.9
High	Q8JZZ7-2	Isoform 2 of Latrophilin-2 OS=Mus musculus GN=Lphn2		147.5	173
High	Q80ZF8	Brain-specific angiogenesis inhibitor 3 OS=Mus musculus GN=Bai3 PE=1 SV=2	Bai3; Adgrb3	128	42.6
High	Q5DTT2-2	Isoform 2 of PH and SEC7 domain-containing protein 1 OS=Mus musculus GN=Psd	Psd	121.7	75.9
High	O35639	Annexin A3 OS=Mus musculus GN=Anxa3 PE=1 SV=4	Anxa3	118.7	87.4
High	Q61165	Sodium/hydrogen exchanger 1 OS=Mus musculus GN=Slc9a1 PE=1 SV=1	Slc9a1	113.1	120.8
High	Q99MN9	Propionyl-CoA carboxylase beta chain, mitochondrial OS=Mus musculus GN=Pccb PE=1 SV=2	Pccb	146.1	83.6
High	Q7TSQ8	Pyruvate dehydrogenase phosphatase regulatory subunit, mitochondrial OS=Mus musculus GN=Pdpr PE=2 SV=1	Pdpr	87.6	107.4
High	O35874	Neutral amino acid transporter A OS=Mus musculus GN=Slc1a4 PE=1 SV=1	Slc1a4	75.8	251
High	O35864	COP9 signalosome complex subunit 5 OS=Mus musculus GN=Cops5 PE=1 SV=3	Cops5	106.2	68
High	Q9JIA7	Sphingosine kinase 2 OS=Mus musculus GN=Sphk2 PE=1 SV=2	Sphk2	145.3	97.6
High	Q99N57-2	Isoform 2 of RAF proto-oncogene serine/threonine-protein kinase OS=Mus musculus GN=Raf1	Raf1	173.5	107.7
High	Q8BK64	Activator of 90 kDa heat shock protein ATPase homolog 1 OS=Mus musculus GN=Ahsa1 PE=2 SV=2	Ahsa1	117	104.4
High	Q99K01-4	Isoform 4 of Pyridoxal-dependent decarboxylase domain-containing protein 1 OS=Mus musculus GN=Pdxdc1	Pdxdc1	85.3	75.9
High	Q8BFP9	[Pyruvate dehydrogenase (acetyl-transferring)] kinase isozyme 1, mitochondrial OS=Mus musculus GN=Pdk1 PE=2 SV=2	Pdk1	119.4	76.2
High	P24547	Inosine-5'-monophosphate dehydrogenase 2 OS=Mus musculus GN=Impdh2 PE=1 SV=2	Impdh2	150.1	80
High	P46467	Vacuolar protein sorting-associated protein 4B OS=Mus musculus GN=Vps4b PE=1 SV=2	Vps4b	141	115.1
High	P17225	Polypyrimidine tract-binding protein 1 OS=Mus musculus GN=Ptbp1 PE=1 SV=2	Ptbp1	109.3	138.5
High	P59764	Dedicator of cytokinesis protein 4 OS=Mus musculus GN=Dock4 PE=1 SV=1	Dock4	104.2	116.9
High	Q8R361	Rab11 family-interacting protein 5 OS=Mus musculus GN=Rab11fip5 PE=1 SV=2	Rab11fip5	105.7	71.7
High	P67984	60S ribosomal protein L22 OS=Mus musculus GN=Rpl22 PE=2 SV=2	Rpl22; LOC100047372; LOC100504863; LOC102642602	201.3	109.9
High	Q9DAK9	14 kDa phosphohistidine phosphatase OS=Mus musculus GN=Phpt1 PE=2 SV=1	Phpt1	138.1	67.6
High	Q9CY64	Biliverdin reductase A OS=Mus musculus GN=Blvra PE=2 SV=1	Blvra	134.5	81.2
High	Q9ES00	Ubiquitin conjugation factor E4 B OS=Mus musculus GN=Ube4b PE=1 SV=3	Ube4b	92.8	81.1
High	Q9D8B3	Charged multivesicular body protein 4b OS=Mus musculus GN=Chmp4b PE=2 SV=2	Chmp4b	97	72.8
High	Q8VHQ9	Acyl-coenzyme A thioesterase 11 OS=Mus musculus GN=Acot11 PE=2 SV=1	Acot11	56.8	142.2
High	Q8BVG4	Dipeptidyl peptidase 9 OS=Mus musculus GN=Dpp9 PE=2 SV=2	Dpp9	65.8	132.8
High	P61079	Ubiquitin-conjugating enzyme E2 D3 OS=Mus musculus GN=Ube2d3 PE=1 SV=1	Ube2d3	139.2	12
High	P63034	Cytohesin-2 OS=Mus musculus GN=Cyth2 PE=1 SV=2	Cyth2	77.8	82.1
High	Q3URE9	Leucine-rich repeat and immunoglobulin-like domain-containing nogo receptor-interacting protein 2 OS=Mus musculus GN=Lingo2 PE=2 SV=1	Lingo2	141	197
High	Q8K1R3	Polyribonucleotide nucleotidyltransferase 1, mitochondrial OS=Mus musculus GN=Pnpt1 PE=1 SV=1	Pnpt1	142.9	3
High	P62900	60S ribosomal protein L31 OS=Mus musculus GN=Rpl31 PE=2 SV=1	Rpl31	191.3	100.1
High	Q921E2	Ras-related protein Rab-31 OS=Mus musculus GN=Rab31 PE=1 SV=1	Rab31	14.4	186.4
High	A6H5Z3	Exocyst complex component 6B OS=Mus musculus GN=Exoc6b PE=2 SV=1	Exoc6b	108.1	145.3
High	Q9JIF0	Protein arginine N-methyltransferase 1 OS=Mus musculus GN=Prmt1 PE=1 SV=1	Prmt1	60.7	166.5
High	P97352	Protein S100-A13 OS=Mus musculus GN=S100a13 PE=1 SV=1	S100a13	46.4	107.3
High	O08915	AH receptor-interacting protein OS=Mus musculus GN=Aip PE=1 SV=1	Aip	120.7	147.6
High	Q9CY27	Very-long-chain enoyl-CoA reductase OS=Mus musculus GN=Tecr PE=2 SV=1	Tecr	98.6	139.2
High	Q9CR00	26S proteasome non-ATPase regulatory subunit 9 OS=Mus musculus GN=Psmd9 PE=1 SV=1	Psmd9	146.7	39.2
High	Q8VE47	Ubiquitin-like modifier-activating enzyme 5 OS=Mus musculus GN=Uba5 PE=2 SV=2	Uba5	101.2	124.9
High	P51410	60S ribosomal protein L9 OS=Mus musculus GN=Rpl9 PE=2 SV=2	Rpl9	199.6	95.4
High	P99027	60S acidic ribosomal protein P2 OS=Mus musculus GN=Rplp2 PE=1 SV=3	Rplp2	75.4	143.1
High	P16045	Galectin-1 OS=Mus musculus GN=Lgals1 PE=1 SV=3	Lgals1	60	52.7
High	Q9D882	Uncharacterized protein C10orf35 homolog OS=Mus musculus PE=2 SV=1	2010107G23Rik	119.6	89.6
High	P36536	GTP-binding protein SAR1a OS=Mus musculus GN=Sar1a PE=2 SV=1	Sar1a	89.9	273.6
High	P60761	Neurogranin OS=Mus musculus GN=Nrgn PE=1 SV=1	Nrgn	116.7	80
High	Q91XL9	Oxysterol-binding protein-related protein 1 OS=Mus musculus GN=Osbpl1a PE=1 SV=2	Osbpl1a	53.2	155.9
High	Q9Z2A0	3-phosphoinositide-dependent protein kinase 1 OS=Mus musculus GN=Pdpk1 PE=1 SV=2	Pdpk1	76.5	21.2
High	Q80VL1	Tudor and KH domain-containing protein OS=Mus musculus GN=Tdrkh PE=1 SV=1	Tdrkh	100.5	101.1
High	Q8BH55	Threonine synthase-like 1 OS=Mus musculus GN=Thnsl1 PE=2 SV=1	Thnsl1	93.4	104.7
High	P51791	H(+)/Cl(-) exchange transporter 3 OS=Mus musculus GN=Clcn3 PE=1 SV=2	Clcn3	107.6	118.2
High	Q9CTY5	Calcium uptake protein 3, mitochondrial OS=Mus musculus GN=Micu3 PE=2 SV=2	Efha2; Micu3	131.4	120.2
High	P56395	Cytochrome b5 OS=Mus musculus GN=Cyb5a PE=1 SV=2	Cyb5; Cyb5a
High	Q920B9	FACT complex subunit SPT16 OS=Mus musculus GN=Supt16h PE=1 SV=2	Supt16; Supt16h	74.4	111
High	Q8VBW6	NEDD8-activating enzyme E1 regulatory subunit OS=Mus musculus GN=Nae1 PE=2 SV=1	Nae1	145	159.4
High	Q99K46	Ubiquitin carboxyl-terminal hydrolase 11 OS=Mus musculus GN=Usp11 PE=2 SV=4	Usp11	107.1	100.6
High	Q6PB44	Tyrosine-protein phosphatase non-receptor type 23 OS=Mus musculus GN=Ptpn23 PE=1 SV=2	Ptpn23	138.1	102.2
High	P84104	Serine/arginine-rich splicing factor 3 OS=Mus musculus GN=Srsf3 PE=1 SV=1	Srsf3	171.9	57.5
High	Q9DCU2	Plasmolipin OS=Mus musculus GN=Pllp PE=2 SV=1	Pllp	151.6	99.5
High	P62960	Nuclease-sensitive element-binding protein 1 OS=Mus musculus GN=Ybx1 PE=1 SV=3	Ybx1	91.3	70.9
High	Q61315	Adenomatous polyposis coli protein OS=Mus musculus GN=Apc PE=1 SV=1	Apc	133.5	127.3
High	Q8BK30	NADH dehydrogenase [ubiquinone] flavoprotein 3, mitochondrial OS=Mus musculus GN=Ndufv3 PE=2 SV=1	Ndufv3	114.7	127.7
High	Q56A07	Sodium channel subunit beta-2 OS=Mus musculus GN=Scn2b PE=1 SV=1	Scn2b	28.4	82.9
High	Q8K2T1	NmrA-like family domain-containing protein 1 OS=Mus musculus GN=Nmral1 PE=1 SV=1	Nmral1	84.7	149.6
High	Q9CZR8	Elongation factor Ts, mitochondrial OS=Mus musculus GN=Tsfm PE=2 SV=1	Tsfm	62.3	157.3
High	Q6PHS9-6	Isoform 6 of Voltage-dependent calcium channel subunit alpha-2/delta-2 OS=Mus musculus GN=Cacna2d2	Cacna2d2	158.2	65.9
High	Q9QZB7	Actin-related protein 10 OS=Mus musculus GN=Actr10 PE=1 SV=2	Actr10	97.7	99.7
High	Q3TDD9	Protein phosphatase 1 regulatory subunit 21 OS=Mus musculus GN=Ppp1r21 PE=2 SV=2	Klraq1; Ppp1r21	41.3	106.7
High	P70429	Ena/VASP-like protein OS=Mus musculus GN=Evl PE=1 SV=2	Evl	145.8	111.7
High	Q8C163	Nuclease EXOG, mitochondrial OS=Mus musculus GN=Exog PE=2 SV=1	Exog	112	103
High	O88507	Ciliary neurotrophic factor receptor subunit alpha OS=Mus musculus GN=Cntfr PE=1 SV=2	Cntfr	55.6	139.7
High	Q3UJU9	Regulator of microtubule dynamics protein 3 OS=Mus musculus GN=Rmdn3 PE=1 SV=2	Fam82a2; Rmdn3	69.9	116.2
High	P58404	Striatin-4 OS=Mus musculus GN=Strn4 PE=1 SV=2	Strn4	133.5	78.6
High	Q3UHB8	Coiled-coil domain-containing protein 177 OS=Mus musculus GN=Ccdc177 PE=1 SV=1	Ccdc177	129.3	91.2
High	P12815	Programmed cell death protein 6 OS=Mus musculus GN=Pdcd6 PE=1 SV=2	Pdcd6	222.6	26.8
High	Q80YA3	Phospholipase DDHD1 OS=Mus musculus GN=Ddhd1 PE=2 SV=1	Ddhd1	139.9	94.3
High	Q8VE62	Polyadenylate-binding protein-interacting protein 1 OS=Mus musculus GN=Paip1 PE=2 SV=1	Paip1	112.2	107.2
High	P43406	Integrin alpha-V OS=Mus musculus GN=Itgav PE=1 SV=2	Itgav	134	119.5
High	O88485	Cytoplasmic dynein 1 intermediate chain 1 OS=Mus musculus GN=Dync1i1 PE=1 SV=2	Dync1i1	129.6	72.3
High	O88703	Potassium/sodium hyperpolarization-activated cyclic nucleotide-gated channel 2 OS=Mus musculus GN=Hcn2 PE=1 SV=1	Hcn2	110	47.6
High	Q69ZP3-3	Isoform 3 of Probable hydrolase PNKD OS=Mus musculus GN=Pnkd	Pnkd	101.6	84.5
High	Q6ZWU9	40S ribosomal protein S27 OS=Mus musculus GN=Rps27 PE=1 SV=3	Rps27; Gm9846; Rps27rt	131.3	41.2
High	A2RSJ4	UHRF1-binding protein 1-like OS=Mus musculus GN=Uhrf1bp1l PE=1 SV=2	Uhrf1bp1l	104	127.1
High	Q9JK42	[Pyruvate dehydrogenase (acetyl-transferring)] kinase isozyme 2, mitochondrial OS=Mus musculus GN=Pdk2 PE=1 SV=2	Pdk2	148.9	55.3
High	Q9D273	Cob(I)yrinic acid a,c-diamide adenosyltransferase, mitochondrial OS=Mus musculus GN=Mmab PE=1 SV=1	Mmab	116.8	172.6
High	Q8CC88	von Willebrand factor A domain-containing protein 8 OS=Mus musculus GN=Vwa8 PE=2 SV=2	Vwa8	165.1	91.3
High	Q9WTP6	Adenylate kinase 2, mitochondrial OS=Mus musculus GN=Ak2 PE=1 SV=5	Ak2	155.2	93.8
High	Q9JI19	Acidic fibroblast growth factor intracellular-binding protein OS=Mus musculus GN=Fibp PE=2 SV=1	Fibp	91.2	154.4
High	Q9JIW9	Ras-related protein Ral-B OS=Mus musculus GN=Ralb PE=2 SV=1	Ralb	117.1	157.8
High	Q8WTY4	Anamorsin OS=Mus musculus GN=Ciapin1 PE=1 SV=1	Ciapin1	61.4	138.8
High	Q9QX11	Cytohesin-1 OS=Mus musculus GN=Cyth1 PE=1 SV=2	Cyth1	125.5	129.9
High	Q3UGR5	Haloacid dehalogenase-like hydrolase domain-containing protein 2 OS=Mus musculus GN=Hdhd2 PE=1 SV=2	Hdhd2	146.1	71.3
High	P97450	ATP synthase-coupling factor 6, mitochondrial OS=Mus musculus GN=Atp5j PE=1 SV=1	Atp5j	64.9	121.2
High	Q8BGD5	Carnitine O-palmitoyltransferase 1, brain isoform OS=Mus musculus GN=Cpt1c PE=1 SV=1	Cpt1c	124.3	90.9
High	Q9DC61	Mitochondrial-processing peptidase subunit alpha OS=Mus musculus GN=Pmpca PE=1 SV=1	Pmpca	218.9	56.2
High	Q9D1E6	Tubulin-folding cofactor B OS=Mus musculus GN=Tbcb PE=1 SV=2	Tbcb	126.2	96.1
High	O88809	Neuronal migration protein doublecortin OS=Mus musculus GN=Dcx PE=1 SV=1	Dcx	196.9	56.8
High	P57784	U2 small nuclear ribonucleoprotein A' OS=Mus musculus GN=Snrpa1 PE=1 SV=2	Snrpa1	209.3	68
High	Q9D023	Mitochondrial pyruvate carrier 2 OS=Mus musculus GN=Mpc2 PE=1 SV=1	Mpc2	74.4	116.2
High	P63158	High mobility group protein B1 OS=Mus musculus GN=Hmgb1 PE=1 SV=2	Hmgb1; Gm21596; LOC100862258	80.5	112.3
High	O35607	Bone morphogenetic protein receptor type-2 OS=Mus musculus GN=Bmpr2 PE=1 SV=1	Bmpr2	120.5	114.2
High	Q61838	Alpha-2-macroglobulin OS=Mus musculus GN=A2m PE=1 SV=3	Pzp	115.3	55.1
High	Q9Z2Y8	Proline synthase co-transcribed bacterial homolog protein OS=Mus musculus GN=Prosc PE=1 SV=1	Prosc	99.3	99.2
High	Q8BLE7	Vesicular glutamate transporter 2 OS=Mus musculus GN=Slc17a6 PE=1 SV=1	Slc17a6	107.4	113.9
High	P00416	Cytochrome c oxidase subunit 3 OS=Mus musculus GN=mt-Co3 PE=3 SV=2	COX3	110.9	112.9
High	Q64511	DNA topoisomerase 2-beta OS=Mus musculus GN=Top2b PE=1 SV=2	Top2b	206.7	127.4
High	O35668	Huntingtin-associated protein 1 OS=Mus musculus GN=Hap1 PE=1 SV=1	Hap1	111.3	76
High	Q6NTA4	Ras-related GTP-binding protein B OS=Mus musculus GN=Rragb PE=2 SV=1	Rragb	116.3	80.4
High	Q810A3	Tetratricopeptide repeat protein 9C OS=Mus musculus GN=Ttc9c PE=2 SV=1	Ttc9c	122	160.2
High	P97772	Metabotropic glutamate receptor 1 OS=Mus musculus GN=Grm1 PE=1 SV=2	Grm1	116.4	115.4
High	Q9D2R0	Acetoacetyl-CoA synthetase OS=Mus musculus GN=Aacs PE=2 SV=1	Aacs	111	99.5
High	Q9CRY7	Glycerophosphodiester phosphodiesterase domain-containing protein 1 OS=Mus musculus GN=Gdpd1 PE=2 SV=1	Gdpd1	113.4	67.3
High	Q8VDK1	Nitrilase homolog 1 OS=Mus musculus GN=Nit1 PE=2 SV=2	Nit1	132.6	46.9
High	Q9Z1L5	Voltage-dependent calcium channel subunit alpha-2/delta-3 OS=Mus musculus GN=Cacna2d3 PE=1 SV=1	Cacna2d3	132.8	105.8
High	O08576	RUN domain-containing protein 3A OS=Mus musculus GN=Rundc3a PE=1 SV=1	Rundc3a	147	157.3
High	Q9Z2G6	Protein sel-1 homolog 1 OS=Mus musculus GN=Sel1l PE=2 SV=2	Sel1l	156.2	78.6
High	Q9CQJ8	NADH dehydrogenase [ubiquinone] 1 beta subcomplex subunit 9 OS=Mus musculus GN=Ndufb9 PE=1 SV=3	Ndufb9	52.8	141.5
High	Q9CZX0-2	Isoform 2 of Elongator complex protein 3 OS=Mus musculus GN=Elp3	Elp3	150.3	77.7
High	Q9Z1E4	Glycogen [starch] synthase, muscle OS=Mus musculus GN=Gys1 PE=1 SV=2	Gys1	161.6	41.4
High	Q9CZW4	Long-chain-fatty-acid--CoA ligase 3 OS=Mus musculus GN=Acsl3 PE=1 SV=2	Acsl3	37.6	170.3
High	A2A699	Protein FAM171A2 OS=Mus musculus GN=Fam171a2 PE=1 SV=1	Fam171a2	147.5	35
High	Q8VBV7	COP9 signalosome complex subunit 8 OS=Mus musculus GN=Cops8 PE=1 SV=1	Cops8	33.6	18.4
High	Q9Z0Y1	Dynactin subunit 3 OS=Mus musculus GN=Dctn3 PE=2 SV=2	Dctn3	79.1	108.9
High	P55095	Glucagon OS=Mus musculus GN=Gcg PE=1 SV=1	Gcg	15	13.2
High	O89079	Coatomer subunit epsilon OS=Mus musculus GN=Cope PE=2 SV=3	Cope	117.5	99.4
High	Q9D906	Ubiquitin-like modifier-activating enzyme ATG7 OS=Mus musculus GN=Atg7 PE=1 SV=1	Atg7	46.5	154.6
[truncated: 1,797 more rows]

## Sheet: Table D
Gene	Naive		stress_alone_30d
H2-Q2	13	3	0	0	1	0
Barhl2	18	24	2	3	6	0
Rspo1	30	9	0	3	2	5
Klhl38	8	15	1	2	2	3
Scn10a	16	25	4	4	6	3
Pi16	14	13	2	4	0	6
Gck	30	11	6	4	4	4
Vwa5b1	119	87	31	27	29	29
Gprin2	27	15	7	3	7	8
Mir493	22	46	11	11	17	3
Hcrtr1	28	39	13	9	17	3
Cbx2	35	37	9	15	14	8
Aldh3b2	23	16	3	8	6	8
Zan	67	27	8	19	13	20
Spint1	45	31	8	19	13	10
Npffr2	20	20	6	7	12	3
Igsf1	241	107	51	53	88	49
Nxph4	24	35	10	13	12	8
2810410L24Rik	18	32	13	9	4	10
Ppapdc1a	36	40	10	11	20	16
Cdhr1	72	74	27	17	49	24
Gpr165	369	174	84	90	156	111
Ngb	185	88	60	49	75	41
Zdhhc22	81	115	49	31	36	49
Zbtb7c	56	77	26	30	35	28
Itga11	66	42	25	19	27	25
Efnb1	126	219	70	68	78	98
Alg3	55	78	37	21	31	32
Mir541	33	51	14	21	13	29
Dok7	74	119	37	43	29	68
Srpk3	41	63	19	23	26	28
Adssl1	46	47	16	24	21	24
Abcc10	116	207	74	75	68	84
Stab1	161	292	113	112	77	118
Olfm2	261	434	132	140	157	225
Snx22	40	36	26	11	18	15
Elfn1	258	434	134	158	172	194
Ankrd34c	84	62	35	30	46	28
Rtn2	354	625	223	218	227	275
Asap3	50	53	30	20	21	27
Sox13	65	83	34	37	32	39
Mdk	41	46	22	14	27	22
Esyt3	103	54	30	34	55	33
Psmg3	61	62	27	27	29	37
Gale	73	131	55	44	48	53
Slc2a6	189	325	129	108	126	145
Spns1	339	574	218	189	197	300
Nos1	899	1324	459	493	458	793
Fam195b	219	381	166	124	133	176
Unc45a	233	400	151	148	132	203
Tsc22d4	263	444	170	156	154	229
Casr	59	50	14	28	22	46
Plxdc1	76	116	37	64	39	54
Acads	44	66	27	35	17	32
Scarna13	659	1083	446	379	470	506
Cdh22	324	493	203	210	234	206
Sh2b2	51	62	25	26	29	39
Tmem39b	65	92	40	39	40	46
E530011L22Rik	65	77	42	32	44	31
Aspscr1	160	262	106	100	104	138
Col16a1	223	319	133	136	122	183
Nudt16l1	200	202	107	106	91	119
Crip2	374	603	259	288	217	270
2310022A10Rik	86	118	52	42	54	70
Pitpnm1	1389	2321	1021	980	802	1140
Tmem130	2494	1765	1016	1018	1272	1212
Faim2	2293	3666	1569	1518	1615	1689
Kcna3	154	252	107	94	127	112
Cul7	392	624	267	290	222	316
Pqlc2	88	118	47	56	55	65
Pianp	431	702	337	321	295	271
Pgp	110	180	61	77	78	101
Fam214b	212	325	128	134	152	172
Tbcb	279	440	170	164	204	251
Lrrc3	87	140	56	72	69	51
Cacng5	252	162	125	112	121	89
Zmat5	59	86	31	42	35	52
Zcchc12	1668	1164	695	724	991	698
Caly	752	1177	470	549	435	680
Atg16l2	139	207	98	83	92	112
Arhgdia	957	1474	668	730	646	656
Stac2	204	300	130	154	175	105
Fdxr	78	100	51	46	41	60
Erbb3	77	121	49	47	66	62
Lfng	98	90	56	42	43	68
Cln3	80	110	45	51	59	60
Cmtm5	149	238	102	113	120	104
Fsd1	253	407	177	193	166	217
Vegfb	157	135	90	80	68	92
Scarna6	160	189	107	74	122	98
Ccdc120	91	134	53	67	71	69
Rhot2	457	670	309	351	335	313
Klc4	153	186	101	83	87	122
Slc38a10	578	906	439	490	396	392
Pnmal2	4105	3968	2259	2077	2666	2360
Sgsm1	1450	1824	825	804	1128	1083
Lgi3	409	654	320	288	336	298
4930539E08Rik	130	170	82	63	89	119
Atp1b2	976	1579	713	766	800	722
Cygb	401	588	229	335	295	302
Cotl1	324	513	257	206	255	267
Cpsf1	525	746	391	358	349	391
Pnck	733	632	359	319	439	488
Dlk2	212	209	121	105	117	152
Ergic3	437	598	282	299	301	344
Mtch1	1979	3014	1422	1379	1699	1438
Sema4d	350	546	289	220	277	285
Repin1	253	383	168	201	172	218
Bzrap1	2644	4123	2043	1975	1877	2173
6430411K18Rik	110	148	66	75	85	83
Dscam	798	748	452	370	453	564
Tmem9	273	411	208	186	224	201
Ntn3	126	187	92	87	94	102
Epha10	375	574	256	243	312	333
Aldh1l1	334	468	235	223	238	266
Plxnb2	678	926	567	414	353	591
Chrm3	250	256	161	108	143	198
Bax	113	168	90	84	66	98
Zfp687	249	324	190	166	158	175
Xpnpep1	284	421	223	189	220	222
Sgsm2	759	1175	611	589	552	584
Plxnb1	1116	1649	842	812	720	977
Tnk2	1207	1761	845	929	778	1046
Sema4a	399	560	265	277	354	279
Mea1	238	332	156	174	210	159
Ablim3	310	209	169	157	191	108
Slc27a4	629	972	437	455	550	528
Mybbp1a	316	491	260	230	268	230
L3mbtl1	210	248	128	151	157	124
Ppt2	156	200	103	119	105	108
Ehmt2	1205	1825	958	940	801	1008
Gramd1a	696	1032	500	561	501	557
Ech1	208	272	125	139	160	168
Myo1c	177	219	118	97	136	138
Tbkbp1	287	386	204	164	206	258
Cuedc2	399	584	279	291	303	343
Kif26b	248	231	134	145	136	172
Brpf3	320	471	259	254	200	259
Ruvbl2	136	176	83	103	78	121
Maged1	4454	6137	2973	3154	3604	3420
Zer1	1715	2551	1345	1234	1216	1484
Lbh	187	278	113	154	150	162
Haghl	408	581	274	288	298	371
Chga	688	847	462	472	459	506
Ubxn1	204	284	143	143	160	161
Fam207a	248	289	155	157	161	195
Sema4f	330	440	271	228	207	247
Svop	1420	2106	1023	994	1247	1155
Scarb1	154	235	116	115	118	137
Cxx1c	406	352	199	269	248	221
Mt3	485	682	338	351	347	423
Pnpla6	533	788	362	432	373	487
Phkg2	279	320	187	174	180	207
Plekhm1	190	274	147	142	128	164
Stat5b	269	276	169	180	159	170
Adarb2	440	296	194	221	269	234
Eif3b	433	516	283	291	300	317
Ptprt	1423	2057	1095	898	1217	1202
Mul1	261	361	193	162	193	242
Dnajb2	389	482	237	250	286	335
Kif21b	1232	1545	868	828	956	868
Ogfr	239	262	139	153	146	197
Eml2	710	895	480	518	446	590
Pmm1	490	672	360	356	310	449
Ccny	835	625	1134	1226	1684	1317
Dcaf6	655	382	833	877	1156	925
Dock9	1630	1130	2387	2089	3021	2631
Strap	662	365	754	894	1176	938
Srsf11	483	223	651	560	699	653
Fbxo11	770	448	993	1102	1304	1049
Tmem87b	341	201	424	479	582	499
Crebrf	1000	404	1036	1320	1384	1362
Suco	507	246	577	640	871	667
Slk	997	539	1194	1375	1679	1376
Lpgat1	1901	1052	2311	2450	3367	2713
Alcam	1916	1467	2417	3621	3615	2780
Pfn2	1764	1307	2441	2522	3570	2810
Snx16	219	184	330	318	434	410
Tmem64	309	245	464	465	628	491
Hspa13	440	221	506	560	738	626
Atrnl1	1038	1257	1750	1988	2779	2068
Ola1	437	213	475	621	751	543
Slc12a2	510	374	881	629	869	881
Top2b	972	641	1325	1393	1706	1548
Sucla2	807	309	881	919	1253	1056
Col4a3bp	582	413	816	857	1087	933
Cul5	597	421	779	933	1146	923
Plk2	1044	793	1470	1664	2058	1635
Apaf1	180	144	234	249	354	376
Atp6v1c1	1302	607	1494	1546	2273	1755
Tmem33	621	542	861	990	1284	1216
Bmpr1a	540	262	580	767	876	744
Zfp770	204	152	296	306	365	360
Mtx3	414	209	486	585	648	587
Etnk1	2784	1882	3673	4340	5173	4196
Zmym2	932	509	1148	1365	1577	1253
Ppp3r1	2928	2892	4831	6056	6181	4666
Slitrk2	378	276	492	670	682	593
Suz12	295	152	362	404	480	413
Tmed7	514	716	976	1110	1360	1209
Ppil4	329	122	348	432	480	406
Hif1a	617	440	836	959	1206	954
Ckap5	1750	628	1991	2083	2645	2070
Prkag2	341	286	497	564	715	583
Otud4	657	353	841	968	1018	926
Pdha1	1048	647	1291	1504	1970	1598
Tmem68	185	208	305	359	449	380
Ppp3cb	1273	1392	2223	2323	3168	2415
Usp37	348	176	390	494	606	480
Ythdc2	418	304	552	684	859	636
Phip	945	634	1301	1482	1635	1528
Desi2	219	94	234	292	381	269
Hnrnpu	2342	1083	2930	3055	3753	3103
Slc25a46	502	480	773	849	1189	935
Fam169a	527	241	577	684	902	729
Cdh11	278	276	441	441	658	580
Zfand5	359	295	562	564	778	583
Wsb1	503	166	565	582	705	654
Rgs5	211	133	312	305	333	348
Rdx	523	276	699	669	838	810
Pik3c2a	446	261	621	611	777	667
Ppig	398	354	634	672	842	722
Sppl2a	324	293	496	602	697	565
Grsf1	524	182	555	638	826	647
Tmx1	236	171	318	350	462	428
Arl6ip1	1187	739	1682	1457	2149	2081
St8sia4	186	138	236	296	362	351
Tmem47	587	611	1045	1146	1166	1246
2900097C17Rik	385	231	595	494	767	498
Pcmtd1	410	453	694	877	899	856
Ap5m1	141	96	184	236	255	233
Rngtt	248	135	301	359	436	369
Sp4	303	229	417	563	595	470
Nemf	312	119	353	436	483	366
Alg11	361	155	407	497	567	498
Fpgt	181	130	229	273	364	341
Ccdc39	184	72	232	234	266	244
Nus1	428	343	659	733	833	755
Ranbp9	595	349	824	812	1148	862
Syap1	125	122	204	228	260	269
Mocs2	195	72	228	241	308	246
Wasl	594	692	1153	1184	1459	1224
Tpgs2	274	160	348	375	528	431
Pdcd6	185	91	239	251	302	270
Srsf1	873	802	1447	1535	1877	1671
Pbrm1	662	355	878	885	1133	1035
Mfsd8	99	85	142	184	223	169
C1d	177	160	274	307	382	354
Cmpk1	167	167	243	299	371	399
Tmsb4x	2292	1130	2839	2592	3987	3872
Metap2	185	100	266	256	311	268
Tmx3	422	518	754	861	1094	997
Aasdhppt	189	201	313	358	440	423
Ccni	114	93	188	148	265	213
Arhgef26	254	167	410	338	426	463
Zfp763	186	75	226	219	305	262
Cacnb4	1178	1045	1868	2530	2301	1995
Pole4	105	85	166	133	203	248
Gabpa	174	90	222	251	280	279
Casc4	722	391	911	1025	1310	1123
Mbnl2	1582	1355	2410	3172	3313	2683
Map4k3	553	345	806	717	1105	914
Ddx52	161	47	176	201	234	197
Nucks1	1503	1133	2284	2562	2998	2570
Cebpg	242	104	282	325	403	348
Rnf139	237	107	291	316	401	343
Fundc1	220	130	254	312	429	393
Pigm	135	77	170	223	230	211
Actr6	86	73	148	140	182	161
Zdhhc15	105	57	146	163	183	146
Syt4	1579	1210	2066	2592	3678	2821
Clpx	153	111	203	239	350	266
Ier3ip1	120	60	155	162	193	203
Dkk3	566	950	1389	1240	1826	1706
Kcnn2	125	145	245	226	292	326
Wrn	177	77	236	235	293	241
Osbpl8	1224	1090	1928	2794	2413	2114
Twsg1	182	109	241	260	327	338
Phospho2	132	54	132	175	236	201
Actr3	148	94	214	204	292	264
Slc35a3	97	97	179	187	210	210
Med7	70	46	89	119	153	111
Nek7	209	175	369	358	436	402
Mkks	197	70	211	237	340	293
Thsd4	95	105	213	139	246	225
Asnsd1	91	44	104	130	172	144
Dnahc5	135	80	197	158	270	255
Msl3	86	69	142	134	213	148
Zscan26	712	207	857	880	1008	963
Haus2	111	62	156	140	224	193
Smarca5	77	133	190	211	255	225
Rbbp9	127	47	157	185	205	163
Asah2	76	45	133	89	149	128
Fut9	1135	1533	2408	2679	2805	3248
Ccdc41	172	69	242	279	241	218
Palmd	90	43	133	137	170	107
2810474O19Rik	173	44	220	212	245	215
Zc4h2	108	47	130	130	209	181
Bmi1	80	93	129	192	210	205
Ap3m1	131	43	174	166	208	180
Snap23	61	38	97	87	138	100
Mbd4	64	25	84	82	111	99
Cbln4	65	60	122	108	138	173
Zxdb	61	130	196	197	241	203
Zfp661	67	23	103	85	99	98
Lypla1	79	111	196	194	245	206
Ikzf5	71	45	120	106	114	166
Lyrm5	83	27	110	105	129	132
Krcc1	59	16	79	73	89	84
Zscan12	61	20	97	83	83	92
Gt(ROSA)26Sor	25	65	82	110	110	111
Mterfd3	96	21	99	131	155	134
E2f5	44	39	67	98	124	90
Trmt13	57	19	69	88	95	88
Atp11c	160	97	327	296	266	264
Btbd1	45	22	70	68	84	81
Tyw5	61	23	86	101	98	92
Zfpm2	190	177	378	406	546	354
Lztfl1	84	57	139	144	185	182
Mphosph10	105	27	129	148	193	130
Efcab2	58	10	70	66	98	78
Frem1	114	96	261	230	308	188
Itgbl1	25	35	77	71	92	48
Zcchc16	28	17	45	55	75	45
Zfp955b	29	15	37	50	60	69
C630020P19Rik	37	7	57	44	57	54
Snhg4	38	19	60	62	82	76
Ankrd49	56	18	92	88	87	92
Polr3g	33	10	55	47	57	50
Ell2	124	86	176	283	319	275
C030030A07Rik	41	10	53	53	90	59
Lekr1	46	22	75	72	106	90
Tm4sf1	25	19	70	35	51	68
St18	81	18	148	97	129	121
Zc3h8	36	8	40	50	64	70
Gm4944	23	12	42	49	58	40
Zfp72	28	9	51	48	55	51
Ap3s1	4	18	31	27	40	30
Snrpe	18	7	32	32	52	35
Mospd1	12	6	25	27	34	26
Lpar4	7	9	26	18	24	35
Kcns3	14	13	41	31	58	62
Pter	9	1	16	18	26	23
Mb21d1	5	2	13	20	16	22
Otogl	6	1	17	13	21	24
Hc	4	1	9	19	16	14
Rgs13	1	1	9	7	19	17
Dio3os	0	1	6	7	5	15
Mir691	0	1	9	7	10	7
Mir703	0	1	6	7	14	8

## Sheet: Background
Displayed are read counts for each individual sample (columns) for mature miRNAs (rows).
Table A	Normalized read counts for mouse BLC samples of miRNAs sequenced at the Genomic Services lab at Hudson Alpha
Table B	Normalized read counts for mouse BLC samples of miRNAs sequenced at Scripps Florida
Table C	Normalized abundance values for mouse BLC samples of proteins obtained through mass-spec
Table D	Read counts for mouse BLC samples of mRNAs obtained through total RNA sequencing
